# Supplementary material for: LC-MS determination of Nicotiana benthamiana host plant proteins in the drug products of recombinant plant-produced pembrolizumab
Source: Sci Rep. 2025 Jul 15;15:25635. doi: 10.1038/s41598-025-11541-6 (PMC12264258; doi:10.1038/s41598-025-11541-6)
Supplement: Supplementary file 3 — Supplementary Material 3 [file 41598_2025_11541_MOESM3_ESM.xlsx]

## Sheet: peptides
Supplementary Table S1. Details of all peptides detected with LC-MS analysis in this study. Peptides highlighted in red were peptides with the highest intensity in sample 2 and sample 5. They were used for calculating pembrolizumab to host plant protein ratio.
Selected protein ID	Selected protein name	Species	Leading razor protein	Proteins	Sequence	N-term cleavage window	C-term cleavage window	Amino acid before	First amino acid	Second amino acid	Second last amino acid	Last amino acid	Amino acid after	A Count	R Count	N Count	D Count	C Count	Q Count	E Count	G Count	H Count	I Count	L Count	K Count	M Count	F Count	P Count	S Count	T Count	W Count	Y Count	V Count	U Count	O Count	Length	Missed cleavages	Mass	Start position	End position	Unique (Groups)	Unique (Proteins)	Charges	PEP	Score	Experiment 1	Experiment 2	Experiment 3	Experiment 4
DB09037	Pembroilzumab heavy chain	-	Heavy	Heavy	DVQLLEQVQLVQSGVEVK	______________________________	LLEQVQLVQSGVEVKKPGASVKVSCKASGY	-	D	V	V	K	K	0	0	0	1	0	4	2	1	0	0	3	1	0	0	0	1	0	0	0	5	0	0	18	0	2010.1	1	18	yes	yes	2;3;4	4.9392e-145	361.9	2	3	3	6
DB09037	Pembroilzumab heavy chain	-	Heavy	Heavy	VTLTTDSSTTTAYMELK	PSNGGTNFNEKFKNRVTLTTDSSTTTAYME	LTTDSSTTTAYMELKSLQFDDTAVYYCARR	R	V	T	L	K	S	1	0	0	1	0	0	1	0	0	0	2	1	1	0	0	2	6	0	1	1	0	0	17	0	1860.9	74	90	yes	yes	2;3	7.057e-106	338.29	3	7	3	2
DB09037	Pembroilzumab heavy chain	-	Heavy	Heavy	ASGYTFTNYYMYWVR	VEVKKPGASVKVSCKASGYTFTNYYMYWVR	ASGYTFTNYYMYWVRQAPGQGLEWMGGINP	K	A	S	V	R	Q	1	1	1	0	0	0	0	1	0	0	0	0	1	1	0	1	2	1	4	1	0	0	15	0	1920.85	30	44	yes	yes	2;3	4.8648e-119	282.74	2	2	2	2
DB09037	Pembroilzumab heavy chain	-	Heavy	Heavy	STSESTAALGCLVK	STKGPSVFPLAPCSRSTSESTAALGCLVKD	RSTSESTAALGCLVKDYFPEPVTVSWNSGA	R	S	T	V	K	D	2	0	0	0	1	0	1	1	0	0	2	1	0	0	0	3	2	0	0	1	0	0	14	0	1422.7	143	156	yes	yes	2;3	1.63e-58	272.16	2	9	4	4
DB09037	Pembroilzumab heavy chain	-	Heavy	Heavy	TYTCNVDHKPSNTK	LSSVVTVPSSSLGTKTYTCNVDHKPSNTKV	KTYTCNVDHKPSNTKVDKRVESKYGPPCPP	K	T	Y	T	K	V	0	0	2	1	1	0	0	0	1	0	0	2	0	0	1	1	3	0	1	1	0	0	14	1	1663.76	206	219	yes	yes	2;3;4	2.8268e-83	254.51	4	4	4	4
DB09037	Pembroilzumab heavy chain	-	Heavy	Heavy	SLQFDDTAVYYCAR	LTTDSSTTTAYMELKSLQFDDTAVYYCARR	KSLQFDDTAVYYCARRDYRFDMGFDYWGQG	K	S	L	A	R	R	2	1	0	2	1	1	0	0	0	0	1	0	0	1	0	1	1	0	2	1	0	0	14	0	1707.76	91	104	yes	yes	2;3	1.2407e-26	241.18	2	2	2	2
DB09037	Pembroilzumab heavy chain	-	Heavy	Heavy	GFYPSDIAVEWESNGQPENNYK	EEMTKNQVSLTCLVKGFYPSDIAVEWESNG	AVEWESNGQPENNYKTTPPVLDSDGSFFLY	K	G	F	Y	K	T	1	0	3	1	0	1	3	2	0	1	0	1	0	1	2	2	0	1	2	1	0	0	22	0	2543.12	377	398	yes	yes	2;3;4	1.4044e-69	236.65	3	3	3	3
DB09037	Pembroilzumab heavy chain	-	Heavy	Heavy	QAPGQGLEWMGGINPSNGGTNFNEK	ASGYTFTNYYMYWVRQAPGQGLEWMGGINP	GGINPSNGGTNFNEKFKNRVTLTTDSSTTT	R	Q	A	E	K	F	1	0	4	0	0	2	2	6	0	1	1	1	1	1	2	1	1	1	0	0	0	0	25	0	2602.19	45	69	yes	yes	2;3;4	3.1612e-67	235.62	3	3		6
DB09037	Pembroilzumab heavy chain	-	Heavy	Heavy	TTPPVLDSDGSFFLYSR	AVEWESNGQPENNYKTTPPVLDSDGSFFLY	PPVLDSDGSFFLYSRLTVDKSRWQEGNVFS	K	T	T	S	R	L	0	1	0	2	0	0	0	1	0	0	2	0	0	2	2	3	2	0	1	1	0	0	17	0	1900.92	399	415	yes	yes	2;3	2.331e-26	228.73	2	4	8	8
DB09037	Pembroilzumab heavy chain	-	Heavy	Heavy	VSNKGLPSSIEK	VLHQDWLNGKEYKCKVSNKGLPSSIEKTIS	KCKVSNKGLPSSIEKTISKAKGQPREPQVY	K	V	S	E	K	T	0	0	1	0	0	0	1	1	0	1	1	2	0	0	1	3	0	0	0	1	0	0	12	1	1257.69	329	340	yes	yes	2;3	7.1724e-29	226.24	10	6	3	3
DB09037	Pembroilzumab heavy chain	-	Heavy	Heavy	VVSVLTVLHQDWLNGK	AKTKPREEQFNSTYRVVSVLTVLHQDWLNG	VSVLTVLHQDWLNGKEYKCKVSNKGLPSSI	R	V	V	G	K	E	0	0	1	1	0	1	0	1	1	0	3	1	0	0	0	1	1	1	0	4	0	0	16	0	1807	308	323	yes	yes	2;3;4	9.4105e-50	225.1	2	2	3	10
DB09037	Pembroilzumab heavy chain	-	Heavy	Heavy	QAPGQGLEWMGGINPSNGGTNFNEKFK	ASGYTFTNYYMYWVRQAPGQGLEWMGGINP	INPSNGGTNFNEKFKNRVTLTTDSSTTTAY	R	Q	A	F	K	N	1	0	4	0	0	2	2	6	0	1	1	2	1	2	2	1	1	1	0	0	0	0	27	1	2877.35	45	71	yes	yes	2;3;4	2.3028e-67	203.55	2	3		2
DB09037	Pembroilzumab heavy chain	-	Heavy	Heavy	GPSVFPLAPCSR	WGQGTTVTVSSASTKGPSVFPLAPCSRSTS	STKGPSVFPLAPCSRSTSESTAALGCLVKD	K	G	P	S	R	S	1	1	0	0	1	0	0	1	0	0	1	0	0	1	3	2	0	0	0	1	0	0	12	0	1286.64	131	142	yes	yes	2;3	1.0918e-44	197.86	2	2	3	5
DB09037	Pembroilzumab heavy chain	-	Heavy	Heavy	VVSVLTVLHQDWLNGKEYK	AKTKPREEQFNSTYRVVSVLTVLHQDWLNG	LTVLHQDWLNGKEYKCKVSNKGLPSSIEKT	R	V	V	Y	K	C	0	0	1	1	0	1	1	1	1	0	3	2	0	0	0	1	1	1	1	4	0	0	19	1	2227.2	308	326	yes	yes	2;3;4	3.4268e-34	179.2	4	3	3	5
DB09037	Pembroilzumab heavy chain	-	Heavy	Heavy	NQVSLTCLVK	PQVYTLPPSQEEMTKNQVSLTCLVKGFYPS	EEMTKNQVSLTCLVKGFYPSDIAVEWESNG	K	N	Q	V	K	G	0	0	1	0	1	1	0	0	0	0	2	1	0	0	0	1	1	0	0	2	0	0	10	0	1160.62	367	376	yes	yes	2;3	1.8585e-33	169.92	2	1	8	5
DB09037	Pembroilzumab heavy chain	-	Heavy	Heavy	FDMGFDYWGQGTTVTVSSASTK	FDDTAVYYCARRDYRFDMGFDYWGQGTTVT	WGQGTTVTVSSASTKGPSVFPLAPCSRSTS	R	F	D	T	K	G	1	0	0	2	0	1	0	3	0	0	0	1	1	2	0	3	4	1	1	2	0	0	22	0	2384.06	109	130	yes	yes	2;3	1.62e-27	165.37	1	2	4	4
DB09037	Pembroilzumab heavy chain	-	Heavy	Heavy	YGPPCPPCPAPEFLGGPSVFLFPPKPK	HKPSNTKVDKRVESKYGPPCPPCPAPEFLG	FLGGPSVFLFPPKPKDTLMISRTPEVTCVV	K	Y	G	P	K	D	1	0	0	0	2	0	1	3	0	0	2	2	0	3	10	1	0	0	1	1	0	0	27	1	2952.47	228	254	yes	yes	2;3;4	9.5056e-40	153.31	3	3	3	3
DB09037	Pembroilzumab heavy chain	-	Heavy	Heavy	DTLMISR	FLGGPSVFLFPPKPKDTLMISRTPEVTCVV	FLFPPKPKDTLMISRTPEVTCVVVDVSQED	K	D	T	S	R	T	0	1	0	1	0	0	0	0	0	1	1	0	1	0	0	1	1	0	0	0	0	0	7	0	834.427	255	261	yes	yes	2	1.2817e-23	147.83	3	7	2	3
DB09037	Pembroilzumab heavy chain	-	Heavy	Heavy	TPEVTCVVVDVSQEDPEVQFNWYVDGVEVHNAK	FLFPPKPKDTLMISRTPEVTCVVVDVSQED	QFNWYVDGVEVHNAKTKPREEQFNSTYRVV	R	T	P	A	K	T	1	0	2	3	1	2	4	1	1	0	0	1	0	1	2	1	2	1	1	9	0	0	33	0	3787.77	262	294	yes	yes	3;4	3.3897e-45	144.35	1	2	20	48
DB09037	Pembroilzumab heavy chain	-	Heavy	Heavy	DVQLLEQVQLVQSGVEVKKPGASVK	______________________________	VQSGVEVKKPGASVKVSCKASGYTFTNYYM	-	D	V	V	K	V	1	0	0	1	0	4	2	2	0	0	3	3	0	0	1	2	0	0	0	6	0	0	25	2	2677.5	1	25	yes	yes	2;3;4	8.3822e-37	142.55	5	3	4	3
DB09037	Pembroilzumab heavy chain	-	Heavy	Heavy	NRVTLTTDSSTTTAYMELK	INPSNGGTNFNEKFKNRVTLTTDSSTTTAY	LTTDSSTTTAYMELKSLQFDDTAVYYCARR	K	N	R	L	K	S	1	1	1	1	0	0	1	0	0	0	2	1	1	0	0	2	6	0	1	1	0	0	19	1	2131.05	72	90	yes	yes	2;3;4	1.1709e-20	137.95	4	5	3	4
DB09037	Pembroilzumab heavy chain	-	Heavy	Heavy	GLPSSIEKTISK	DWLNGKEYKCKVSNKGLPSSIEKTISKAKG	SNKGLPSSIEKTISKAKGQPREPQVYTLPP	K	G	L	S	K	A	0	0	0	0	0	0	1	1	0	2	1	2	0	0	1	3	1	0	0	0	0	0	12	1	1258.71	333	344	yes	yes	2;3	1.1791e-06	130.09	2	2
DB09037	Pembroilzumab heavy chain	-	Heavy	Heavy	DYRFDMGFDYWGQGTTVTVSSASTKGPSVFPLAPCSR	SLQFDDTAVYYCARRDYRFDMGFDYWGQGT	STKGPSVFPLAPCSRSTSESTAALGCLVKD	R	D	Y	S	R	S	2	2	0	3	1	1	0	4	0	0	1	1	1	3	3	5	4	1	2	3	0	0	37	2	4086.89	106	142	yes	yes	4	5.2377e-46	127.45	2	2	1
DB09037	Pembroilzumab heavy chain	-	Heavy	Heavy;A0A1U7Y220;A0A1S4DE71;A0A1U7WZT0;A0A1S4AT66	SLSLSLGK	CSVMHEALHNHYTQKSLSLSLGK_______	HNHYTQKSLSLSLGK_______________	K	S	L	G	K	-	0	0	0	0	0	0	0	1	0	0	3	1	0	0	0	3	0	0	0	0	0	0	8	0	803.475	446	453	yes	no	2	5.0314e-10	126.57	1	4	9
DB09037	Pembroilzumab heavy chain	-	Heavy	Heavy	VVSVLTVLHQDWLNGKEYKCK	AKTKPREEQFNSTYRVVSVLTVLHQDWLNG	VLHQDWLNGKEYKCKVSNKGLPSSIEKTIS	R	V	V	C	K	V	0	0	1	1	1	1	1	1	1	0	3	3	0	0	0	1	1	1	1	4	0	0	21	2	2515.33	308	328	yes	yes	3;4	1.7763e-24	123.57	2	2	2
DB09037	Pembroilzumab heavy chain	-	Heavy	Heavy	VSCKASGYTFTNYYMYWVR	VQSGVEVKKPGASVKVSCKASGYTFTNYYM	ASGYTFTNYYMYWVRQAPGQGLEWMGGINP	K	V	S	V	R	Q	1	1	1	0	1	0	0	1	0	0	0	1	1	1	0	2	2	1	4	2	0	0	19	1	2395.08	26	44	yes	yes	3	1.7209e-19	122.53	1	1	1	1
DB09037	Pembroilzumab heavy chain	-	Heavy	Heavy	QAPGQGLEWMGGINPSNGGTNFNEKFKNR	ASGYTFTNYYMYWVRQAPGQGLEWMGGINP	PSNGGTNFNEKFKNRVTLTTDSSTTTAYME	R	Q	A	N	R	V	1	1	5	0	0	2	2	6	0	1	1	2	1	2	2	1	1	1	0	0	0	0	29	2	3147.49	45	73	yes	yes	3;4	3.3311e-32	120.21	2	2
DB09037	Pembroilzumab heavy chain	-	Heavy	Heavy	TYTCNVDHKPSNTKVDK	LSSVVTVPSSSLGTKTYTCNVDHKPSNTKV	TCNVDHKPSNTKVDKRVESKYGPPCPPCPA	K	T	Y	D	K	R	0	0	2	2	1	0	0	0	1	0	0	3	0	0	1	1	3	0	1	2	0	0	17	2	2005.95	206	222	yes	yes	2;3;4	2.4574e-15	118.76	3	3	4	3
DB09037	Pembroilzumab heavy chain	-	Heavy	Heavy;CON__ENSEMBL:ENSBTAP00000024466;CON__ENSEMBL:ENSBTAP00000024462	EEQFNSTYR	YVDGVEVHNAKTKPREEQFNSTYRVVSVLT	AKTKPREEQFNSTYRVVSVLTVLHQDWLNG	R	E	E	Y	R	V	0	1	1	0	0	1	2	0	0	0	0	0	0	1	0	1	1	0	1	0	0	0	9	0	1172.51	299	307	yes	no	2	0.0016779	117.76	1	1		1
DB09037	Pembroilzumab heavy chain	-	Heavy	Heavy	LTVDKSR	PPVLDSDGSFFLYSRLTVDKSRWQEGNVFS	GSFFLYSRLTVDKSRWQEGNVFSCSVMHEA	R	L	T	S	R	W	0	1	0	1	0	0	0	0	0	0	1	1	0	0	0	1	1	0	0	1	0	0	7	1	817.466	416	422	yes	yes	2	0.021137	115.69		1		1
DB09037	Pembroilzumab heavy chain	-	Heavy	Heavy	WQEGNVFSCSVMHEALHNHYTQK	GSFFLYSRLTVDKSRWQEGNVFSCSVMHEA	CSVMHEALHNHYTQKSLSLSLGK_______	R	W	Q	Q	K	S	1	0	2	0	1	2	2	1	3	0	1	1	1	1	0	2	1	1	1	2	0	0	23	0	2801.24	423	445	yes	yes	2;3;4	1.0175e-19	114.87	2	2	4
DB09037	Pembroilzumab heavy chain	-	Heavy	Heavy	RDYRFDMGFDYWGQGTTVTVSSASTK	KSLQFDDTAVYYCARRDYRFDMGFDYWGQG	WGQGTTVTVSSASTKGPSVFPLAPCSRSTS	R	R	D	T	K	G	1	2	0	3	0	1	0	3	0	0	0	1	1	2	0	3	4	1	2	2	0	0	26	2	2974.36	105	130	yes	yes	3;4	2.4391e-24	114.46	2	3	3	3
DB09037	Pembroilzumab heavy chain	-	Heavy	Heavy	VDKRVESK	KTYTCNVDHKPSNTKVDKRVESKYGPPCPP	HKPSNTKVDKRVESKYGPPCPPCPAPEFLG	K	V	D	S	K	Y	0	1	0	1	0	0	1	0	0	0	0	2	0	0	0	1	0	0	0	2	0	0	8	2	959.54	220	227	yes	yes	2;3	0.010684	114.2	1	2	2
DB09037	Pembroilzumab heavy chain	-	Heavy	Heavy	NRVTLTTDSSTTTAYMELKSLQFDDTAVYYCAR	INPSNGGTNFNEKFKNRVTLTTDSSTTTAY	KSLQFDDTAVYYCARRDYRFDMGFDYWGQG	K	N	R	A	R	R	3	2	1	3	1	1	1	0	0	0	3	1	1	1	0	3	7	0	3	2	0	0	33	2	3820.79	72	104	yes	yes	4	3.1514e-28	106.05	1	1	1
DB09037	Pembroilzumab heavy chain	-	Heavy	Heavy	GFYPSDIAVEWESNGQPENNYKTTPPVLDSDGSFFLYSR	EEMTKNQVSLTCLVKGFYPSDIAVEWESNG	PPVLDSDGSFFLYSRLTVDKSRWQEGNVFS	K	G	F	S	R	L	1	1	3	3	0	1	3	3	0	1	2	1	0	3	4	5	2	1	3	2	0	0	39	1	4426.03	377	415	yes	yes	3;4	2.9899e-34	104.27	2	2	2	1
DB09037	Pembroilzumab heavy chain	-	Heavy	Heavy	VSNKGLPSSIEKTISK	VLHQDWLNGKEYKCKVSNKGLPSSIEKTIS	SNKGLPSSIEKTISKAKGQPREPQVYTLPP	K	V	S	S	K	A	0	0	1	0	0	0	1	1	0	2	1	3	0	0	1	4	1	0	0	1	0	0	16	2	1686.95	329	344	yes	yes	2;3;4	8.9914e-11	104.24	3	4	1
DB09037	Pembroilzumab heavy chain	-	Heavy	Heavy	EPQVYTLPPSQEEMTK	SSIEKTISKAKGQPREPQVYTLPPSQEEMT	PQVYTLPPSQEEMTKNQVSLTCLVKGFYPS	R	E	P	T	K	N	0	0	0	0	0	2	3	0	0	0	1	1	1	0	3	1	2	0	1	1	0	0	16	0	1875.89	351	366	yes	yes	2;3	3.1014e-09	100.52	10	10		7
DB09037	Pembroilzumab heavy chain	-	Heavy	Heavy	DYRFDMGFDYWGQGTTVTVSSASTK	SLQFDDTAVYYCARRDYRFDMGFDYWGQGT	WGQGTTVTVSSASTKGPSVFPLAPCSRSTS	R	D	Y	T	K	G	1	1	0	3	0	1	0	3	0	0	0	1	1	2	0	3	4	1	2	2	0	0	25	1	2818.25	106	130	yes	yes	3;4	3.7863e-18	93.072	1	3	2	7
DB09037	Pembroilzumab heavy chain	-	Heavy	Heavy	EPQVYTLPPSQEEMTKNQVSLTCLVK	SSIEKTISKAKGQPREPQVYTLPPSQEEMT	EEMTKNQVSLTCLVKGFYPSDIAVEWESNG	R	E	P	V	K	G	0	0	1	0	1	3	3	0	0	0	3	2	1	0	3	2	3	0	1	3	0	0	26	1	3018.5	351	376	yes	yes	2;3;4	7.7376e-18	92.325	2	2		6
DB09037	Pembroilzumab heavy chain	-	Heavy	Heavy	VTLTTDSSTTTAYMELKSLQFDDTAVYYCAR	PSNGGTNFNEKFKNRVTLTTDSSTTTAYME	KSLQFDDTAVYYCARRDYRFDMGFDYWGQG	R	V	T	A	R	R	3	1	0	3	1	1	1	0	0	0	3	1	1	1	0	3	7	0	3	2	0	0	31	1	3550.65	74	104	yes	yes	3;4	3.8078e-22	91.767	2	2	2	2
DB09037	Pembroilzumab heavy chain	-	Heavy	Heavy	TKPREEQFNSTYR	QFNWYVDGVEVHNAKTKPREEQFNSTYRVV	AKTKPREEQFNSTYRVVSVLTVLHQDWLNG	K	T	K	Y	R	V	0	2	1	0	0	1	2	0	0	0	0	1	0	1	1	1	2	0	1	0	0	0	13	2	1654.81	295	307	yes	yes	2;3;4	3.3781e-05	89.157	2	2	2	3
DB09037	Pembroilzumab heavy chain	-	Heavy	Heavy	SRWQEGNVFSCSVMHEALHNHYTQK	SDGSFFLYSRLTVDKSRWQEGNVFSCSVMH	CSVMHEALHNHYTQKSLSLSLGK_______	K	S	R	Q	K	S	1	1	2	0	1	2	2	1	3	0	1	1	1	1	0	3	1	1	1	2	0	0	25	1	3044.38	421	445	yes	yes	4	5.4858e-17	87.983	1	1	1
DB09037	Pembroilzumab heavy chain	-	Heavy	Heavy	VTLTTDSSTTTAYMELKSLQFDDTAVYYCARR	PSNGGTNFNEKFKNRVTLTTDSSTTTAYME	SLQFDDTAVYYCARRDYRFDMGFDYWGQGT	R	V	T	R	R	D	3	2	0	3	1	1	1	0	0	0	3	1	1	1	0	3	7	0	3	2	0	0	32	2	3706.75	74	105	yes	yes	4	1.0912e-21	86.699	1	1
DB09037	Pembroilzumab heavy chain	-	Heavy	Heavy	PSNTKVDKR	SSLGTKTYTCNVDHKPSNTKVDKRVESKYG	CNVDHKPSNTKVDKRVESKYGPPCPPCPAP	K	P	S	K	R	V	0	1	1	1	0	0	0	0	0	0	0	2	0	0	1	1	1	0	0	1	0	0	9	2	1043.57	215	223	yes	yes	2	0.020498	85.764		1
DB09037	Pembroilzumab heavy chain	-	Heavy	Heavy	CKVSNKGLPSSIEK	LTVLHQDWLNGKEYKCKVSNKGLPSSIEKT	KCKVSNKGLPSSIEKTISKAKGQPREPQVY	K	C	K	E	K	T	0	0	1	0	1	0	1	1	0	1	1	3	0	0	1	3	0	0	0	1	0	0	14	2	1545.82	327	340	yes	yes	2;3;4	4.7503e-05	83.541	3	3	2
DB09037	Pembroilzumab heavy chain	-	Heavy	Heavy	EEQFNSTYRVVSVLTVLHQDWLNGKEYK	YVDGVEVHNAKTKPREEQFNSTYRVVSVLT	LTVLHQDWLNGKEYKCKVSNKGLPSSIEKT	R	E	E	Y	K	C	0	1	2	1	0	2	3	1	1	0	3	2	0	1	0	2	2	1	2	4	0	0	28	2	3381.7	299	326	yes	yes	4	1.5879e-17	81.537		1		1
DB09037	Pembroilzumab heavy chain	-	Heavy	Heavy	FKNRVTLTTDSSTTTAYMELK	GGINPSNGGTNFNEKFKNRVTLTTDSSTTT	LTTDSSTTTAYMELKSLQFDDTAVYYCARR	K	F	K	L	K	S	1	1	1	1	0	0	1	0	0	0	2	2	1	1	0	2	6	0	1	1	0	0	21	2	2406.21	70	90	yes	yes	3;4	1.6161e-11	80.109	2	2
DB09037	Pembroilzumab heavy chain	-	Heavy	Heavy	KPGASVK	LLEQVQLVQSGVEVKKPGASVKVSCKASGY	VQSGVEVKKPGASVKVSCKASGYTFTNYYM	K	K	P	V	K	V	1	0	0	0	0	0	0	1	0	0	0	2	0	0	1	1	0	0	0	1	0	0	7	1	685.412	19	25	yes	yes	2	0.057983	78.728			1
DB09037	Pembroilzumab heavy chain	-	Heavy	Heavy	SLQFDDTAVYYCARR	LTTDSSTTTAYMELKSLQFDDTAVYYCARR	SLQFDDTAVYYCARRDYRFDMGFDYWGQGT	K	S	L	R	R	D	2	2	0	2	1	1	0	0	0	0	1	0	0	1	0	1	1	0	2	1	0	0	15	1	1863.86	91	105	yes	yes	2;3	5.9783e-05	78.469	1	2	1	1
DB09037	Pembroilzumab heavy chain	-	Heavy	Heavy	YGPPCPPCPAPEFLGGPSVFLFPPKPKDTLMISR	HKPSNTKVDKRVESKYGPPCPPCPAPEFLG	FLFPPKPKDTLMISRTPEVTCVVVDVSQED	K	Y	G	S	R	T	1	1	0	1	2	0	1	3	0	1	3	2	1	3	10	2	1	0	1	1	0	0	34	2	3768.89	228	261	yes	yes	3;4	4.8071e-17	76.946	3	3
DB09037	Pembroilzumab heavy chain	-	Heavy	Heavy	GLPSSIEK	DWLNGKEYKCKVSNKGLPSSIEKTISKAKG	KCKVSNKGLPSSIEKTISKAKGQPREPQVY	K	G	L	E	K	T	0	0	0	0	0	0	1	1	0	1	1	1	0	0	1	2	0	0	0	0	0	0	8	0	829.455	333	340	yes	yes	2	0.024915	74.929		1	5
DB09037	Pembroilzumab heavy chain	-	Heavy	Heavy	GLPSSIEKTISKAK	DWLNGKEYKCKVSNKGLPSSIEKTISKAKG	KGLPSSIEKTISKAKGQPREPQVYTLPPSQ	K	G	L	A	K	G	1	0	0	0	0	0	1	1	0	2	1	3	0	0	1	3	1	0	0	0	0	0	14	2	1457.85	333	346	yes	yes	2;3	0.0041927	70.524	2
DB09037	Pembroilzumab heavy chain	-	Heavy	Heavy	VESKYGPPCPPCPAPEFLGGPSVFLFPPKPK	CNVDHKPSNTKVDKRVESKYGPPCPPCPAP	FLGGPSVFLFPPKPKDTLMISRTPEVTCVV	R	V	E	P	K	D	1	0	0	0	2	0	2	3	0	0	2	3	0	3	10	2	0	0	1	2	0	0	31	2	3395.71	224	254	yes	yes	4	2.5367e-11	62.079	1	1
DB09037	Pembroilzumab heavy chain	-	Heavy	Heavy	FDMGFDYWGQGTTVTVSSASTKGPSVFPLAPCSR	FDDTAVYYCARRDYRFDMGFDYWGQGTTVT	STKGPSVFPLAPCSRSTSESTAALGCLVKD	R	F	D	S	R	S	2	1	0	2	1	1	0	4	0	0	1	1	1	3	3	5	4	1	1	3	0	0	34	1	3652.7	109	142	yes	yes	3;4	1.1651e-11	59.909	1	2
DB09037	Pembroilzumab heavy chain	-	Heavy	Heavy	LTVDKSRWQEGNVFSCSVMHEALHNHYTQK	PPVLDSDGSFFLYSRLTVDKSRWQEGNVFS	CSVMHEALHNHYTQKSLSLSLGK_______	R	L	T	Q	K	S	1	1	2	1	1	2	2	1	3	0	2	2	1	1	0	3	2	1	1	3	0	0	30	2	3600.7	416	445	yes	yes	3;4	1.6834e-07	48.545	2	2
DB09037	Pembroilzumab heavy chain	-	Heavy	Heavy	GQPREPQVYTLPPSQEEMTKNQVSLTCLVK	KGLPSSIEKTISKAKGQPREPQVYTLPPSQ	EEMTKNQVSLTCLVKGFYPSDIAVEWESNG	K	G	Q	V	K	G	0	1	1	0	1	4	3	1	0	0	3	2	1	0	4	2	3	0	1	3	0	0	30	2	3456.74	347	376	yes	yes	3;4	2.763e-07	46.013	2	3	1	1
DB09037	Pembroilzumab heavy chain	-	Heavy	Heavy	GQPREPQVYTLPPSQEEMTK	KGLPSSIEKTISKAKGQPREPQVYTLPPSQ	PQVYTLPPSQEEMTKNQVSLTCLVKGFYPS	K	G	Q	T	K	N	0	1	0	0	0	3	3	1	0	0	1	1	1	0	4	1	2	0	1	1	0	0	20	1	2314.13	347	366	yes	yes	3;4	9.6009e-06	44.47	8	2		3
DB09037	Pembroilzumab heavy chain	-	Heavy	Heavy	AKGQPREPQVYTLPPSQEEMTK	SNKGLPSSIEKTISKAKGQPREPQVYTLPP	PQVYTLPPSQEEMTKNQVSLTCLVKGFYPS	K	A	K	T	K	N	1	1	0	0	0	3	3	1	0	0	1	2	1	0	4	1	2	0	1	1	0	0	22	2	2513.26	345	366	yes	yes	3;4	0.00010671	38.994	3	3		4
DB09037	Pembroilzumab heavy chain	-	Heavy	Heavy	KPGASVKVSCK	LLEQVQLVQSGVEVKKPGASVKVSCKASGY	VEVKKPGASVKVSCKASGYTFTNYYMYWVR	K	K	P	C	K	A	1	0	0	0	1	0	0	1	0	0	0	3	0	0	1	2	0	0	0	2	0	0	11	2	1159.64	19	29	yes	yes	3	0.053432	32.518	1
DB09037	Pembroilzumab heavy chain	-	Heavy	Heavy	TTPPVLDSDGSFFLYSRLTVDKSR	AVEWESNGQPENNYKTTPPVLDSDGSFFLY	GSFFLYSRLTVDKSRWQEGNVFSCSVMHEA	K	T	T	S	R	W	0	2	0	3	0	0	0	1	0	0	3	1	0	2	2	4	3	0	1	2	0	0	24	2	2700.38	399	422	yes	yes	4	0.023124	21.385			1	1
DB09037	Pembrolizumab light chain	-	Light	Light	VDNALQSGNSQESVTEQDSK	LLNNFYPREAKVQWKVDNALQSGNSQESVT	QSGNSQESVTEQDSKDSTYSLSSTLTLSKA	K	V	D	S	K	D	1	0	2	2	0	3	2	1	0	0	1	1	0	0	0	4	1	0	0	2	0	0	20	0	2134.96	160	179	yes	yes	2;3	1.9892e-96	328.73	2	2	2	2
DB09037	Pembrolizumab light chain	-	Light	Light	SGTASVVCLLNNFYPR	APSVFIFPPSDEQLKSGTASVVCLLNNFYP	GTASVVCLLNNFYPREAKVQWKVDNALQSG	K	S	G	P	R	E	1	1	2	0	1	0	0	1	0	0	2	0	0	1	1	2	1	0	1	2	0	0	16	0	1796.89	137	152	yes	yes	2;3	2.9619e-89	325.39	2	2	2	2
DB09037	Pembrolizumab light chain	-	Light	Light	VQWKVDNALQSGNSQESVTEQDSKDSTYSLSSTLTLSK	SVVCLLNNFYPREAKVQWKVDNALQSGNSQ	KDSTYSLSSTLTLSKADYEKHKVYACEVTH	K	V	Q	S	K	A	1	0	2	3	0	4	2	1	0	0	4	3	0	0	0	9	4	1	1	3	0	0	38	2	4160	156	193	yes	yes	3;4	1.2722e-164	279.78	3	4	3	2
DB09037	Pembrolizumab light chain	-	Light	Light	DVQLLEEIVLTQSPATLSLSPGER	______________________________	LTQSPATLSLSPGERATLSCRASKGVSTSG	-	D	V	E	R	A	1	1	0	1	0	2	3	1	0	1	5	0	0	0	2	3	2	0	0	2	0	0	24	0	2594.38	1	24	yes	yes	2;3;4	3.1221e-49	266.17	6	71	17	21
DB09037	Pembrolizumab light chain	-	Light	Light	LLIYLASYLESGVPAR	SYLHWYQQKPGQAPRLLIYLASYLESGVPA	LIYLASYLESGVPARFSGSGSGTDFTLTIS	R	L	L	A	R	F	2	1	0	0	0	0	1	1	0	1	4	0	0	0	1	2	0	0	2	1	0	0	16	0	1763.98	56	71	yes	yes	2;3	1.0804e-49	257.58	2	2	4	23
DB09037	Pembrolizumab light chain	-	Light	Light	FSGSGSGTDFTLTISSLEPEDFAVYYCQHSR	LIYLASYLESGVPARFSGSGSGTDFTLTIS	LEPEDFAVYYCQHSRDLPLTFGGGTKVEIK	R	F	S	S	R	D	1	1	0	2	1	1	2	3	1	1	2	0	0	3	1	6	3	0	2	1	0	0	31	0	3457.54	72	102	yes	yes	3;4	6.3725e-117	249.39	2	2	2	2
DB09037	Pembrolizumab light chain	-	Light	Light	TVAAPSVFIFPPSDEQLK	LPLTFGGGTKVEIKRTVAAPSVFIFPPSDE	APSVFIFPPSDEQLKSGTASVVCLLNNFYP	R	T	V	L	K	S	2	0	0	1	0	1	1	0	0	1	1	1	0	2	3	2	1	0	0	2	0	0	18	0	1945.02	119	136	yes	yes	2;3	5.7084e-33	242.99	2	2	2	2
DB09037	Pembrolizumab light chain	-	Light	Light	VYACEVTHQGLSSPVTK	SSTLTLSKADYEKHKVYACEVTHQGLSSPV	ACEVTHQGLSSPVTKSFNRGEC________	K	V	Y	T	K	S	1	0	0	0	1	1	1	1	1	0	1	1	0	0	1	2	2	0	1	3	0	0	17	0	1874.92	201	217	yes	yes	2;3;4	2.4794e-74	239.39	5	5	8	6
DB09037	Pembrolizumab light chain	-	Light	Light	VDNALQSGNSQESVTEQDSKDSTYSLSSTLTLSK	LLNNFYPREAKVQWKVDNALQSGNSQESVT	KDSTYSLSSTLTLSKADYEKHKVYACEVTH	K	V	D	S	K	A	1	0	2	3	0	3	2	1	0	0	4	2	0	0	0	9	4	0	1	2	0	0	34	1	3618.7	160	193	yes	yes	3;4	9.2479e-91	227.88	2	2	3	3
DB09037	Pembrolizumab light chain	-	Light	Light	VQWKVDNALQSGNSQESVTEQDSK	SVVCLLNNFYPREAKVQWKVDNALQSGNSQ	QSGNSQESVTEQDSKDSTYSLSSTLTLSKA	K	V	Q	S	K	D	1	0	2	2	0	4	2	1	0	0	1	2	0	0	0	4	1	1	0	3	0	0	24	1	2676.26	156	179	yes	yes	3;4	2.5999e-78	220.53	2	2	2	2
DB09037	Pembrolizumab light chain	-	Light	Light	ADYEKHKVYACEVTHQGLSSPVTK	KDSTYSLSSTLTLSKADYEKHKVYACEVTH	ACEVTHQGLSSPVTKSFNRGEC________	K	A	D	T	K	S	2	0	0	1	1	1	2	1	2	0	1	3	0	0	1	2	2	0	2	3	0	0	24	2	2746.34	194	217	yes	yes	2;3;4	3.6252e-67	192.72	3	3	3	2
DB09037	Pembrolizumab light chain	-	Light	Light	DLPLTFGGGTKVEIKR	LEPEDFAVYYCQHSRDLPLTFGGGTKVEIK	LPLTFGGGTKVEIKRTVAAPSVFIFPPSDE	R	D	L	K	R	T	0	1	0	1	0	0	1	3	0	1	2	2	0	1	1	0	2	0	0	1	0	0	16	2	1729.97	103	118	yes	yes	2;3;4	1.2396e-27	191.51	7	10	8	3
DB09037	Pembrolizumab light chain	-	Light	Light	DSTYSLSSTLTLSK	QSGNSQESVTEQDSKDSTYSLSSTLTLSKA	KDSTYSLSSTLTLSKADYEKHKVYACEVTH	K	D	S	S	K	A	0	0	0	1	0	0	0	0	0	0	3	1	0	0	0	5	3	0	1	0	0	0	14	0	1501.75	180	193	yes	yes	2;3	6.9156e-34	189.52	2	1	2	2
DB09037	Pembrolizumab light chain	-	Light	Light	SFNRGEC	ACEVTHQGLSSPVTKSFNRGEC________	GLSSPVTKSFNRGEC_______________	K	S	F	E	C	-	0	1	1	0	1	0	1	1	0	0	0	0	0	1	0	1	0	0	0	0	0	0	7	1	868.35	218	224	yes	yes	2	5.9135e-16	170.55	2	1	3
DB09037	Pembrolizumab light chain	-	Light	Light	DLPLTFGGGTKVEIK	LEPEDFAVYYCQHSRDLPLTFGGGTKVEIK	DLPLTFGGGTKVEIKRTVAAPSVFIFPPSD	R	D	L	I	K	R	0	0	0	1	0	0	1	3	0	1	2	2	0	1	1	0	2	0	0	1	0	0	15	1	1573.87	103	117	yes	yes	2;3	4.7311e-13	163.11	2	3	2	2
DB09037	Pembrolizumab light chain	-	Light	Light	GVSTSGYSYLHWYQQKPGQAPR	LSPGERATLSCRASKGVSTSGYSYLHWYQQ	SYLHWYQQKPGQAPRLLIYLASYLESGVPA	K	G	V	P	R	L	1	1	0	0	0	3	0	3	1	0	1	1	0	0	2	3	1	1	3	1	0	0	22	1	2509.21	34	55	yes	yes	2;3;4	1.9829e-30	155.7	3	3	3	3
DB09037	Pembrolizumab light chain	-	Light	Light	HKVYACEVTHQGLSSPVTK	SLSSTLTLSKADYEKHKVYACEVTHQGLSS	ACEVTHQGLSSPVTKSFNRGEC________	K	H	K	T	K	S	1	0	0	0	1	1	1	1	2	0	1	2	0	0	1	2	2	0	1	3	0	0	19	1	2140.07	199	217	yes	yes	2;3;4	7.5484e-21	147.46	3	3	2	3
DB09037	Pembrolizumab light chain	-	Light	Light	EAKVQWK	GTASVVCLLNNFYPREAKVQWKVDNALQSG	LLNNFYPREAKVQWKVDNALQSGNSQESVT	R	E	A	W	K	V	1	0	0	0	0	1	1	0	0	0	0	2	0	0	0	0	0	1	0	1	0	0	7	1	887.486	153	159	yes	yes	2	0.016448	125.62	1	1
DB09037	Pembrolizumab light chain	-	Light	Light	ADYEKHK	KDSTYSLSSTLTLSKADYEKHKVYACEVTH	SSTLTLSKADYEKHKVYACEVTHQGLSSPV	K	A	D	H	K	V	1	0	0	1	0	0	1	0	1	0	0	2	0	0	0	0	0	0	1	0	0	0	7	1	889.429	194	200	yes	yes	2;3	0.017184	123.45	1	1	2	1
DB09037	Pembrolizumab light chain	-	Light	Light	GVSTSGYSYLHWYQQKPGQAPRLLIYLASYLESGVPAR	LSPGERATLSCRASKGVSTSGYSYLHWYQQ	LIYLASYLESGVPARFSGSGSGTDFTLTIS	K	G	V	A	R	F	3	2	0	0	0	3	1	4	1	1	5	1	0	0	3	5	1	1	5	2	0	0	38	2	4255.19	34	71	yes	yes	3;4	1.6264e-41	120.3	2	2	2	2
DB09037	Pembrolizumab light chain	-	Light	Light	DVQLLEEIVLTQSPATLSLSPGERATLSCR	______________________________	TLSLSPGERATLSCRASKGVSTSGYSYLHW	-	D	V	C	R	A	2	2	0	1	1	2	3	1	0	1	6	0	0	0	2	4	3	0	0	2	0	0	30	1	3282.71	1	30	yes	yes	3;4	4.8383e-32	119.82	2	2	2
DB09037	Pembrolizumab light chain	-	Light	Light	TVAAPSVFIFPPSDEQLKSGTASVVCLLNNFYPR	LPLTFGGGTKVEIKRTVAAPSVFIFPPSDE	GTASVVCLLNNFYPREAKVQWKVDNALQSG	R	T	V	P	R	E	3	1	2	1	1	1	1	1	0	1	3	1	0	3	4	4	2	0	1	4	0	0	34	1	3723.9	119	152	yes	yes	3;4	5.6308e-32	112.77	2	2	2	2
DB09037	Pembrolizumab light chain	-	Light	Light	SGTASVVCLLNNFYPREAK	APSVFIFPPSDEQLKSGTASVVCLLNNFYP	SVVCLLNNFYPREAKVQWKVDNALQSGNSQ	K	S	G	A	K	V	2	1	2	0	1	0	1	1	0	0	2	1	0	1	1	2	1	0	1	2	0	0	19	1	2125.06	137	155	yes	yes	2;3;4	7.1574e-16	112.07	3	1	1
DB09037	Pembrolizumab light chain	-	Light	Light	DLPLTFGGGTK	LEPEDFAVYYCQHSRDLPLTFGGGTKVEIK	QHSRDLPLTFGGGTKVEIKRTVAAPSVFIF	R	D	L	T	K	V	0	0	0	1	0	0	0	3	0	0	2	1	0	1	1	0	2	0	0	0	0	0	11	0	1104.58	103	113	yes	yes	2	3.9993e-16	112.04	1	1	1	3
DB09037	Pembrolizumab light chain	-	Light	Light	ASKGVSTSGYSYLHWYQQKPGQAPR	TLSLSPGERATLSCRASKGVSTSGYSYLHW	SYLHWYQQKPGQAPRLLIYLASYLESGVPA	R	A	S	P	R	L	2	1	0	0	0	3	0	3	1	0	1	2	0	0	2	4	1	1	3	1	0	0	25	2	2795.38	31	55	yes	yes	3;4	1.1329e-16	82.629	2	2	1	1
DB09037	Pembrolizumab light chain	-	Light	Light	VDNALQSGNSQESVTEQDSKDSTYSLSSTLTLSKADYEK	LLNNFYPREAKVQWKVDNALQSGNSQESVT	SLSSTLTLSKADYEKHKVYACEVTHQGLSS	K	V	D	E	K	H	2	0	2	4	0	3	3	1	0	0	4	3	0	0	0	9	4	0	2	2	0	0	39	2	4224.97	160	198	yes	yes	3;4	1.0577e-24	81.902	2	2	2	1
DB09037	Pembrolizumab light chain	-	Light	Light	FSGSGSGTDFTLTISSLEPEDFAVYYCQHSRDLPLTFGGGTK	LIYLASYLESGVPARFSGSGSGTDFTLTIS	QHSRDLPLTFGGGTKVEIKRTVAAPSVFIF	R	F	S	T	K	V	1	1	0	3	1	1	2	6	1	1	4	1	0	4	2	6	5	0	2	1	0	0	42	1	4544.11	72	113	yes	yes	4	4.3456e-17	68.974				1
DB09037	Pembrolizumab light chain	-	Light	Light	RTVAAPSVFIFPPSDEQLKSGTASVVCLLNNFYPR	DLPLTFGGGTKVEIKRTVAAPSVFIFPPSD	GTASVVCLLNNFYPREAKVQWKVDNALQSG	K	R	T	P	R	E	3	2	2	1	1	1	1	1	0	1	3	1	0	3	4	4	2	0	1	4	0	0	35	2	3880	118	152	yes	yes	3;4	1.7202e-17	66.285	2	2	2	1
DB09037	Pembrolizumab light chain	-	Light	Light	RTVAAPSVFIFPPSDEQLK	DLPLTFGGGTKVEIKRTVAAPSVFIFPPSD	APSVFIFPPSDEQLKSGTASVVCLLNNFYP	K	R	T	L	K	S	2	1	0	1	0	1	1	0	0	1	1	1	0	2	3	2	1	0	0	2	0	0	19	1	2101.12	118	136	yes	yes	2;3	0.00011626	57.746	1	2	1	1
DB09037	Pembrolizumab light chain	-	Light	Light	GVSTSGYSYLHWYQQK	LSPGERATLSCRASKGVSTSGYSYLHWYQQ	VSTSGYSYLHWYQQKPGQAPRLLIYLASYL	K	G	V	Q	K	P	0	0	0	0	0	2	0	2	1	0	1	1	0	0	0	3	1	1	3	1	0	0	16	0	1902.89	34	49	yes	yes	3	5.5231e-05	52.855				1
DB09037	Pembrolizumab light chain	-	Light	Light	TVAAPSVFIFPPSDEQLKSGTASVVCLLNNFYPREAK	LPLTFGGGTKVEIKRTVAAPSVFIFPPSDE	SVVCLLNNFYPREAKVQWKVDNALQSGNSQ	R	T	V	A	K	V	4	1	2	1	1	1	2	1	0	1	3	2	0	3	4	4	2	0	1	4	0	0	37	2	4052.07	119	155	yes	yes	3;4	9.6173e-08	50.306	2	1	2	1
DB09037	Pembrolizumab light chain	-	Light	Light	DSTYSLSSTLTLSKADYEK	QSGNSQESVTEQDSKDSTYSLSSTLTLSKA	SLSSTLTLSKADYEKHKVYACEVTHQGLSS	K	D	S	E	K	H	1	0	0	2	0	0	1	0	0	0	3	2	0	0	0	5	3	0	2	0	0	0	19	1	2108.02	180	198	yes	yes	3	0.0002119	45.91	1	1	1
DB09037	Pembrolizumab light chain	-	Light	Light	VYACEVTHQGLSSPVTKSFNRGEC	SSTLTLSKADYEKHKVYACEVTHQGLSSPV	GLSSPVTKSFNRGEC_______________	K	V	Y	E	C	-	1	1	1	0	2	1	2	2	1	0	1	1	0	1	1	3	2	0	1	3	0	0	24	2	2725.26	201	224	yes	yes	4	0.00094926	34.174			1
DB09037	Pembrolizumab light chain	-	Light	Light	EAKVQWKVDNALQSGNSQESVTEQDSK	GTASVVCLLNNFYPREAKVQWKVDNALQSG	QSGNSQESVTEQDSKDSTYSLSSTLTLSKA	R	E	A	S	K	D	2	0	2	2	0	4	3	1	0	0	1	3	0	0	0	4	1	1	0	3	0	0	27	2	3004.44	153	179	yes	yes	4	0.051401	15.889		1
A0A1S3Z1F3	glutamate synthase (ferredoxin)	N. tabacum	A0A1J6IS72	A0A1J6IS72;A0A1S4A4G8;A0A1S3Z1F3;A0A1U7Y601	ASDSANLDSAAELLIR	WRDRENEIRPFGNPKASDSANLDSAAELLI	SDSANLDSAAELLIRSGRAPEEALMILVPE	K	A	S	I	R	S	4	1	1	2	0	0	1	0	0	1	3	0	0	0	0	3	0	0	0	0	0	0	16	0	1644.83	375	390	yes	no	2	0.00022558	52.712	1
A0A1S4DHM0	Luminal-binding protein 5-like	N. tabacum	A0A1S4DHM0	A0A1S4DHM0;A0A1U7VX54;A0A1S4DHK4;A0A1J6IU35;A0A1S3YWY0	LSQEEIDR	AKKSKSITITSDKSRLSQEEIDRMLKEAEE	ITSDKSRLSQEEIDRMLKEAEEFAEEDRKV	R	L	S	D	R	M	0	1	0	1	0	1	2	0	0	1	1	0	0	0	0	1	0	0	0	0	0	0	8	0	988.483	529	536	yes	no	2	0.036465	80.676		1
A0A1S4DHM0	Luminal-binding protein 5-like	N. tabacum	A0A1S4DHM0	A0A1S4DHM0;A0A1U7VX54;A0A1S4DHK4;A0A1J6IU35;A0A1S3YWY0	DLLLLDVTPLSLGIETVGGVMTK	VQGAILGGEGGEETKDLLLLDVTPLSLGIE	PLSLGIETVGGVMTKLIPRNSRIPVKKTQV	K	D	L	T	K	L	0	0	0	2	0	0	1	3	0	1	6	1	1	0	1	1	3	0	0	3	0	0	23	0	2383.33	409	431	yes	no	3	0.00045694	36.854		1
A0A1U7VQG2	Late blight resistance protein homolog R1A-3 isoform X1	N. sylvestris	A0A1U7VUL3	A0A1U7VUL3;A0A1U7W2Z9;A0A1U7VQG2	LLENIFNQVTTSALK	IRAWCTVDKKYDEKKLLENIFNQVTTSALK	LLENIFNQVTTSALKFSDNIDVADELRKQL	K	L	L	L	K	F	1	0	2	0	0	1	1	0	0	1	3	1	0	1	0	1	2	0	0	1	0	0	15	0	1689.93	613	627	yes	no	2	0.012933	43.477	1		1
A0A1U7W025	20 kDa chaperonin, chloroplastic-like	N. sylvestris	A0A1U7W025	A0A1U7W025;A0A1S3XVM3;A0A1S3WYA8;A0A1J6I912	VAEVEEKTAGGLFLSEAAK	DIKDLQPLNDRILIKVAEVEEKTAGGLFLS	EEKTAGGLFLSEAAKEKPSIGSVIAAGPGP	K	V	A	A	K	E	4	0	0	0	0	0	4	2	0	0	2	2	0	1	0	1	1	0	0	2	0	0	19	1	1948.02	170	188	yes	no	3	5.9808e-09	85.456	1
A0A1U7W8V2	Stromal 70 kDa heat shock-related protein, chloroplastic	N. sylvestris	A0A1U7W8V2	A0A1U7W8V2;A0A1J6KEP4;A0A1S4CB32;A0A1S4A548	SEVFSTAADGQTSVEINVLQGEREFVRDNK	MTKIIPRNTTLPTSKSEVFSTAADGQTSVE	INVLQGEREFVRDNKSLGSFRLDGIPPAPR	K	S	E	N	K	S	2	2	2	2	0	2	4	2	0	1	1	1	0	2	0	3	2	0	0	4	0	0	30	2	3324.62	483	512	yes	no	4	6.9152e-05	38.037	1
A0A1S4A1K3	Plastocyanin	N. tabacum	A0A1U7WBN2	A0A1U7WBN2;A0A1S4A1K3;A0A1J6KMP8	ISMSEEDLLNAPGETYSVTLSEKGTYSFYCSPHQGAGMVGK	VFDEDEIPAGVDASKISMSEEDLLNAPGET	SFYCSPHQGAGMVGKVTVN___________	K	I	S	G	K	V	2	0	1	1	1	1	4	5	1	1	3	2	2	1	2	6	3	0	3	2	0	0	41	1	4440.02	123	163	yes	no	4	0.00056994	27.554	1
A0A1S4BNP6	Chaperonin 60 subunit beta 2, chloroplastic	N. tabacum	A0A1U7XDU4	A0A1U7XDU4;A0A1S4BNP6;A0A1S4AHG8;A0A1J6IW81;A0A1U7XUK7;A0A1S4DIY1;A0A1S4A1Q4;A0A1J6KA01	LSGGVAVIQVGAQTETELKEKK	DQDYEKEKLNERIAKLSGGVAVIQVGAQTE	IQVGAQTETELKEKKLRVEDALNATKAAVE	K	L	S	K	K	L	2	0	0	0	0	2	3	3	0	1	2	3	0	0	0	1	2	0	0	3	0	0	22	2	2284.26	425	446	yes	no	4	0.0013158	35.904	1
Q03685	Luminal-binding protein 5	N. tabacum	A0A314KM92	A0A314KM92;A0A1J6KBD9;A0A1S3Y2B1;A0A1U7W404;A0A9E7VCH6;Q03685;A0A1S4CH14;A0A1U7XGE9;Q03684;B7U9Z3;A0A1J6I503;A0A1S4B881;A0A1S4B7X5;A0A1U7YF44;A0A1S3YP64;Q03681;Q03686;Q03682	FDLTGIAPAPR	EGERSLTKDCRLLGKFDLTGIAPAPRGTPQ	LLGKFDLTGIAPAPRGTPQIEVTFEVDANG	K	F	D	P	R	G	2	1	0	1	0	0	0	1	0	1	1	0	0	1	2	0	1	0	0	0	0	0	11	0	1156.62	536	546	yes	no	2	1.0887e-06	132.38			1
Q03685	Luminal-binding protein 5	N. tabacum	A0A314KM92	A0A314KM92;A0A1J6KBD9;A0A1S3Y2B1;A0A1U7W404;A0A9E7VCH6;Q03685;A0A1S4CH14;A0A1U7XGE9;Q03684;B7U9Z3;A0A1J6I503;A0A1S4B881;A0A1S4B7X5;A0A1U7YF44;A0A1S3YP64;A0A1S3Y1G1;Q03681;Q03686;Q03682;A0A314LA56;A0A1U7VRG3;A0A1S3YJK2;A0A1S4APR3;Q03683	LSQEEIER	SGKSEKITITNDKGRLSQEEIERMVKEAEE	ITNDKGRLSQEEIERMVKEAEEFAEEDKKV	R	L	S	E	R	M	0	1	0	0	0	1	3	0	0	1	1	0	0	0	0	1	0	0	0	0	0	0	8	0	1002.5	587	594	yes	no	2	0.0047668	129.77	1	1	1
Q03685	Luminal-binding protein 5	N. tabacum	A0A314KM92	A0A314KM92;A0A1J6KBD9;A0A1S3Y2B1;A0A1U7W404;A0A9E7VCH6;Q03685;A0A1S4CH14;A0A1U7XGE9;Q03684;B7U9Z3;A0A1S3YP64;A0A1S3Y1G1;Q03686	NSLETYVYNMR	FAEEDKKVKERIDARNSLETYVYNMRNQIN	IDARNSLETYVYNMRNQINDKDKLADKLES	R	N	S	M	R	N	0	1	2	0	0	0	1	0	0	0	1	0	1	0	0	1	1	0	2	1	0	0	11	0	1388.64	617	627	yes	no	2;3	2.2699e-06	128.58	1	2
Q03685	Luminal-binding protein 5	N. tabacum	A0A314KM92	A0A314KM92;A0A1J6KBD9;A0A1S3Y2B1;A0A1U7W404;A0A9E7VCH6;Q03685;A0A1S4CH14;A0A1U7XGE9;Q03684;B7U9Z3;A0A1J6I503;A0A1S4B881;A0A1S4B7X5;A0A1U7YF44;A0A1S3YP64;A0A1S3Y1G1;Q03681;Q03686;Q03682;A0A314LA56;A0A1U7VRG3;A0A1S3YJK2;A0A1S4APR3	DILLLDVAPLTLGIETVGGVMTK	VQGGILSGEGGDETKDILLLDVAPLTLGIE	PLTLGIETVGGVMTKLIPRNTVIPTKKSQV	K	D	I	T	K	L	1	0	0	2	0	0	1	3	0	2	5	1	1	0	1	0	3	0	0	3	0	0	23	0	2367.33	467	489	yes	no	2;3	6.3151e-25	126.18	1	2
Q03685	Luminal-binding protein 5	N. tabacum	A0A314KM92	A0A314KM92;A0A1J6KBD9;A0A1S3Y2B1;A0A1U7W404;A0A9E7VCH6;Q03685;A0A1S4CH14;A0A1U7XGE9;Q03684;B7U9Z3;A0A1J6I503;A0A1S4B881;A0A1S4B7X5;A0A1U7YF44;A0A1S3YP64;Q03681;Q03686;Q03682	LLGKFDLTGIAPAPR	IQVFEGERSLTKDCRLLGKFDLTGIAPAPR	LLGKFDLTGIAPAPRGTPQIEVTFEVDANG	R	L	L	P	R	G	2	1	0	1	0	0	0	2	0	1	3	1	0	1	2	0	1	0	0	0	0	0	15	1	1567.91	532	546	yes	no	2;3	1.3283e-08	107.64	2	4	2	1
Q03685	Luminal-binding protein 5	N. tabacum	A0A314KM92	A0A314KM92;A0A1J6KBD9;A0A1S3Y2B1;A0A1U7W404;A0A9E7VCH6;Q03685;A0A1S4CH14;A0A1U7XGE9;Q03684;A0A1J6I503;A0A1S4B881;A0A1S4B7X5;A0A1U7YF44;A0A1S3Y1G1;Q03681;Q03682;A0A314LA56;A0A1U7VRG3;A0A1S3YJK2;A0A1S4APR3	NTVIPTKK	GIETVGGVMTKLIPRNTVIPTKKSQVFTTY	MTKLIPRNTVIPTKKSQVFTTYQDQQTTVT	R	N	T	K	K	S	0	0	1	0	0	0	0	0	0	1	0	2	0	0	1	0	2	0	0	1	0	0	8	1	899.544	494	501	yes	no	2	0.010159	92.653		1	1
Q03685	Luminal-binding protein 5	N. tabacum	A0A314KM92	A0A314KM92;A0A1J6KBD9;A0A1S3Y2B1;A0A1U7W404;A0A9E7VCH6;Q03685;A0A1S4CH14;A0A1U7XGE9;Q03684;B7U9Z3;A0A1J6I503;A0A1S4B881;A0A1S4B7X5;A0A1U7YF44;A0A1S3YP64;A0A1S3Y1G1;Q03681;Q03686;Q03682;A0A314LA56;A0A1U7VRG3;A0A1S3YJK2;A0A1S4APR3;Q03683	ITITNDKGR	LNVKAEDKASGKSEKITITNDKGRLSQEEI	SGKSEKITITNDKGRLSQEEIERMVKEAEE	K	I	T	G	R	L	0	1	1	1	0	0	0	1	0	2	0	1	0	0	0	0	2	0	0	0	0	0	9	1	1016.56	578	586	no	no	3	0.045097	46.022			1
Q03685	Luminal-binding protein 5	N. tabacum	A0A314KM92	A0A314KM92;A0A1J6KBD9;A0A1S3Y2B1;A0A1U7W404;A0A9E7VCH6;Q03685;A0A1S4CH14;A0A1U7XGE9;Q03684;B7U9Z3;A0A1J6I503;A0A1S4B881;A0A1S4B7X5;A0A1U7YF44;A0A1S3YP64;A0A1S3Y1G1;A0A314LA56;A0A1U7VRG3;A0A1S3YJK2;A0A1S4APR3;Q67BD1;Q67BD2;A0A1S4DHM0;A0A1U7VX54;A0A1S4DHK4;A0A1J6IU35;A0A1S3YWY0	IINEPTAAAIAYGLDKK	ATKDAGVIAGLNVARIINEPTAAAIAYGLD	NEPTAAAIAYGLDKKGGEKNILVFDLGGGT	R	I	I	K	K	G	4	0	1	1	0	0	1	1	0	3	1	2	0	0	1	0	1	0	1	0	0	0	17	1	1786.98	250	266	no	no	3	0.0010522	43.642			1
Q03685	Luminal-binding protein 5	N. tabacum	A0A314KM92	A0A314KM92;A0A1J6KBD9;A0A1S3Y2B1;A0A1U7W404;A0A9E7VCH6;Q03685;A0A1S4CH14;A0A1U7XGE9;Q03684;B7U9Z3;A0A1J6I503;A0A1S4B881;A0A1S4B7X5;A0A1U7YF44;A0A1S3YP64;A0A1S3Y1G1;Q03681;Q03686;Q03682;A0A314LA56;A0A1U7VRG3;A0A1S3YJK2;A0A1S4APR3;Q03683	EAEEFAEEDKKVK	DKGRLSQEEIERMVKEAEEFAEEDKKVKER	VKEAEEFAEEDKKVKERIDARNSLETYVYN	K	E	A	V	K	E	2	0	0	1	0	0	5	0	0	0	0	3	0	1	0	0	0	0	0	1	0	0	13	2	1550.75	598	610	yes	no	3	0.052138	26.995			1
A0A1U7XY18	20 kDa chaperonin, chloroplastic	N. sylvestris	A0A314KN30	A0A314KN30;A0A1U7XY18;A0A1S4CSL9;A0A077DBL2	VAEAEEKTAGGLLLTEAAK	DIKDLQPLNDRVLIKVAEAEEKTAGGLLLT	EEKTAGGLLLTEAAKEKPSIGAVIAVGPGP	K	V	A	A	K	E	5	0	0	0	0	0	4	2	0	0	3	2	0	0	0	0	2	0	0	1	0	0	19	1	1900.02	170	188	yes	no	3	3.6121e-06	58.934	1
P48709	Ribulose biphosphate carboxylase large chain	N. debneyi	A0A7T7D7Y9	A0A7T7D7Y9;A0A7T7D847;A0A7T7IFF9;A0A7T7IFS3;A0A6V8F4U8;A0A7T7D7P6;P48709;A0A7T7D7W9	DLAQEGNQIIR	RVALEACVKARNEGRDLAQEGNQIIREACK	NEGRDLAQEGNQIIREACKWSPELAAACEV	R	D	L	I	R	E	1	1	1	1	0	2	1	1	0	2	1	0	0	0	0	0	0	0	0	0	0	0	11	0	1255.65	443	453	yes	no	2	1.7444e-07	142.94			1
P48709	Ribulose biphosphate carboxylase large chain	N. debneyi	A0A7T7D7Y9	A0A7T7D7Y9;A0A7T7D847;A0A7T7IFF9;A0A7T7IFS3;A0A6V8F4U8;A0A7T7D7P6;P48709;A0A7T7D7W9	NEGRDLAQEGNQIIR	AVANRVALEACVKARNEGRDLAQEGNQIIR	NEGRDLAQEGNQIIREACKWSPELAAACEV	R	N	E	I	R	E	1	2	2	1	0	2	2	2	0	2	1	0	0	0	0	0	0	0	0	0	0	0	15	1	1711.86	439	453	yes	no	3	2.6685e-13	139.64	1	1	1
P48709	Ribulose biphosphate carboxylase large chain	N. debneyi	A0A7T7D7Y9	A0A7T7D7Y9;A0A7T7D847;A0A7T7IFF9;A0A7T7IFS3;A0A6V8F4U8;A0A7T7D7P6;P48709;A0A7T7D7W9;A0A6V8F4Q3;A0A6V8F4Z8;A0A140G1S3;A0A1U8QDS2;A0A6V8F4A4;G3LV08;Q3C1J4;A0A6V8F533;P00876;P11421;P11422;Q33C26;V9INI5;A0A075M987;A0A075M4T0;A0A1C3HPR1;E0D9Z7;S4X189;A0A1L2BNL6;A0A075M3M9;A0A6M2VA77;A0A1Y0DHK1;A0A2H5CKY4;A0A7T7DK71;A0A2H5CE65;A0A0K1CWK2;K7WJ93;A0A2H5CFV6;C6KJX8;C6KJX7;E7E8A7;A0A2H5CC49;A0A2H5CCY4;R4I6…	DTDILAAFR	KEYKLTYYTPEYQTKDTDILAAFRVTPQPG	PEYQTKDTDILAAFRVTPQPGVPPEEAGAA	K	D	T	F	R	V	2	1	0	2	0	0	0	0	0	1	1	0	0	1	0	0	1	0	0	0	0	0	9	0	1020.52	40	48	yes	no	2	0.0010345	131.27			1
P48709	Ribulose biphosphate carboxylase large chain	N. debneyi	A0A7T7D7Y9	A0A7T7D7Y9;A0A7T7D847;A0A7T7IFF9;A0A7T7IFS3;A0A6V8F4U8;A0A7T7D7P6;P48709;A0A7T7D7W9;A0A6V8F4Q3;A0A6V8F4Z8;A0A140G1S3;A0A1U8QDS2;A0A6V8F4A4;G3LV08;Q3C1J4;A0A6V8F533;P00876;P11421;P11422;Q33C26;V9INI5;A0A075M987;A0A075M4T0;A0A1C3HPR1;E0D9Z7;S4X189;A0A1L2BNL6;A0A6M2VA77;A0A1Y0DHK1;A0A2H5CKY4;A0A7T7DK71;A0A2H5CE65;A0A0K1CWK2;K7WJ93;A0A2H5CFV6;C6KJX8;C6KJX7;E7E8A7;A0A2H5CC49;A0A2H5CCY4;R4I6V2;G8DSF7;A…	ALRLEDLR	FTSIVGNVFGFKALRALRLEDLRIPPAYVK	FGFKALRALRLEDLRIPPAYVKTFQGPPHG	R	A	L	L	R	I	1	2	0	1	0	0	1	0	0	0	3	0	0	0	0	0	0	0	0	0	0	0	8	1	984.572	139	146	yes	no	3	0.022034	67.838			1
P48709	Ribulose biphosphate carboxylase large chain	N. debneyi	A0A7T7D7Y9	A0A7T7D7Y9;A0A7T7D847;A0A7T7IFF9;A0A7T7IFS3;A0A6V8F4U8;A0A7T7D7P6;P48709;A0A7T7D7W9;A0A6V8F4Q3;A0A6V8F4Z8;A0A140G1S3;A0A1U8QDS2;A0A6V8F4A4;G3LV08;Q3C1J4;A0A6V8F533;P00876;P11421;P11422;Q33C26;V9INI5;A0A075M987;A0A075M4T0;A0A1C3HPR1;E0D9Z7;S4X189;A0A1L2BNL6;A0A075M3M9;A0A6M2VA77;A0A1Y0DHK1;A0A2H5CKY4;A0A7T7DK71;A0A2H5CE65;A0A0K1CWK2;K7WJ93;A0A2H5CFV6;C6KJX8;C6KJX7;E7E8A7;A0A2H5CC49;A0A2H5CCY4;R4I6…	YGRPLLGCTIKPK	GPPHGIQVERDKLNKYGRPLLGCTIKPKLG	NKYGRPLLGCTIKPKLGLSAKNYGRAVYEC	K	Y	G	P	K	L	0	1	0	0	1	0	0	2	0	1	2	2	0	0	2	0	1	0	1	0	0	0	13	2	1501.84	172	184	yes	no	3;4	0.0028035	56.91			2
P48709	Ribulose biphosphate carboxylase large chain	N. debneyi	A0A7T7D7Y9	A0A7T7D7Y9;A0A7T7D847;A0A7T7IFF9;A0A7T7IFS3;A0A6V8F4U8;A0A7T7D7P6;P48709;A0A7T7D7W9;A0A6V8F4Q3;A0A6V8F4Z8;A0A140G1S3;A0A1U8QDS2;A0A6V8F4A4;G3LV08;Q3C1J4;A0A6V8F533;P00876;P11421;P11422;Q33C26;V9INI5;A0A075M987;A0A075M4T0;A0A1C3HPR1;E0D9Z7;S4X189;A0A1L2BNL6;A0A075M3M9;A0A1S4A401;A0A1J6IDB3	LEGERDITLGFVDLLRDDFVEQDR	MSGGDHIHSGTVVGKLEGERDITLGFVDLL	GFVDLLRDDFVEQDRSRGIYFTQDWVSLPG	K	L	E	D	R	S	0	3	0	5	0	1	3	2	0	1	4	0	0	2	0	0	1	0	0	2	0	0	24	2	2849.42	342	365	yes	no	4	1.3009e-08	53.03			1
P48709	Ribulose biphosphate carboxylase large chain	N. debneyi	A0A7T7D7Y9	A0A7T7D7Y9;A0A7T7D847;A0A7T7IFF9;A0A7T7IFS3;A0A6V8F4U8;A0A7T7D7P6;P48709;A0A7T7D7W9;A0A6V8F4Q3;A0A6V8F4Z8;A0A140G1S3;A0A1U8QDS2;A0A6V8F4A4;G3LV08;Q3C1J4;A0A6V8F533;P00876;P11421;P11422;Q33C26;V9INI5;A0A075M987;A0A075M4T0;A0A1C3HPR1;E0D9Z7;S4X189;A0A1L2BNL6;A0A075M3M9;A0A6M2VA77;A0A1Y0DHK1;A0A2H5CKY4;A0A7T7DK71;A0A2H5CE65;A0A0K1CWK2;K7WJ93;A0A2H5CFV6;C6KJX8;C6KJX7;E7E8A7;A0A2H5CC49;A0A2H5CCY4;R4I6…	TFQGPPHGIQVER	ALRLEDLRIPPAYVKTFQGPPHGIQVERDK	VKTFQGPPHGIQVERDKLNKYGRPLLGCTI	K	T	F	E	R	D	0	1	0	0	0	2	1	2	1	1	0	0	0	1	2	0	1	0	0	1	0	0	13	0	1464.75	154	166	yes	no	3	0.0082452	44.245			1
P48709	Ribulose biphosphate carboxylase large chain	N. debneyi	A0A7T7D7Y9	A0A7T7D7Y9;A0A7T7D847;A0A7T7IFF9;A0A7T7IFS3;A0A6V8F4U8;A0A7T7D7P6;P48709;A0A7T7D7W9;A0A6V8F4Q3;A0A6V8F4Z8;A0A140G1S3;A0A1U8QDS2;A0A6V8F4A4;G3LV08;Q3C1J4;A0A6V8F533;P00876;P11421;P11422;Q33C26;V9INI5;A0A075M987;A0A075M4T0;A0A1C3HPR1;E0D9Z7;S4X189;A0A075M3M9	ELGVPIVMHDYLTGGFTANTSLAHYCR	AGTCEEMIKRAVFARELGVPIVMHDYLTGG	TGGFTANTSLAHYCRDNGLLLHIHRAMHAV	R	E	L	C	R	D	2	1	1	1	1	0	1	3	2	1	3	0	1	1	1	1	3	0	2	2	0	0	27	0	3021.45	266	292	yes	no	4	0.0014543	26.571	1
A0A9Y1LRP6	Cysteine-rich venom protein	N. benthamiana	A0A9Y1LRP6	A0A9Y1LRP6;A0A1U7XJN2;A0A1S4AL11	VAAFAQNYANQR	ARRQVGVGPMTWDNRVAAFAQNYANQRAGD	DNRVAAFAQNYANQRAGDCRMQHSGGRYGE	R	V	A	Q	R	A	4	1	2	0	0	2	0	0	0	0	0	0	0	1	0	0	0	0	1	1	0	0	12	0	1351.66	52	63	yes	no	2;3	1.0446e-06	136.39
A0A9Y1LRP6	Cysteine-rich venom protein	N. benthamiana	A0A9Y1LRP6	A0A9Y1LRP6	YGENLAAAFPQLNAAGAVK	NQRAGDCRMQHSGGRYGENLAAAFPQLNAA	LAAAFPQLNAAGAVKMWVDEKQFYNYNSNT	R	Y	G	V	K	M	6	0	2	0	0	1	1	2	0	0	2	1	0	1	1	0	0	0	1	1	0	0	19	0	1903.98	76	94	yes	yes	3	8.5452e-08	73.735
A0A9Y1LRP6	Cysteine-rich venom protein	N. benthamiana	A0A9Y1LRP6	A0A9Y1LRP6;A0A1U7XJN2;A0A1S4AL11;A0A1S3XTH4;A0A1J6JW58	VCGHYTQVVWR	KQFYNYNSNTCAPGKVCGHYTQVVWRNSVR	APGKVCGHYTQVVWRNSVRLGCARVRCNNG	K	V	C	W	R	N	0	1	0	0	1	1	0	1	1	0	0	0	0	0	0	0	1	1	1	3	0	0	11	0	1403.68	115	125	yes	no	3	0.015452	49.159
A0A9Y1LRP6	Cysteine-rich venom protein	N. benthamiana	A0A9Y1LRP6	A0A9Y1LRP6	DYLNAHNAAR	FAILSPSSQAQNSPRDYLNAHNAARRQVGV	QNSPRDYLNAHNAARRQVGVGPMTWDNRVA	R	D	Y	A	R	R	3	1	2	1	0	0	0	0	1	0	1	0	0	0	0	0	0	0	1	0	0	0	10	0	1143.54	29	38	yes	yes	3	0.032356	46.022
B8R519	Ubiquitin	N. benthamiana	B8R519	B8R519;A0A1S3XNP1	KTITLEVESSDTIDNVK	______________________________	ITLEVESSDTIDNVKAKIQDKEGIPPDQQR	-	K	T	V	K	A	0	0	1	2	0	0	2	0	0	2	1	2	0	0	0	2	3	0	0	2	0	0	17	1	1890.98	1	17	yes	no	3	2.2442e-10	96.141	1		1
C5J0G6	phosphopyruvate hydratase	N. tabacum	C5J0G6	C5J0G6;A0A1U7VQN7;A0A1S3ZZL0;A0A1S3YIG1;A0A1J6IAK4	AAVPSGASTGIYEALELRDGGSEYLGK	TVEVDVTLSNGVFARAAVPSGASTGIYEAL	EALELRDGGSEYLGKGVSKAVNNVNSIIGP	R	A	A	G	K	G	4	1	0	1	0	0	3	5	0	1	3	1	0	0	1	3	1	0	2	1	0	0	27	1	2710.34	35	61	yes	no	3	0.00090207	32.243	1
P26573	Ribulose bisphosphate carboxylase small subunit, chloroplastic	N. plumbaginifolia	P26573	P26573;Q8SAQ3;V9IN82;A0A1S4AZ56;Q84QE5;P69250;P69249;A0A1U7XZI3;A0A1S3ZY67;A0A1S3ZBG0;A0A1U7UVB6;A0A1J6JNI2;A0A1U7WHI5;A0A1S3YBB8;A0A1U7YNJ3;A0A314KTC1;A0A314KTP7;P22433;A0A1S3YB15;A0A1S3XJ34;A0A1J6JS71;A0A0S4IJL0;A0A075M551;A0A075M554;A0A075M3U3;A0A075M9F9;A0A075M9F5;A0A075M5G1;A0A075M5F2;A0A075M5E6;A0A075M5D8;A0A075M5D0;A0A075M563;A0A075M559;A0A075M9G8;A0A075M9G5;A0A075M535;A0A075M527;A0A075M52…	IIGFDNVR	EVEEAKKAYPQAWVRIIGFDNVRQVQCISF	YPQAWVRIIGFDNVRQVQCISFIAYKPEGY	R	I	I	V	R	Q	0	1	1	1	0	0	0	1	0	2	0	0	0	1	0	0	0	0	0	1	0	0	8	0	932.508	158	165	yes	no	2	0.051785	74.929	1
P26573	Ribulose bisphosphate carboxylase small subunit, chloroplastic	N. plumbaginifolia	P26573	P26573	KYETLSYLPDLSQEQLLSEIEYLLK	GRVQCMQVWPPINKKKYETLSYLPDLSQEQ	LSQEQLLSEIEYLLKSGWVPCLEFETERGF	K	K	Y	L	K	S	0	0	0	1	0	2	4	0	0	1	7	2	0	0	1	3	1	0	3	0	0	0	25	1	3014.57	68	92	yes	yes	3	0.00062387	35.17			1
P27082	Superoxide dismutase [Cu-Zn]	N. plumbaginifolia	P27082	P27082	HAGDLGNITVGEDGTASFTLTDKQIPLAGPQSIIGR	NPAGKEHGAPEDEVRHAGDLGNITVGEDGT	DKQIPLAGPQSIIGRAVVVHADPDDLGKGG	R	H	A	G	R	A	3	1	1	3	0	2	1	6	1	4	3	1	0	1	2	2	4	0	0	1	0	0	36	1	3648.87	79	114	yes	yes	4	2.1519e-33	94.233	1
P35476	Plastocyanin A'/A''	N. tabacum	P35477	P35477;P35476	IEVLLGSDDGGLAFVPGNFSVSAGEKITFK	______________________________	PGNFSVSAGEKITFKNNAGFPHNVVFDEDE	-	I	E	F	K	N	2	0	1	2	0	0	2	5	0	2	3	2	0	3	1	3	1	0	0	3	0	0	30	1	3066.59	1	30	yes	no	3	1.0083e-10	53.645	1
P35476	Plastocyanin A'/A''	N. tabacum	P35477	P35477;P35476	IEVLLGSDDGGLAFVPGNFSVSAGEK	______________________________	LAFVPGNFSVSAGEKITFKNNAGFPHNVVF	-	I	E	E	K	I	2	0	1	2	0	0	2	5	0	1	3	1	0	2	1	3	0	0	0	3	0	0	26	0	2577.3	1	26	yes	no	3	0.00076098	32.904	1
P18212	Oxygen-evolving enhancer protein 2-2, chloroplastic	N. tabacum	Q40458	Q40458;Q58H59;P18212;I0B7J6;I0B7J5;A0A4D6IA34;A0A314L6A4;A0A1U7W4M1;A0A1S4BMY9;Q04127;A0A1S4DII2	FEDNFDATSNVIVAITPTDKK	WNPNKEVEYPGQVLRFEDNFDATSNVIVAI	ATSNVIVAITPTDKKSITDFGSPEQFLSQV	R	F	E	K	K	S	2	0	2	3	0	0	1	0	0	2	0	2	0	2	1	1	3	0	0	2	0	0	21	1	2324.15	68	88	yes	no	3	2.4838e-14	97.732	1
Q42961	Phosphoglycerate kinase, chloroplastic	N. tabacum	Q42961	Q42961;E5LLE7;A0A1U7VMT0;A0A1S4AJ36;A0A1S4AIZ0;A0A1J6HWB9;A0A1S4BZH8	VGVASVMSHISTGGGASLELLEGK	TTIIGGGDSVAAVEKVGVASVMSHISTGGG	ISTGGGASLELLEGKVLPGVIALDEADAPV	K	V	G	G	K	V	2	0	0	0	0	0	2	5	1	1	3	1	1	0	0	4	1	0	0	3	0	0	24	0	2298.19	441	464	yes	no	3	0.0014955	29.918	1
A0A1S3Z1F3	glutamate synthase (ferredoxin)	N. tabacum
[truncated: 22 more columns]

## Sheet: peptide evidence
Supplementary Table S1. Details of all peptides detected with LC-MS analysis in this study.
Selected protein ID	Selected protein name	Species	Sequence	Length	Modifications	Modified sequence	Oxidation (M) Probabilities	Oxidation (M) Score Diffs	Acetyl (Protein N-term)	Oxidation (M)	Missed cleavages	Proteins	Leading proteins	Leading razor protein	Type	Raw file	Experiment	MS/MS m/z	Charge	m/z	Mass	Uncalibrated - Calibrated m/z [ppm]	Uncalibrated - Calibrated m/z [Da]	Mass error [ppm]	Mass error [Da]	Uncalibrated mass error [ppm]	Uncalibrated mass error [Da]	Max intensity m/z 0	Retention time	Retention length	Calibrated retention time	Calibrated retention time start	Calibrated retention time finish	Retention time calibration	Match time difference	Match m/z difference	Match q-value	Match score	Number of data points	Number of scans	Number of isotopic peaks	PIF	Fraction of total spectrum	Base peak fraction	PEP	MS/MS count	MS/MS scan number	MS/MS scan numbers	MS3 scan numbers
DB09037	Pembroilzumab heavy chain	-	AKGQPREPQVYTLPPSQEEMTK	22	Unmodified	_AKGQPREPQVYTLPPSQEEMTK_			0	0	2	Heavy	Heavy	Heavy	MULTI-MSMS	20240208_Pembro-WT01	1	629.321	4	629.322	2513.26	-0.90753	-0.00057113	-0.34849	-0.00021931	-1.256	-0.00079044	629.572	25.114	0.33287	25.114	24.826	25.159	0					119	56	5	0	0	0	0.0042937	3	6809	6801;6809;6811
DB09037	Pembroilzumab heavy chain	-	AKGQPREPQVYTLPPSQEEMTK	22	Unmodified	_AKGQPREPQVYTLPPSQEEMTK_			0	0	2	Heavy	Heavy	Heavy	MULTI-MSMS	20240208_Pembro-WT01	1	629.321	4	629.322	2513.26	-0.95768	-0.00060269	-0.37012	-0.00023293	-1.3278	-0.00083561	629.823	25.173	0.16142	25.173	25.071	25.233	0					81	29	6	0	0	0	0.00010671	3	6863	6859;6861;6863
DB09037	Pembroilzumab heavy chain	-	AKGQPREPQVYTLPPSQEEMTK	22	Unmodified	_AKGQPREPQVYTLPPSQEEMTK_			0	0	2	Heavy	Heavy	Heavy	MULTI-MSMS	20240208_Pembro-WT01	1	629.571	4	629.322	2513.26	-1.0694	-0.00067299	-0.11194	-7.0447e-05	-1.1813	-0.00074344	629.573	25.376	0.52798	25.376	25.353	25.881	0					87	47	5	0	0	0	0.0037966	1	6914	6914
DB09037	Pembroilzumab heavy chain	-	AKGQPREPQVYTLPPSQEEMTK	22	Unmodified	_AKGQPREPQVYTLPPSQEEMTK_			0	0	2	Heavy	Heavy	Heavy	MULTI-MSMS	20240216_Pembro-WT-01	2	629.32	4	629.322	2513.26	-0.89115	-0.00056082	0.15635	9.8396e-05	-0.7348	-0.00046243	629.322	25.188	1.1959	25.188	24.742	25.938	0					289	121	4	0	0	0	0.00051295	13	6759	6702;6704;6708;6758;6759;6766;6816;6818;6820;6875;6881;6884;6886
DB09037	Pembroilzumab heavy chain	-	AKGQPREPQVYTLPPSQEEMTK	22	Unmodified	_AKGQPREPQVYTLPPSQEEMTK_			0	0	2	Heavy	Heavy	Heavy	MULTI-MSMS	20240216_Pembro-WT-01	2	838.757	3	838.76	2513.26	-2.7852	-0.0023361	1.5955	0.0013382	-1.1897	-0.0009979	839.096	25.149	0.44588	25.149	24.773	25.219	0					115	46	5	0	0	0	0.00032091	3	6734	6728;6730;6734
DB09037	Pembroilzumab heavy chain	-	AKGQPREPQVYTLPPSQEEMTK	22	Unmodified	_AKGQPREPQVYTLPPSQEEMTK_			0	0	2	Heavy	Heavy	Heavy	MSMS	20240216_Pembro-WT-01	2	838.757	3	838.76	2513.26	NaN	NaN	NaN	NaN	NaN	NaN	NaN	25.463	1	25.463	24.963	25.963	0								0	0	0	0.018866	1	6850	6850
DB09037	Pembroilzumab heavy chain	-	AKGQPREPQVYTLPPSQEEMTK	22	Unmodified	_AKGQPREPQVYTLPPSQEEMTK_			0	0	2	Heavy	Heavy	Heavy	MULTI-MSMS	20240305_Pembro_23001P1_01	4	629.572	4	629.322	2513.26	-1.5604	-0.00098201	0.83221	0.00052373	-0.72823	-0.00045829	629.573	25.16	0.42681	25.16	24.795	25.222	0					99	45	3	0	0	0	0.005778	2	6941	6941;6971
DB09037	Pembroilzumab heavy chain	-	AKGQPREPQVYTLPPSQEEMTK	22	Unmodified	_AKGQPREPQVYTLPPSQEEMTK_			0	0	2	Heavy	Heavy	Heavy	MULTI-MSMS	20240305_Pembro_23001P1_01	4	629.322	4	629.322	2513.26	-1.539	-0.0009685	0.77262	0.00048622	-0.76634	-0.00048227	629.824	25.286	0.11618	25.286	25.232	25.348	0					79	22	6	0	0	0	0.0055523	2	6982	6982;6984
DB09037	Pembroilzumab heavy chain	-	AKGQPREPQVYTLPPSQEEMTK	22	Unmodified	_AKGQPREPQVYTLPPSQEEMTK_			0	0	2	Heavy	Heavy	Heavy	MULTI-MSMS	20240305_Pembro_23001P1_01	4	629.572	4	629.322	2513.26	-1.546	-0.00097296	0.17077	0.00010747	-1.3753	-0.00086549	629.573	25.362	0.10619	25.362	25.322	25.429	0					59	26	6	0	0	0	0.0027606	1	7021	7021
DB09037	Pembroilzumab heavy chain	-	AKGQPREPQVYTLPPSQEEMTK	22	Unmodified	_AKGQPREPQVYTLPPSQEEMTK_			0	0	2	Heavy	Heavy	Heavy	MULTI-MSMS	20240305_Pembro_23001P1_01	4	629.322	4	629.322	2513.26	-1.4508	-0.00091305	0.47073	0.00029624	-0.98011	-0.0006168	629.573	25.451	0.076859	25.451	25.429	25.506	0					48	16	5	0	0	0	0.0029808	1	7043	7043
DB09037	Pembroilzumab heavy chain	-	AKGQPREPQVYTLPPSQEEMTK	22	Unmodified	_AKGQPREPQVYTLPPSQEEMTK_			0	0	2	Heavy	Heavy	Heavy	MULTI-MSMS	20240305_Pembro_ChulaPhat_01	5	629.32	4	629.322	2513.26	-0.96507	-0.00060734	-0.67759	-0.00042642	-1.6427	-0.0010338	629.572	25.075	0.18692	25.075	24.932	25.119	0					42	19	3	0	0	0	0.0010096	2	7019	7019;7023
DB09037	Pembroilzumab heavy chain	-	AKGQPREPQVYTLPPSQEEMTK	22	Unmodified	_AKGQPREPQVYTLPPSQEEMTK_			0	0	2	Heavy	Heavy	Heavy	MULTI-MSMS	20240305_Pembro_ChulaPhat_01	5	629.32	4	629.322	2513.26	-0.95559	-0.00060137	-0.49998	-0.00031465	-1.4556	-0.00091602	629.322	25.261	0.058342	25.261	25.25	25.308	0					22	10	3	0	0	0	0.019691	3	7073	7073;7075;7077
DB09037	Pembroilzumab heavy chain	-	AKGQPREPQVYTLPPSQEEMTK	22	Unmodified	_AKGQPREPQVYTLPPSQEEMTK_			0	0	2	Heavy	Heavy	Heavy	MULTI-MSMS	20240305_Pembro_Pharm_01	6	629.321	4	629.322	2513.26	-0.74863	-0.00047113	0.0053588	3.3724e-06	-0.74328	-0.00046776	629.573	25.362	0.0569	25.362	25.335	25.392	0					45	14	6	0	0	0	0.039682	1	7109	7109
DB09037	Pembroilzumab heavy chain	-	ASGYTFTNYYMYWVR	15	Unmodified	_ASGYTFTNYYMYWVR_			0	0	0	Heavy	Heavy	Heavy	MULTI-MSMS	20240208_Pembro-WT01	1	961.432	2	961.433	1920.85	-0.11659	-0.00011209	-0.72426	-0.00069632	-0.84084	-0.00080841	961.934	45.446	0.46059	45.446	45.26	45.72	0					92	24	7	0	0	0	1.4139e-68	3	11979	11979;11986;11997
DB09037	Pembroilzumab heavy chain	-	ASGYTFTNYYMYWVR	15	Unmodified	_ASGYTFTNYYMYWVR_			0	0	0	Heavy	Heavy	Heavy	MULTI-MSMS	20240208_Pembro-WT01	1	641.29	3	641.291	1920.85	0.2186	0.00014019	-1.2595	-0.00080769	-1.0409	-0.00066751	641.624	45.443	0.41436	45.443	45.286	45.701	0					71	21	6	0	0	0	7.1394e-56	3	11984	11984;11987;11999
DB09037	Pembroilzumab heavy chain	-	ASGYTFTNYYMYWVR	15	Unmodified	_ASGYTFTNYYMYWVR_			0	0	0	Heavy	Heavy	Heavy	MULTI-MSMS	20240216_Pembro-WT-01	2	961.431	2	961.433	1920.85	0.74565	0.00071689	-0.9437	-0.0009073	-0.19805	-0.00019042	961.933	45.371	0.67683	45.371	45.181	45.858	0					86	18	7	0	0	0	4.8648e-119	3	12319	12300;12308;12319
DB09037	Pembroilzumab heavy chain	-	ASGYTFTNYYMYWVR	15	Unmodified	_ASGYTFTNYYMYWVR_			0	0	0	Heavy	Heavy	Heavy	MULTI-MSMS	20240216_Pembro-WT-01	2	641.29	3	641.291	1920.85	0.90123	0.00057795	-1.1885	-0.00076219	-0.2873	-0.00018424	641.625	45.371	0.67683	45.371	45.181	45.858	0					79	18	7	0	0	0	3.8553e-16	3	12310	12301;12310;12320
DB09037	Pembroilzumab heavy chain	-	ASGYTFTNYYMYWVR	15	Unmodified	_ASGYTFTNYYMYWVR_			0	0	0	Heavy	Heavy	Heavy	MULTI-MSMS	20240216_Pembro-WT-Old-PD-01	3	961.431	2	961.433	1920.85	-0.67642	-0.00065034	-0.002474	-2.3786e-06	-0.6789	-0.00065271	961.934	45.426	0.30394	45.426	45.272	45.576	0					147	30	7	0	0	0	1.2344e-34	3	11872	11864;11872;11874
DB09037	Pembroilzumab heavy chain	-	ASGYTFTNYYMYWVR	15	Unmodified	_ASGYTFTNYYMYWVR_			0	0	0	Heavy	Heavy	Heavy	MULTI-MSMS	20240216_Pembro-WT-Old-PD-01	3	641.289	3	641.291	1920.85	0.096725	6.2029e-05	-0.96362	-0.00061796	-0.8669	-0.00055593	641.625	45.424	0.29528	45.424	45.301	45.596	0					137	34	7	0	0	0	1.5203e-16	3	11875	11866;11873;11875
DB09037	Pembroilzumab heavy chain	-	ASGYTFTNYYMYWVR	15	Unmodified	_ASGYTFTNYYMYWVR_			0	0	0	Heavy	Heavy	Heavy	MULTI-MSMS	20240305_Pembro_23001P1_01	4	961.431	2	961.433	1920.85	1.4802	0.0014231	-1.4115	-0.0013571	0.068702	6.6052e-05	961.933	45.263	0.44431	45.263	45.133	45.577	0					177	38	8	0	0	0	1.8915e-118	6	12100	12091;12093;12100;12155;12157;12163
DB09037	Pembroilzumab heavy chain	-	ASGYTFTNYYMYWVR	15	Unmodified	_ASGYTFTNYYMYWVR_			0	0	0	Heavy	Heavy	Heavy	MULTI-MSMS	20240305_Pembro_23001P1_01	4	641.29	3	641.291	1920.85	0.9456	0.0006064	-1.298	-0.0008324	-0.3524	-0.00022599	641.624	45.266	0.40753	45.266	45.133	45.54	0					128	29	7	0	0	0	2.877e-56	6	12094	12094;12101;12102;12156;12159;12169
DB09037	Pembroilzumab heavy chain	-	ASGYTFTNYYMYWVR	15	Unmodified	_ASGYTFTNYYMYWVR_			0	0	0	Heavy	Heavy	Heavy	MULTI-MSMS	20240305_Pembro_ChulaPhat_01	5	961.431	2	961.433	1920.85	-0.091995	-8.8447e-05	-0.24278	-0.00023341	-0.33477	-0.00032186	961.934	45.336	0.33309	45.336	45.217	45.55	0					150	33	8	0	0	0	2.5049e-118	3	12265	12260;12265;12266
DB09037	Pembroilzumab heavy chain	-	ASGYTFTNYYMYWVR	15	Unmodified	_ASGYTFTNYYMYWVR_			0	0	0	Heavy	Heavy	Heavy	MULTI-MSMS	20240305_Pembro_ChulaPhat_01	5	641.29	3	641.291	1920.85	0.25062	0.00016072	-0.9482	-0.00060807	-0.69758	-0.00044735	641.625	45.336	0.31969	45.336	45.217	45.536	0					128	29	7	0	0	0	1.5291e-27	3	12287	12268;12277;12287
DB09037	Pembroilzumab heavy chain	-	ASGYTFTNYYMYWVR	15	Unmodified	_ASGYTFTNYYMYWVR_			0	0	0	Heavy	Heavy	Heavy	MULTI-MSMS	20240305_Pembro_Pharm_01	6	961.431	2	961.433	1920.85	0.10852	0.00010433	-0.61194	-0.00058834	-0.50342	-0.00048401	961.934	45.345	0.35264	45.345	45.204	45.557	0					155	35	7	0	0	0	2.8992e-44	3	12254	12246;12252;12254
DB09037	Pembroilzumab heavy chain	-	ASGYTFTNYYMYWVR	15	Unmodified	_ASGYTFTNYYMYWVR_			0	0	0	Heavy	Heavy	Heavy	MULTI-MSMS	20240305_Pembro_Pharm_01	6	641.29	3	641.291	1920.85	-0.7731	-0.00049578	-0.032189	-2.0643e-05	-0.80529	-0.00051643	641.625	45.345	0.32077	45.345	45.22	45.54	0					125	28	7	0	0	0	1.6165e-27	3	12247	12247;12253;12255
DB09037	Pembroilzumab heavy chain	-	CKVSNKGLPSSIEK	14	Unmodified	_CKVSNKGLPSSIEK_			0	0	2	Heavy	Heavy	Heavy	MULTI-MSMS	20240208_Pembro-WT01	1	516.279	3	516.28	1545.82	-0.90557	-0.00046753	-0.075182	-3.8815e-05	-0.98075	-0.00050634	516.28	17.454	0.29614	17.454	17.332	17.628	0					122	30	7	0	0	0	4.7503e-05	3	4815	4813;4815;4821
DB09037	Pembroilzumab heavy chain	-	CKVSNKGLPSSIEK	14	Unmodified	_CKVSNKGLPSSIEK_			0	0	2	Heavy	Heavy	Heavy	MULTI-MSMS	20240208_Pembro-WT01	1	387.461	4	387.462	1545.82	-0.63793	-0.00024717	-0.85539	-0.00033143	-1.4933	-0.0005786	387.462	17.455	0.24643	17.455	17.349	17.595	0					88	24	5	0	0	0	0.001095	3	4822	4814;4816;4822
DB09037	Pembroilzumab heavy chain	-	CKVSNKGLPSSIEK	14	Unmodified	_CKVSNKGLPSSIEK_			0	0	2	Heavy	Heavy	Heavy	MULTI-MSMS	20240208_Pembro-WT01	1	773.915	2	773.917	1545.82	-0.21461	-0.00016609	-1.3698	-0.0010601	-1.5844	-0.0012262	773.916	17.454	0.19128	17.454	17.352	17.543	0					64	17	5	0	0	0	0.0089845	2	4823	4823;4833
DB09037	Pembroilzumab heavy chain	-	CKVSNKGLPSSIEK	14	Unmodified	_CKVSNKGLPSSIEK_			0	0	2	Heavy	Heavy	Heavy	MULTI-MSMS	20240216_Pembro-WT-01	2	516.279	3	516.28	1545.82	0.30309	0.00015648	-1.0603	-0.00054742	-0.75723	-0.00039094	516.28	17.391	0.32936	17.391	17.275	17.604	0					106	29	7	0	0	0	0.0012995	3	4730	4730;4732;4738
DB09037	Pembroilzumab heavy chain	-	CKVSNKGLPSSIEK	14	Unmodified	_CKVSNKGLPSSIEK_			0	0	2	Heavy	Heavy	Heavy	MULTI-MSMS	20240216_Pembro-WT-01	2	387.461	4	387.462	1545.82	0.773	0.00029951	-1.8293	-0.00070877	-1.0563	-0.00040926	387.461	17.394	0.26527	17.394	17.287	17.553	0					70	19	6	0	0	0	6.4288e-05	3	4733	4733;4739;4740
DB09037	Pembroilzumab heavy chain	-	CKVSNKGLPSSIEK	14	Unmodified	_CKVSNKGLPSSIEK_			0	0	2	Heavy	Heavy	Heavy	MULTI-MSMS	20240216_Pembro-WT-01	2	773.914	2	773.917	1545.82	-0.91408	-0.00070742	-0.37216	-0.00028802	-1.2862	-0.00099544	773.917	17.394	0.18957	17.394	17.303	17.493	0					59	12	6	0	0	0	0.0063497	3	4748	4741;4748;4750
DB09037	Pembroilzumab heavy chain	-	CKVSNKGLPSSIEK	14	Unmodified	_CKVSNKGLPSSIEK_			0	0	2	Heavy	Heavy	Heavy	MULTI-MSMS	20240216_Pembro-WT-Old-PD-01	3	516.278	3	516.28	1545.82	-2.2979	-0.0011863	1.3876	0.00071638	-0.91029	-0.00046997	516.281	17.434	0.15211	17.434	17.362	17.514	0					73	26	4	0	0	0	0.00087952	3	4871	4869;4871;4873
DB09037	Pembroilzumab heavy chain	-	CKVSNKGLPSSIEK	14	Unmodified	_CKVSNKGLPSSIEK_			0	0	2	Heavy	Heavy	Heavy	MULTI-MSMS	20240216_Pembro-WT-Old-PD-01	3	387.461	4	387.462	1545.82	-1.3291	-0.00051499	0.24133	9.3507e-05	-1.0878	-0.00042148	387.462	17.44	0.14207	17.44	17.369	17.511	0					45	23	4	0	0	0	0.053065	1	4874	4874
DB09037	Pembroilzumab heavy chain	-	DTLMISR	7	Oxidation (M)	_DTLM(Oxidation (M))ISR_	DTLM(1)ISR	DTLM(89)ISR	0	1	0	Heavy	Heavy	Heavy	MULTI-MSMS	20240208_Pembro-WT01	1	426.216	2	426.218	850.422	-0.64244	-0.00027382	-0.78972	-0.00033659	-1.4322	-0.00061041	426.218	18.597	0.2592	18.597	18.477	18.736	0					139	40	5	0	0	0	0.011104	3	5116	5109;5110;5116
DB09037	Pembroilzumab heavy chain	-	DTLMISR	7	Oxidation (M)	_DTLM(Oxidation (M))ISR_	DTLM(1)ISR	DTLM(82)ISR	0	1	0	Heavy	Heavy	Heavy	MULTI-MSMS	20240208_Pembro-WT01	1	426.216	2	426.218	850.422	-1.835	-0.00078212	-0.059169	-2.5219e-05	-1.8942	-0.00080734	426.218	21.88	0.29059	21.88	21.727	22.018	0					75	34	3	0	0	0	0.018847	2	5980	5980;5988
DB09037	Pembroilzumab heavy chain	-	DTLMISR	7	Oxidation (M)	_DTLM(Oxidation (M))ISR_	DTLM(1)ISR	DTLM(89)ISR	0	1	0	Heavy	Heavy	Heavy	MULTI-MSMS	20240216_Pembro-WT-01	2	426.216	2	426.218	850.422	1.7755	0.00075674	-2.3652	-0.0010081	-0.58974	-0.00025136	426.217	18.57	0.2782	18.57	18.422	18.7	0					79	22	5	0	0	0	0.011157	3	5043	5038;5043;5045
DB09037	Pembroilzumab heavy chain	-	DTLMISR	7	Oxidation (M)	_DTLM(Oxidation (M))ISR_	DTLM(1)ISR	DTLM(63)ISR	0	1	0	Heavy	Heavy	Heavy	MULTI-MSMS	20240216_Pembro-WT-01	2	426.216	2	426.218	850.422	-0.68098	-0.00029025	-0.37678	-0.00016059	-1.0578	-0.00045084	426.218	18.724	0.13994	18.724	18.7	18.84	0					32	17	3	0	0	0	0.036966	3	5098	5093;5095;5098
DB09037	Pembroilzumab heavy chain	-	DTLMISR	7	Oxidation (M)	_DTLM(Oxidation (M))ISR_	DTLM(1)ISR	DTLM(89)ISR	0	1	0	Heavy	Heavy	Heavy	MULTI-MSMS	20240216_Pembro-WT-01	2	426.216	2	426.218	850.422	-1.4507	-0.0006183	0.47394	0.000202	-0.97673	-0.0004163	426.218	21.808	0.32562	21.808	21.68	22.005	0					76	32	4	0	0	0	0.011157	3	5923	5903;5913;5923
DB09037	Pembroilzumab heavy chain	-	DTLMISR	7	Oxidation (M)	_DTLM(Oxidation (M))ISR_	DTLM(1)ISR	DTLM(79)ISR	0	1	0	Heavy	Heavy	Heavy	MULTI-MSMS	20240216_Pembro-WT-Old-PD-01	3	426.217	2	426.218	850.422	0.2204	9.3939e-05	-0.70407	-0.00030009	-0.48367	-0.00020615	426.218	18.57	0.4197	18.57	18.388	18.808	0					166	59	5	0	0	0	0.021731	3	5157	5151;5153;5157
DB09037	Pembroilzumab heavy chain	-	DTLMISR	7	Oxidation (M)	_DTLM(Oxidation (M))ISR_	DTLM(1)ISR	DTLM(120)ISR	0	1	0	Heavy	Heavy	Heavy	MULTI-MSMS	20240305_Pembro_23001P1_01	4	426.218	2	426.218	850.422	1.1164	0.00047582	-1.3121	-0.00055923	-0.19569	-8.3405e-05	426.218	18.526	0.40969	18.526	18.34	18.75	0					183	64	6	0	0	0	0.0052286	5	5183	5182;5183;5187;5240;5244
DB09037	Pembroilzumab heavy chain	-	DTLMISR	7	Oxidation (M)	_DTLM(Oxidation (M))ISR_	DTLM(1)ISR	DTLM(61)ISR	0	1	0	Heavy	Heavy	Heavy	MULTI-MSMS	20240305_Pembro_23001P1_01	4	426.218	2	426.218	850.422	-1.3515	-0.00057601	0.55471	0.00023643	-0.79674	-0.00033959	426.218	21.77	0.12217	21.77	21.677	21.799	0					28	12	3	0	0	0	0.038298	1	6078	6078
DB09037	Pembroilzumab heavy chain	-	DTLMISR	7	Oxidation (M)	_DTLM(Oxidation (M))ISR_	DTLM(1)ISR	DTLM(82)ISR	0	1	0	Heavy	Heavy	Heavy	MULTI-MSMS	20240305_Pembro_ChulaPhat_01	5	426.217	2	426.218	850.422	0.18441	7.8599e-05	-1.0664	-0.00045454	-0.88203	-0.00037594	426.218	18.551	0.3403	18.551	18.411	18.751	0					197	69	5	0	0	0	0.018554	5	5256	5252;5254;5256;5310;5314
DB09037	Pembroilzumab heavy chain	-	DTLMISR	7	Oxidation (M)	_DTLM(Oxidation (M))ISR_	DTLM(1)ISR	DTLM(75)ISR	0	1	0	Heavy	Heavy	Heavy	MULTI-MSMS	20240305_Pembro_ChulaPhat_01	5	426.217	2	426.218	850.422	-0.97441	-0.00041531	-0.12599	-5.3701e-05	-1.1004	-0.00046901	426.218	21.824	0.26849	21.824	21.69	21.958	0					72	48	3	0	0	0	0.025152	1	6170	6170
DB09037	Pembroilzumab heavy chain	-	DTLMISR	7	Oxidation (M)	_DTLM(Oxidation (M))ISR_	DTLM(1)ISR	DTLM(65)ISR	0	1	0	Heavy	Heavy	Heavy	MULTI-MSMS	20240305_Pembro_Pharm_01	6	426.217	2	426.218	850.422	-0.62535	-0.00026654	-0.21537	-9.1796e-05	-0.84073	-0.00035833	426.218	18.551	0.35132	18.551	18.41	18.761	0					202	72	5	0	0	0	0.034048	5	5254	5254;5256;5260;5316;5320
DB09037	Pembroilzumab heavy chain	-	DTLMISR	7	Oxidation (M)	_DTLM(Oxidation (M))ISR_	DTLM(1)ISR	DTLM(56)ISR	0	1	0	Heavy	Heavy	Heavy	MULTI-MSMS	20240305_Pembro_Pharm_01	6	426.217	2	426.218	850.422	-1.0961	-0.0004672	-0.28276	-0.00012052	-1.3789	-0.00058771	426.218	21.81	0.2821	21.81	21.701	21.983	0					97	54	4	0	0	0	0.043976	3	6178	6178;6184;6186
DB09037	Pembroilzumab heavy chain	-	DTLMISR	7	Unmodified	_DTLMISR_			0	0	0	Heavy	Heavy	Heavy	MULTI-MSMS	20240208_Pembro-WT01	1	418.22	2	418.221	834.427	0.44015	0.00018408	0.57317	0.00023971	1.0133	0.00042379	418.222	21.854	0.49598	21.854	21.7	22.196	0					222	72	6	0	0	0	6.8967e-05	3	5971	5971;5972;6029
DB09037	Pembroilzumab heavy chain	-	DTLMISR	7	Unmodified	_DTLMISR_			0	0	0	Heavy	Heavy	Heavy	MULTI-MSMS	20240216_Pembro-WT-01	2	418.22	2	418.221	834.427	2.4034	0.0010052	2.3456	0.00098096	4.749	0.0019861	418.224	21.783	0.59615	21.783	21.666	22.262	0					210	71	7	0	0	0	0.058903	1	5965	5965
DB09037	Pembroilzumab heavy chain	-	DTLMISR	7	Unmodified	_DTLMISR_			0	0	0	Heavy	Heavy	Heavy	MSMS	20240216_Pembro-WT-01	2	418.22	2	418.221	834.427	NaN	NaN	NaN	NaN	NaN	NaN	NaN	21.721	1	21.721	21.221	22.221	0								0	0	0	2.207e-05	1	5887	5887
DB09037	Pembroilzumab heavy chain	-	DTLMISR	7	Unmodified	_DTLMISR_			0	0	0	Heavy	Heavy	Heavy	MSMS	20240216_Pembro-WT-01	2	418.22	2	418.221	834.427	NaN	NaN	NaN	NaN	NaN	NaN	NaN	21.724	1	21.724	21.224	22.224	0								0	0	0	3.9833e-10	1	5889	5889
DB09037	Pembroilzumab heavy chain	-	DTLMISR	7	Unmodified	_DTLMISR_			0	0	0	Heavy	Heavy	Heavy	MSMS	20240216_Pembro-WT-01	2	418.22	2	418.221	834.427	NaN	NaN	NaN	NaN	NaN	NaN	NaN	21.756	1	21.756	21.256	22.256	0								0	0	0	1.2817e-23	1	5897	5897
DB09037	Pembroilzumab heavy chain	-	DTLMISR	7	Unmodified	_DTLMISR_			0	0	0	Heavy	Heavy	Heavy	MULTI-MSMS	20240216_Pembro-WT-Old-PD-01	3	418.219	2	418.221	834.427	-1.1208	-0.00046875	-0.089989	-3.7635e-05	-1.2108	-0.00050639	418.221	21.856	0.21622	21.856	21.745	21.961	0					101	40	4	0	0	0	0.01174	1	6012	6012
DB09037	Pembroilzumab heavy chain	-	DTLMISR	7	Unmodified	_DTLMISR_			0	0	0	Heavy	Heavy	Heavy	MULTI-MSMS	20240305_Pembro_23001P1_01	4	418.221	2	418.221	834.427	1.432	0.00059891	1.2442	0.00052035	2.6762	0.0011193	418.222	21.791	0.63323	21.791	21.649	22.282	0					291	96	6	0	0	0	0.0098628	5	6131	6070;6075;6131;6133;6135
DB09037	Pembroilzumab heavy chain	-	DTLMISR	7	Unmodified	_DTLMISR_			0	0	0	Heavy	Heavy	Heavy	MULTI-MSMS	20240305_Pembro_ChulaPhat_01	5	418.221	2	418.221	834.427	0.47329	0.00019794	0.1008	4.2155e-05	0.57409	0.0002401	418.221	21.803	0.33873	21.803	21.67	22.008	0					259	68	6	0	0	0	0.0098628	2	6158	6158;6160
DB09037	Pembroilzumab heavy chain	-	DTLMISR	7	Unmodified	_DTLMISR_			0	0	0	Heavy	Heavy	Heavy	MULTI-MSMS	20240305_Pembro_Pharm_01	6	418.221	2	418.221	834.427	0.091917	3.8441e-05	-0.058461	-2.445e-05	0.033455	1.3992e-05	418.221	21.827	0.37217	21.827	21.675	22.047	0					240	76	6	0	0	0	0.01771	2	6225	6164;6225
DB09037	Pembroilzumab heavy chain	-	DVQLLEQVQLVQSGVEVK	18	Unmodified	_DVQLLEQVQLVQSGVEVK_			0	0	0	Heavy	Heavy	Heavy	MULTI-MSMS	20240208_Pembro-WT01	1	671.041	3	671.041	2010.1	1.6488	0.0011064	0.074649	5.0093e-05	1.7235	0.0011565	671.375	43.809	1.0022	43.809	43.642	44.645	0					156	45	7	0	0	0	2.706e-33	7	11558	11542;11547;11558;11626;11638;11649;11717
DB09037	Pembroilzumab heavy chain	-	DVQLLEQVQLVQSGVEVK	18	Unmodified	_DVQLLEQVQLVQSGVEVK_			0	0	0	Heavy	Heavy	Heavy	MULTI-MSMS	20240208_Pembro-WT01	1	1006.06	2	1006.06	2010.1	1.0443	0.0010506	-0.11057	-0.00011123	0.93371	0.00093936	1006.56	43.809	0.91469	43.809	43.666	44.581	0					160	39	8	0	0	0	1.6379e-89	6	11560	11548;11559;11560;11632;11641;11652
DB09037	Pembroilzumab heavy chain	-	DVQLLEQVQLVQSGVEVK	18	Unmodified	_DVQLLEQVQLVQSGVEVK_			0	0	0	Heavy	Heavy	Heavy	MULTI-MSMS	20240216_Pembro-WT-01	2	671.04	3	671.041	2010.1	2.1763	0.0014604	1.111	0.00074549	3.2873	0.0022059	671.377	43.785	1.2778	43.785	43.579	44.856	0					179	38	8	0	0	0	1.5768e-51	9	11814	11792;11802;11814;11891;11901;11913;11987;12029;12038
DB09037	Pembroilzumab heavy chain	-	DVQLLEQVQLVQSGVEVK	18	Unmodified	_DVQLLEQVQLVQSGVEVK_			0	0	0	Heavy	Heavy	Heavy	MULTI-MSMS	20240216_Pembro-WT-01	2	1006.06	2	1006.06	2010.1	1.625	0.0016348	1.7101	0.0017205	3.3351	0.0033553	1006.56	43.785	1.2124	43.785	43.604	44.816	0					173	35	7	0	0	0	1.0594e-61	7	11813	11796;11803;11813;11882;11894;11903;11974
DB09037	Pembroilzumab heavy chain	-	DVQLLEQVQLVQSGVEVK	18	Unmodified	_DVQLLEQVQLVQSGVEVK_			0	0	0	Heavy	Heavy	Heavy	MULTI-MSMS	20240216_Pembro-WT-01	2	671.04	3	671.041	2010.1	-1.6379	-0.0010991	0.90846	0.00060961	-0.72942	-0.00048947	671.376	44.945	0.39931	44.945	44.781	45.181	0					16	10	2	0	0	0	0.00052734	1	12185	12185
DB09037	Pembroilzumab heavy chain	-	DVQLLEQVQLVQSGVEVK	18	Unmodified	_DVQLLEQVQLVQSGVEVK_			0	0	0	Heavy	Heavy	Heavy	MULTI-MSMS	20240216_Pembro-WT-Old-PD-01	3	671.039	3	671.041	2010.1	2.6618	0.0017862	-0.9452	-0.00063427	1.7166	0.0011519	671.375	43.803	1.1784	43.803	43.623	44.802	0					284	71	8	0	0	0	2.3004e-27	10	11472	11464;11466;11472;11526;11528;11539;11594;11603;11608;11666
DB09037	Pembroilzumab heavy chain	-	DVQLLEQVQLVQSGVEVK	18	Unmodified	_DVQLLEQVQLVQSGVEVK_			0	0	0	Heavy	Heavy	Heavy	MULTI-MSMS	20240216_Pembro-WT-Old-PD-01	3	1006.05	2	1006.06	2010.1	1.2879	0.0012957	0.27883	0.00028052	1.5667	0.0015762	1006.56	43.803	1.1009	43.803	43.623	44.724	0					305	68	8	0	0	0	1.0993e-89	8	11467	11467;11473;11474;11530;11540;11541;11595;11609
DB09037	Pembroilzumab heavy chain	-	DVQLLEQVQLVQSGVEVK	18	Unmodified	_DVQLLEQVQLVQSGVEVK_			0	0	0	Heavy	Heavy	Heavy	MULTI-MSMS	20240216_Pembro-WT-Old-PD-01	3	671.039	3	671.041	2010.1	-0.1062	-7.1266e-05	-1.5393	-0.0010329	-1.6455	-0.0011042	671.04	44.974	0.17382	44.974	44.937	45.111	0					21	14	2	0	0	0	4.3065e-06	1	11766	11766
DB09037	Pembroilzumab heavy chain	-	DVQLLEQVQLVQSGVEVK	18	Unmodified	_DVQLLEQVQLVQSGVEVK_			0	0	0	Heavy	Heavy	Heavy	MULTI-MSMS	20240305_Pembro_23001P1_01	4	671.04	3	671.041	2010.1	2.3196	0.0015566	0.35984	0.00024146	2.6795	0.001798	671.376	43.748	1.2041	43.748	43.542	44.746	0					239	59	8	0	0	0	3.642e-41	9	11719	11708;11717;11719;11774;11776;11788;11836;11846;11855
DB09037	Pembroilzumab heavy chain	-	DVQLLEQVQLVQSGVEVK	18	Unmodified	_DVQLLEQVQLVQSGVEVK_			0	0	0	Heavy	Heavy	Heavy	MULTI-MSMS	20240305_Pembro_23001P1_01	4	1006.06	2	1006.06	2010.1	2.0848	0.0020974	0.89826	0.0009037	2.983	0.0030011	1006.56	43.748	1.2301	43.748	43.585	44.815	0					262	60	8	0	0	0	4.9392e-145	9	11720	11710;11718;11720;11775;11777;11789;11847;11858;11873
DB09037	Pembroilzumab heavy chain	-	DVQLLEQVQLVQSGVEVK	18	Unmodified	_DVQLLEQVQLVQSGVEVK_			0	0	0	Heavy	Heavy	Heavy	MULTI-MSMS	20240305_Pembro_23001P1_01	4	503.533	4	503.532	2010.1	-0.5186	-0.00026113	0.59188	0.00029803	0.073286	3.6902e-05	503.783	43.744	0.33124	43.744	43.603	43.935	0					39	13	5	0	0	0	0.00083169	1	11757	11757
DB09037	Pembroilzumab heavy chain	-	DVQLLEQVQLVQSGVEVK	18	Unmodified	_DVQLLEQVQLVQSGVEVK_			0	0	0	Heavy	Heavy	Heavy	MULTI-MSMS	20240305_Pembro_23001P1_01	4	671.04	3	671.041	2010.1	-0.99555	-0.00066805	-0.23809	-0.00015977	-1.2336	-0.00082782	671.375	44.891	0.50308	44.891	44.571	45.074	0					54	17	5	0	0	0	8.9922e-06	2	12021	12021;12033
DB09037	Pembroilzumab heavy chain	-	DVQLLEQVQLVQSGVEVK	18	Unmodified	_DVQLLEQVQLVQSGVEVK_			0	0	0	Heavy	Heavy	Heavy	MSMS	20240305_Pembro_23001P1_01	4	671.04	3	671.041	2010.1	NaN	NaN	NaN	NaN	NaN	NaN	NaN	44.497	1	44.497	43.997	44.997	0								0	0	0	1.4795e-06	1	11917	11917
DB09037	Pembroilzumab heavy chain	-	DVQLLEQVQLVQSGVEVK	18	Unmodified	_DVQLLEQVQLVQSGVEVK_			0	0	0	Heavy	Heavy	Heavy	MSMS	20240305_Pembro_23001P1_01	4	671.04	3	671.041	2010.1	NaN	NaN	NaN	NaN	NaN	NaN	NaN	44.683	1	44.683	44.183	45.183	0								0	0	0	1.3703e-06	1	11966	11966
DB09037	Pembroilzumab heavy chain	-	DVQLLEQVQLVQSGVEVK	18	Unmodified	_DVQLLEQVQLVQSGVEVK_			0	0	0	Heavy	Heavy	Heavy	MULTI-MSMS	20240305_Pembro_ChulaPhat_01	5	671.039	3	671.041	2010.1	0.73901	0.0004959	0.10694	7.1764e-05	0.84595	0.00056767	671.375	43.78	0.79265	43.78	43.555	44.348	0					302	79	8	0	0	0	3.2737e-19	9	11933	11870;11874;11876;11931;11933;11935;11989;11990;11996
DB09037	Pembroilzumab heavy chain	-	DVQLLEQVQLVQSGVEVK	18	Unmodified	_DVQLLEQVQLVQSGVEVK_			0	0	0	Heavy	Heavy	Heavy	MULTI-MSMS	20240305_Pembro_ChulaPhat_01	5	1006.06	2	1006.06	2010.1	0.3757	0.00037797	0.2865	0.00028824	0.6622	0.00066621	1006.56	43.78	0.79208	43.78	43.605	44.397	0					273	76	7	0	0	0	3.567e-33	8	11884	11875;11877;11884;11937;11939;11941;11992;11998
DB09037	Pembroilzumab heavy chain	-	DVQLLEQVQLVQSGVEVK	18	Unmodified	_DVQLLEQVQLVQSGVEVK_			0	0	0	Heavy	Heavy	Heavy	MULTI-MSMS	20240305_Pembro_Pharm_01	6	671.04	3	671.041	2010.1	1.0752	0.0007215	-0.023915	-1.6048e-05	1.0513	0.00070545	671.375	43.762	0.72108	43.762	43.588	44.309	0					280	76	8	0	0	0	5.927e-27	9	11862	11852;11854;11862;11916;11918;11923;11975;11977;11982
DB09037	Pembroilzumab heavy chain	-	DVQLLEQVQLVQSGVEVK	18	Unmodified	_DVQLLEQVQLVQSGVEVK_			0	0	0	Heavy	Heavy	Heavy	MULTI-MSMS	20240305_Pembro_Pharm_01	6	1006.05	2	1006.06	2010.1	1.0887	0.0010953	-0.35157	-0.0003537	0.73715	0.00074162	1006.56	43.762	0.66932	43.762	43.595	44.264	0					272	69	8	0	0	0	1.0837e-26	6	11855	11853;11855;11863;11917;11919;11924
DB09037	Pembroilzumab heavy chain	-	DVQLLEQVQLVQSGVEVKKPGASVK	25	Unmodified	_DVQLLEQVQLVQSGVEVKKPGASVK_			0	0	2	Heavy	Heavy	Heavy	MULTI-MSMS	20240208_Pembro-WT01	1	670.384	4	670.383	2677.5	2.0254	0.0013578	3.5704	0.0023935	5.5958	0.0037513	670.638	38.653	1.0285	38.653	38.444	39.472	0					203	43	10	0	0	0	8.3822e-37	6	10274	10252;10263;10274;10342;10351;10360
DB09037	Pembroilzumab heavy chain	-	DVQLLEQVQLVQSGVEVKKPGASVK	25	Unmodified	_DVQLLEQVQLVQSGVEVKKPGASVK_			0	0	2	Heavy	Heavy	Heavy	MULTI-MSMS	20240208_Pembro-WT01	1	893.507	3	893.508	2677.5	1.2262	0.0010956	-0.46323	-0.0004139	0.76298	0.00068173	893.842	38.653	0.73188	38.653	38.473	39.205	0					116	28	8	0	0	0	1.487e-24	4	10264	10254;10264;10275;10349
DB09037	Pembroilzumab heavy chain	-	DVQLLEQVQLVQSGVEVKKPGASVK	25	Unmodified	_DVQLLEQVQLVQSGVEVKKPGASVK_			0	0	2	Heavy	Heavy	Heavy	MULTI-MSMS	20240208_Pembro-WT01	1	1339.76	2	1339.76	2677.5	-0.55775	-0.00074725	0.56312	0.00075444	0.0053631	7.1852e-06	1340.26	38.653	0.42705	38.653	38.528	38.955	0					76	13	8	0	0	0	9.9343e-06	3	10266	10266;10277;10285
DB09037	Pembroilzumab heavy chain	-	DVQLLEQVQLVQSGVEVKKPGASVK	25	Unmodified	_DVQLLEQVQLVQSGVEVKKPGASVK_			0	0	2	Heavy	Heavy	Heavy	MSMS	20240208_Pembro-WT01	1	893.507	3	893.508	2677.5	NaN	NaN	NaN	NaN	NaN	NaN	NaN	38.944	1	38.944	38.444	39.444	0								0	0	0	0.0030566	1	10355	10355
DB09037	Pembroilzumab heavy chain	-	DVQLLEQVQLVQSGVEVKKPGASVK	25	Unmodified	_DVQLLEQVQLVQSGVEVKKPGASVK_			0	0	2	Heavy	Heavy	Heavy	MSMS	20240208_Pembro-WT01	1	893.507	3	893.508	2677.5	NaN	NaN	NaN	NaN	NaN	NaN	NaN	38.985	1	38.985	38.485	39.485	0								0	0	0	0.0018562	1	10365	10365
DB09037	Pembroilzumab heavy chain	-	DVQLLEQVQLVQSGVEVKKPGASVK	25	Unmodified	_DVQLLEQVQLVQSGVEVKKPGASVK_			0	0	2	Heavy	Heavy	Heavy	MULTI-MSMS	20240216_Pembro-WT-01	2	670.382	4	670.383	2677.5	2.3275	0.0015603	5.4033	0.0036223	7.7307	0.0051826	670.64	38.559	1.7443	38.559	38.336	40.081	0					249	53	10	0	0	0	8.3883e-30	8	10314	10314;10324;10390;10403;10417;10483;10495;10505
DB09037	Pembroilzumab heavy chain	-	DVQLLEQVQLVQSGVEVKKPGASVK	25	Unmodified	_DVQLLEQVQLVQSGVEVKKPGASVK_			0	0	2	Heavy	Heavy	Heavy	MULTI-MSMS	20240216_Pembro-WT-01	2	893.506	3	893.508	2677.5	1.5085	0.0013479	0.1721	0.00015377	1.6806	0.0015016	893.843	38.56	1.1492	38.56	38.336	39.486	0					172	34	9	0	0	0	8.3425e-30	6	10335	10316;10325;10335;10408;10421;10426
DB09037	Pembroilzumab heavy chain	-	DVQLLEQVQLVQSGVEVKKPGASVK	25	Unmodified	_DVQLLEQVQLVQSGVEVKKPGASVK_			0	0	2	Heavy	Heavy	Heavy	MULTI-MSMS	20240216_Pembro-WT-01	2	1339.75	2	1339.76	2677.5	0.28333	0.00037959	-0.15827	-0.00021204	0.12506	0.00016755	1340.26	38.55	0.87922	38.55	38.377	39.257	0					110	26	9	0	0	0	3.4827e-16	3	10320	10320;10326;10336
DB09037	Pembroilzumab heavy chain	-	DVQLLEQVQLVQSGVEVKKPGASVK	25	Unmodified	_DVQLLEQVQLVQSGVEVKKPGASVK_			0	0	2	Heavy	Heavy	Heavy	MULTI-MSMS	20240216_Pembro-WT-Old-PD-01	3	670.381	4	670.383	2677.5	2.8016	0.0018781	0.32439	0.00021746	3.126	0.0020956	670.635	38.669	0.68283	38.669	38.46	39.143	0					267	46	10	0	0	0	1.0202e-19	8	10301	10234;10240;10242;10299;10301;10308;10366;10371
DB09037	Pembroilzumab heavy chain	-	DVQLLEQVQLVQSGVEVKKPGASVK	25	Unmodified	_DVQLLEQVQLVQSGVEVKKPGASVK_			0	0	2	Heavy	Heavy	Heavy	MULTI-MSMS	20240216_Pembro-WT-Old-PD-01	3	893.506	3	893.508	2677.5	0.69062	0.00061708	-0.42383	-0.00037869	0.26679	0.00023838	893.842	38.669	0.6754	38.669	38.504	39.179	0					213	48	9	0	0	0	1.7024e-36	6	10251	10241;10243;10251;10309;10316;10317
DB09037	Pembroilzumab heavy chain	-	DVQLLEQVQLVQSGVEVKKPGASVK	25	Unmodified	_DVQLLEQVQLVQSGVEVKKPGASVK_			0	0	2	Heavy	Heavy	Heavy	MULTI-MSMS	20240216_Pembro-WT-Old-PD-01	3	1339.76	2	1339.76	2677.5	-0.55831	-0.000748	0.2958	0.0003963	-0.26251	-0.00035169	1340.26	38.669	0.23127	38.669	38.549	38.78	0					63	10	8	0	0	0	5.8626e-08	2	10254	10247;10254
DB09037	Pembroilzumab heavy chain	-	DVQLLEQVQLVQSGVEVKKPGASVK	25	Unmodified	_DVQLLEQVQLVQSGVEVKKPGASVK_			0	0	2	Heavy	Heavy	Heavy	MULTI-MSMS	20240216_Pembro-WT-Old-PD-01	3	670.381	4	670.383	2677.5	-0.28031	-0.00018791	-0.99555	-0.0006674	-1.2759	-0.00085532	670.633	39.155	0.062309	39.155	39.139	39.202	0					32	9	5	0	0	0	0.00071821	1	10379	10379
DB09037	Pembroilzumab heavy chain	-	DVQLLEQVQLVQSGVEVKKPGASVK	25	Unmodified	_DVQLLEQVQLVQSGVEVKKPGASVK_			0	0	2	Heavy	Heavy	Heavy	MULTI-MSMS	20240305_Pembro_23001P1_01	4	670.382	4	670.383	2677.5	1.8375	0.0012319	-0.20683	-0.00013866	1.6307	0.0010932	670.634	38.645	0.8038	38.645	38.432	39.236	0					230	48	9	0	0	0	3.2078e-24	6	10455	10451;10453;10455;10502;10504;10521
DB09037	Pembroilzumab heavy chain	-	DVQLLEQVQLVQSGVEVKKPGASVK	25	Unmodified	_DVQLLEQVQLVQSGVEVKKPGASVK_			0	0	2	Heavy	Heavy	Heavy	MULTI-MSMS	20240305_Pembro_23001P1_01	4	893.508	3	893.508	2677.5	0.28359	0.00025339	-0.27675	-0.00024728	0.0068314	6.1039e-06	893.842	38.645	0.71083	38.645	38.48	39.19	0					176	37	8	0	0	0	5.525e-24	4	10461	10456;10457;10461;10526
DB09037	Pembroilzumab heavy chain	-	DVQLLEQVQLVQSGVEVKKPGASVK	25	Unmodified	_DVQLLEQVQLVQSGVEVKKPGASVK_			0	0	2	Heavy	Heavy	Heavy	MULTI-MSMS	20240305_Pembro_23001P1_01	4	1339.76	2	1339.76	2677.5	-1.8185	-0.0024364	1.0347	0.0013863	-0.78377	-0.0010501	1340.26	38.645	0.27001	38.645	38.526	38.796	0					53	13	7	0	0	0	0.0050564	1	10472	10472
DB09037	Pembroilzumab heavy chain	-	DVQLLEQVQLVQSGVEVKKPGASVK	25	Unmodified	_DVQLLEQVQLVQSGVEVKKPGASVK_			0	0	2	Heavy	Heavy	Heavy	MULTI-MSMS	20240305_Pembro_ChulaPhat_01	5	670.382	4	670.383	2677.5	0.47342	0.00031737	0.3358	0.00022512	0.80923	0.00054249	670.634	38.684	0.6335	38.684	38.475	39.109	0					225	46	9	0	0	0	1.3174e-20	6	10587	10585;10587;10589;10632;10642;10648
DB09037	Pembroilzumab heavy chain	-	DVQLLEQVQLVQSGVEVKKPGASVK	25	Unmodified	_DVQLLEQVQLVQSGVEVKKPGASVK_			0	0	2	Heavy	Heavy	Heavy	MULTI-MSMS	20240305_Pembro_ChulaPhat_01	5	893.507	3	893.508	2677.5	-0.536	-0.00047892	0.17732	0.00015843	-0.35869	-0.00032049	893.842	38.685	0.5896	38.685	38.502	39.092	0					176	38	8	0	0	0	3.519e-17	3	10595	10591;10593;10595
DB09037	Pembroilzumab heavy chain	-	DVQLLEQVQLVQSGVEVKKPGASVK	25	Unmodified	_DVQLLEQVQLVQSGVEVKKPGASVK_			0	0	2	Heavy	Heavy	Heavy	MULTI-MSMS	20240305_Pembro_ChulaPhat_01	5	1339.75	2	1339.76	2677.5	-1.5284	-0.0020477	0.33334	0.0004466	-1.1951	-0.0016011	1340.26	38.684	0.1886	38.684	38.572	38.761	0					46	10	6	0	0	0	2.9478e-05	1	10610	10610
DB09037	Pembroilzumab heavy chain	-	DVQLLEQVQLVQSGVEVKKPGASVK	25	Unmodified	_DVQLLEQVQLVQSGVEVKKPGASVK_			0	0	2	Heavy	Heavy	Heavy	MULTI-MSMS	20240305_Pembro_Pharm_01	6	670.381	4	670.383	2677.5	0.53566	0.00035909	0.17023	0.00011412	0.70588	0.00047321	670.634	38.671	0.64397	38.671	38.467	39.111	0					251	49	9	0	0	0	5.6109e-09	6	10584	10584;10586;10588;10639;10651;10663
DB09037	Pembroilzumab heavy chain	-	DVQLLEQVQLVQSGVEVKKPGASVK	25	Unmodified	_DVQLLEQVQLVQSGVEVKKPGASVK_			0	0	2	Heavy	Heavy	Heavy	MULTI-MSMS	20240305_Pembro_Pharm_01	6	893.505	3	893.508	2677.5	-0.45871	-0.00040986	0.13606	0.00012157	-0.32265	-0.00028829	893.842	38.675	0.44342	38.675	38.537	38.98	0					158	34	8	0	0	0	3.6735e-17	3	10592	10590;10592;10594
DB09037	Pembroilzumab heavy chain	-	DYRFDMGFDYWGQGTTVTVSSASTK	25	Unmodified	_DYRFDMGFDYWGQGTTVTVSSASTK_			0	0	1	Heavy	Heavy	Heavy	MULTI-MSMS	20240208_Pembro-WT01	1	940.424	3	940.425	2818.25	-1.3459	-0.0012657	0.54396	0.00051156	-0.80196	-0.00075419	940.76	42.569	0.60622	42.569	42.407	43.013	0					92	29	7	0	0	0	9.3872e-17	3	11243	11243;11256;11270
DB09037	Pembroilzumab heavy chain	-	DYRFDMGFDYWGQGTTVTVSSASTK	25	Unmodified	_DYRFDMGFDYWGQGTTVTVSSASTK_			0	0	1	Heavy	Heavy	Heavy	MULTI-MSMS	20240216_Pembro-WT-01	2	940.424	3	940.425	2818.25	-1.461	-0.001374	0.58154	0.0005469	-0.8795	-0.0008271	940.76	42.56	1.2052	42.56	42.318	43.523	0					138	35	7	0	0	0	3.7863e-18	3	11457	11447;11457;11468
DB09037	Pembroilzumab heavy chain	-	DYRFDMGFDYWGQGTTVTVSSASTK	25	Unmodified	_DYRFDMGFDYWGQGTTVTVSSASTK_			0	0	1	Heavy	Heavy	Heavy	MULTI-MSMS	20240216_Pembro-WT-01	2	705.571	4	705.571	2818.25	-2.0964	-0.0014791	1.2948	0.00091356	-0.80159	-0.00056558	705.822	42.581	0.70826	42.581	42.355	43.063	0					93	21	6	0	0	0	0.0054163	1	11482	11482
DB09037	Pembroilzumab heavy chain	-	DYRFDMGFDYWGQGTTVTVSSASTK	25	Unmodified	_DYRFDMGFDYWGQGTTVTVSSASTK_			0	0	1	Heavy	Heavy	Heavy	MULTI-MSMS	20240216_Pembro-WT-Old-PD-01	3	940.424	3	940.425	2818.25	-1.6948	-0.0015938	0.625	0.00058777	-1.0698	-0.0010061	941.095	42.537	0.29396	42.537	42.3	42.594	0					86	29	5	0	0	0	2.5221e-12	3	11171	11163;11171;11178
DB09037	Pembroilzumab heavy chain	-	DYRFDMGFDYWGQGTTVTVSSASTK	25	Unmodified	_DYRFDMGFDYWGQGTTVTVSSASTK_			0	0	1	Heavy	Heavy	Heavy	MULTI-MSMS	20240305_Pembro_23001P1_01	4	940.424	3	940.425	2818.25	-1.4282	-0.0013431	0.49138	0.0004621	-0.9368	-0.00088099	940.76	42.504	0.49185	42.504	42.271	42.762	0					240	55	7	0	0	0	7.2616e-13	3	11416	11406;11412;11416
DB09037	Pembroilzumab heavy chain	-	DYRFDMGFDYWGQGTTVTVSSASTK	25	Unmodified	_DYRFDMGFDYWGQGTTVTVSSASTK_			0	0	1	Heavy	Heavy	Heavy	MULTI-MSMS	20240305_Pembro_23001P1_01	4	705.57	4	705.571	2818.25	-1.3009	-0.0009179	0.53676	0.00037872	-0.76418	-0.00053918	705.571	42.478	0.26078	42.478	42.271	42.531	0					79	21	6	0	0	0	0.00163	3	11420	11418;11420;11423
DB09037	Pembroilzumab heavy chain	-	DYRFDMGFDYWGQGTTVTVSSASTK	25	Unmodified	_DYRFDMGFDYWGQGTTVTVSSASTK_			0	0	1	Heavy	Heavy	Heavy	MSMS	20240305_Pembro_23001P1_01	4	940.424	3	940.425	2818.25	NaN	NaN	NaN	NaN	NaN	NaN	NaN	42.688	1	42.688	42.188	43.188	0								0	0	0	1.4696e-07	1	11471	11471
DB09037	Pembroilzumab heavy chain	-	DYRFDMGFDYWGQGTTVTVSSASTK	25	Unmodified	_DYRFDMGFDYWGQGTTVTVSSASTK_			0	0	1	Heavy	Heavy	Heavy	MSMS	20240305_Pembro_23001P1_01	4	940.424	3	940.425	2818.25	NaN	NaN	NaN	NaN	NaN	NaN	NaN	42.716	1	42.716	42.216	43.216	0								0	0	0	0.00062336	1	11477	11477
DB09037	Pembroilzumab heavy chain	-	DYRFDMGFDYWGQGTTVTVSSASTK	25	Unmodified	_DYRFDMGFDYWGQGTTVTVSSASTK_			0	0	1	Heavy	Heavy	Heavy	MULTI-MSMS	20240305_Pembro_ChulaPhat_01	5	940.424	3	940.425	2818.25	-1.38	-0.0012978	0.53406	0.00050225	-0.84596	-0.00079556	940.76	42.503	0.27295	42.503	42.296	42.569	0					89	29	4	0	0	0	1.1668e-16	3	11564	11556;11564;11569
DB09037	Pembroilzumab heavy chain	-	DYRFDMGFDYWGQGTTVTVSSASTK	25	Unmodified	_DYRFDMGFDYWGQGTTVTVSSASTK_			0	0	1	Heavy	Heavy	Heavy	MULTI-MSMS	20240305_Pembro_ChulaPhat_01	5	940.758	3	940.425	2818.25	-1.4614	-0.0013743	0.6764	0.0006361	-0.78499	-0.00073822	940.761	42.58	0.070301	42.58	42.569	42.639	0					49	18	5	0	0	0	6.6174e-09	1	11597	11597
DB09037	Pembroilzumab heavy chain	-	DYRFDMGFDYWGQGTTVTVSSASTK	25	Unmodified	_DYRFDMGFDYWGQGTTVTVSSASTK_			0	0	1	Heavy	Heavy	Heavy	MULTI-MSMS	20240305_Pembro_Pharm_01	6	940.425	3	940.425	2818.25	-0.65214	-0.00061329	-0.27468	-0.00025831	-0.92681	-0.0008716	940.425	42.493	0.24825	42.493	42.289	42.537	0					89	25	5	0	0	0	2.6333e-09	3	11551	11547;11551;11553
DB09037	Pembroilzumab heavy chain	-	DYRFDMGFDYWGQGTTVTVSSASTK	25	Oxidation (M)	_DYRFDM(Oxidation (M))GFDYWGQGTTVTVSSASTK_	DYRFDM(1)GFDYWGQGTTVTVSSASTK	DYRFDM(50)GFDYWGQGTTVTVSSASTK	0	1	1	Heavy	Heavy	Heavy	MULTI-MSMS	20240216_Pembro-WT-01	2	945.755	3	945.757	2834.25	-1.3736	-0.0012991	0.10823	0.00010236	-1.2654	-0.0011968	946.092	38.044	0.58397	38.044	37.923	38.507	0					88	17	8	0	0	0	9.9649e-07	2	10221	10207;10221
DB09037	Pembroilzumab heavy chain	-	DYRFDMGFDYWGQGTTVTVSSASTK	25	Oxidation (M)	_DYRFDM(Oxidation (M))GFDYWGQGTTVTVSSASTK_	DYRFDM(1)GFDYWGQGTTVTVSSASTK	DYRFDM(54)GFDYWGQGTTVTVSSASTK	0	1	1	Heavy	Heavy	Heavy	MULTI-MSMS	20240216_Pembro-WT-Old-PD-01	3	945.754	3	945.757	2834.25	-1.655	-0.0015652	0.32821	0.0003104	-1.3268	-0.0012548	946.092	38.088	0.19495	38.088	37.971	38.166	0					97	23	7	0	0	0	7.7922e-09	3	10116	10116;10120;10122
DB09037	Pembroilzumab heavy chain	-	DYRFDMGFDYWGQGTTVTVSSASTK	25	Oxidation (M)	_DYRFDM(Oxidation (M))GFDYWGQGTTVTVSSASTK_	DYRFDM(1)GFDYWGQGTTVTVSSASTK	DYRFDM(82)GFDYWGQGTTVTVSSASTK	0	1	1	Heavy	Heavy	Heavy	MULTI-MSMS	20240305_Pembro_23001P1_01	4	945.755	3	945.757	2834.25	-1.8283	-0.0017291	0.64335	0.00060846	-1.185	-0.0011207	946.092	38.039	0.18111	38.039	37.927	38.109	0					157	26	8	0	0	0	1.1025e-16	3	10317	10317;10319;10321
DB09037	Pembroilzumab heavy chain	-	DYRFDMGFDYWGQGTTVTVSSASTK	25	Oxidation (M)	_DYRFDM(Oxidation (M))GFDYWGQGTTVTVSSASTK_	DYRFDM(1)GFDYWGQGTTVTVSSASTK	DYRFDM(44)GFDYWGQGTTVTVSSASTK	0	1	1	Heavy	Heavy	Heavy	MULTI-MSMS	20240305_Pembro_23001P1_01	4	709.569	4	709.57	2834.25	-1.8507	-0.0013132	0.36847	0.00026145	-1.4823	-0.0010518	709.821	38.042	0.17442	38.042	37.927	38.102	0					136	24	8	0	0	0	4.1426e-06	2	10327	10325;10327
DB09037	Pembroilzumab heavy chain	-	DYRFDMGFDYWGQGTTVTVSSASTK	25	Oxidation (M)	_DYRFDM(Oxidation (M))GFDYWGQGTTVTVSSASTK_	DYRFDM(1)GFDYWGQGTTVTVSSASTK	DYRFDM(55)GFDYWGQGTTVTVSSASTK	0	1	1	Heavy	Heavy	Heavy	MULTI-MSMS	20240305_Pembro_23001P1_01	4	946.092	3	945.757	2834.25	-1.9917	-0.0018837	0.95393	0.00090218	-1.0378	-0.00098149	946.092	38.159	0.20075	38.159	38.102	38.303	0					156	51	6	0	0	0	7.4479e-09	1	10346	10346
DB09037	Pembroilzumab heavy chain	-	DYRFDMGFDYWGQGTTVTVSSASTK	25	Oxidation (M)	_DYRFDM(Oxidation (M))GFDYWGQGTTVTVSSASTK_	DYRFDM(1)GFDYWGQGTTVTVSSASTK	DYRFDM(87)GFDYWGQGTTVTVSSASTK	0	1	1	Heavy	Heavy	Heavy	MULTI-MSMS	20240305_Pembro_ChulaPhat_01	5	945.755	3	945.757	2834.25	-1.4487	-0.0013702	0.39872	0.00037709	-1.05	-0.00099308	946.092	38.05	0.17625	38.05	37.931	38.107	0					127	28	7	0	0	0	6.1855e-17	3	10449	10444;10447;10449
DB09037	Pembroilzumab heavy chain	-	DYRFDMGFDYWGQGTTVTVSSASTK	25	Oxidation (M)	_DYRFDM(Oxidation (M))GFDYWGQGTTVTVSSASTK_	DYRFDM(1)GFDYWGQGTTVTVSSASTK	DYRFDM(82)GFDYWGQGTTVTVSSASTK	0	1	1	Heavy	Heavy	Heavy	MULTI-MSMS	20240305_Pembro_Pharm_01	6	945.756	3	945.757	2834.25	-1.3772	-0.0013025	0.25808	0.00024408	-1.1191	-0.0010584	946.092	38.047	0.18269	38.047	37.958	38.141	0					158	35	7	0	0	0	1.1e-16	3	10438	10438;10440;10442
DB09037	Pembroilzumab heavy chain	-	DYRFDMGFDYWGQGTTVTVSSASTKGPSVFPLAPCSR	37	Oxidation (M)	_DYRFDM(Oxidation (M))GFDYWGQGTTVTVSSASTKGPSVFPLAPCSR_	DYRFDM(1)GFDYWGQGTTVTVSSASTKGPSVFPLAPCSR	DYRFDM(74)GFDYWGQGTTVTVSSASTKGPSVFPLAPCSR	0	1	2	Heavy	Heavy	Heavy	MULTI-MSMS	20240208_Pembro-WT01	1	1026.73	4	1026.73	4102.88	-0.96903	-0.00099493	0.12519	0.00012854	-0.84384	-0.00086639	1027.23	46.143	0.41948	46.143	45.969	46.389	0					147	25	9	0	0	0	1.3837e-17	3	12179	12160;12168;12179
DB09037	Pembroilzumab heavy chain	-	DYRFDMGFDYWGQGTTVTVSSASTKGPSVFPLAPCSR	37	Oxidation (M)	_DYRFDM(Oxidation (M))GFDYWGQGTTVTVSSASTKGPSVFPLAPCSR_	DYRFDM(1)GFDYWGQGTTVTVSSASTKGPSVFPLAPCSR	DYRFDM(130)GFDYWGQGTTVTVSSASTKGPSVFPLAPCSR	0	1	2	Heavy	Heavy	Heavy	MULTI-MSMS	20240216_Pembro-WT-01	2	1026.73	4	1026.73	4102.88	-0.60257	-0.00061868	-0.35861	-0.00036819	-0.96118	-0.00098687	1027.23	46.134	0.7256	46.134	45.899	46.625	0					95	19	10	0	0	0	5.2377e-46	3	12522	12522;12536;12548
DB09037	Pembroilzumab heavy chain	-	DYRFDMGFDYWGQGTTVTVSSASTKGPSVFPLAPCSR	37	Unmodified	_DYRFDMGFDYWGQGTTVTVSSASTKGPSVFPLAPCSR_			0	0	2	Heavy	Heavy	Heavy	MULTI-MSMS	20240208_Pembro-WT01	1	1022.73	4	1022.73	4086.89	-0.42093	-0.0004305	-0.022047	-2.2548e-05	-0.44298	-0.00045305	1023.23	49.376	0.90154	49.376	49.162	50.063	0					109	21	9	0	0	0	5.5309e-46	3	12983	12983;12993;13013
DB09037	Pembroilzumab heavy chain	-	DYRFDMGFDYWGQGTTVTVSSASTKGPSVFPLAPCSR	37	Unmodified	_DYRFDMGFDYWGQGTTVTVSSASTKGPSVFPLAPCSR_			0	0	2	Heavy	Heavy	Heavy	MULTI-MSMS	20240216_Pembro-WT-01	2	1022.73	4	1022.73	4086.89	0.24098	0.00024646	-0.79028	-0.00080824	-0.5493	-0.00056178	1023.23	49.314	0.95454	49.314	49.069	50.024	0					152	28	9	0	0	0	2.1117e-40	3	13530	13530;13539;13552
DB09037	Pembroilzumab heavy chain	-	DYRFDMGFDYWGQGTTVTVSSASTKGPSVFPLAPCSR	37	Unmodified	_DYRFDMGFDYWGQGTTVTVSSASTKGPSVFPLAPCSR_			0	0	2	Heavy	Heavy	Heavy	MULTI-MSMS	20240216_Pembro-WT-Old-PD-01	3	1022.73	4	1022.73	4086.89	-1.0395	-0.0010632	0.41322	0.00042261	-0.62632	-0.00064056	1023.23	49.352	0.65524	49.352	49.156	49.811	0					79	18	9	0	0	0	2.3358e-17	2	12734	12734;12738
DB09037	Pembroilzumab heavy chain	-	EEQFNSTYRVVSVLTVLHQDWLNGKEYK	28	Unmodified	_EEQFNSTYRVVSVLTVLHQDWLNGKEYK_			0	0	2	Heavy	Heavy	Heavy	MULTI-MSMS	20240216_Pembro-WT-01	2	846.429	4	846.432	3381.7	-1.7003	-0.0014391	-0.12282	-0.00010396	-1.8231	-0.0015431	846.683	48.196	0.37016	48.196	48.045	48.415	0					37	9	7	0	0	0	0.013207	1	13168	13168
DB09037	Pembroilzumab heavy chain	-	EEQFNSTYRVVSVLTVLHQDWLNGKEYK	28	Unmodified	_EEQFNSTYRVVSVLTVLHQDWLNGKEYK_			0	0	2	Heavy	Heavy	Heavy	MULTI-MSMS	20240305_Pembro_23001P1_01	4	846.431	4	846.432	3381.7	-1.1402	-0.0009651	0.5661	0.00047917	-0.5741	-0.00048594	846.683	48.116	0.29313	48.116	47.97	48.264	0					103	19	8	0	0	0	1.5879e-17	3	12801	12801;12810;12820
DB09037	Pembroilzumab heavy chain	-	EPQVYTLPPSQEEMTK	16	Unmodified	_EPQVYTLPPSQEEMTK_			0	0	0	Heavy	Heavy	Heavy	MULTI-MSMS	20240208_Pembro-WT01	1	938.951	2	938.953	1875.89	-2.206	-0.0020713	0.9975	0.0009366	-1.2085	-0.0011347	938.954	28.622	0.10357	28.622	28.54	28.644	0					28	18	2	0	0	0	0.0030442	3	7732	7724;7726;7732
DB09037	Pembroilzumab heavy chain	-	EPQVYTLPPSQEEMTK	16	Unmodified	_EPQVYTLPPSQEEMTK_			0	0	0	Heavy	Heavy	Heavy	MULTI-MSMS	20240208_Pembro-WT01	1	938.951	2	938.953	1875.89	-2.1465	-0.0020155	0.91258	0.00085687	-1.2339	-0.0011586	939.456	28.931	0.36687	28.931	28.87	29.236	0					74	26	5	0	0	0	0.003597	1	7806	7806
DB09037	Pembroilzumab heavy chain	-	EPQVYTLPPSQEEMTK	16	Unmodified	_EPQVYTLPPSQEEMTK_			0	0	0	Heavy	Heavy	Heavy	MULTI-MSMS	20240208_Pembro-WT01	1	626.303	3	626.305	1875.89	-1.4319	-0.00089679	0.12755	7.9883e-05	-1.3043	-0.00081691	626.639	29.027	0.28325	29.027	28.895	29.178	0					48	17	5	0	0	0	4.2555e-05	3	7835	7835;7840;7845
DB09037	Pembroilzumab heavy chain	-	EPQVYTLPPSQEEMTK	16	Unmodified	_EPQVYTLPPSQEEMTK_			0	0	0	Heavy	Heavy	Heavy	MSMS	20240208_Pembro-WT01	1	626.303	3	626.305	1875.89	NaN	NaN	NaN	NaN	NaN	NaN	NaN	28.554	1	28.554	28.054	29.054	0								0	0	0	0.061058	1	7713	7713
DB09037	Pembroilzumab heavy chain	-	EPQVYTLPPSQEEMTK	16	Unmodified	_EPQVYTLPPSQEEMTK_			0	0	0	Heavy	Heavy	Heavy	MSMS	20240208_Pembro-WT01	1	626.303	3	626.305	1875.89	NaN	NaN	NaN	NaN	NaN	NaN	NaN	28.581	1	28.581	28.081	29.081	0								0	0	0	0.00028181	1	7719	7719
DB09037	Pembroilzumab heavy chain	-	EPQVYTLPPSQEEMTK	16	Unmodified	_EPQVYTLPPSQEEMTK_			0	0	0	Heavy	Heavy	Heavy	MSMS	20240208_Pembro-WT01	1	626.303	3	626.305	1875.89	NaN	NaN	NaN	NaN	NaN	NaN	NaN	28.784	1	28.784	28.284	29.284	0								0	0	0	4.2564e-06	1	7772	7772
DB09037	Pembroilzumab heavy chain	-	EPQVYTLPPSQEEMTK	16	Unmodified	_EPQVYTLPPSQEEMTK_			0	0	0	Heavy	Heavy	Heavy	MSMS	20240208_Pembro-WT01	1	626.303	3	626.305	1875.89	NaN	NaN	NaN	NaN	NaN	NaN	NaN	28.793	1	28.793	28.293	29.293	0								0	0	0	0.00011595	1	7774	7774
DB09037	Pembroilzumab heavy chain	-	EPQVYTLPPSQEEMTK	16	Unmodified	_EPQVYTLPPSQEEMTK_			0	0	0	Heavy	Heavy	Heavy	MSMS	20240208_Pembro-WT01	1	626.303	3	626.305	1875.89	NaN	NaN	NaN	NaN	NaN	NaN	NaN	28.802	1	28.802	28.302	29.302	0								0	0	0	0.0075536	1	7776	7776
DB09037	Pembroilzumab heavy chain	-	EPQVYTLPPSQEEMTK	16	Unmodified	_EPQVYTLPPSQEEMTK_			0	0	0	Heavy	Heavy	Heavy	MSMS	20240208_Pembro-WT01	1	938.951	2	938.953	1875.89	NaN	NaN	NaN	NaN	NaN	NaN	NaN	28.86	1	28.86	28.36	29.36	0								0	0	0	8.8525e-05	1	7789	7789
DB09037	Pembroilzumab heavy chain	-	EPQVYTLPPSQEEMTK	16	Unmodified	_EPQVYTLPPSQEEMTK_			0	0	0	Heavy	Heavy	Heavy	MSMS	20240208_Pembro-WT01	1	938.951	2	938.953	1875.89	NaN	NaN	NaN	NaN	NaN	NaN	NaN	28.885	1	28.885	28.385	29.385	0								0	0	0	0.00027068	1	7797	7797
DB09037	Pembroilzumab heavy chain	-	EPQVYTLPPSQEEMTK	16	Unmodified	_EPQVYTLPPSQEEMTK_			0	0	0	Heavy	Heavy	Heavy	MULTI-MSMS	20240216_Pembro-WT-01	2	626.303	3	626.305	1875.89	-1.2469	-0.00078091	0.60593	0.00037949	-0.64093	-0.00040142	626.305	28.578	0.31473	28.578	28.327	28.642	0					110	47	6	0	0	0	0.030306	3	7623	7617;7623;7625
DB09037	Pembroilzumab heavy chain	-	EPQVYTLPPSQEEMTK	16	Unmodified	_EPQVYTLPPSQEEMTK_			0	0	0	Heavy	Heavy	Heavy	MULTI-MSMS	20240216_Pembro-WT-01	2	626.303	3	626.305	1875.89	-1.2438	-0.00077897	0.38901	0.00024364	-0.85474	-0.00053533	626.639	28.746	0.24772	28.746	28.59	28.838	0					74	40	4	0	0	0	0.004313	3	7681	7679;7681;7705
DB09037	Pembroilzumab heavy chain	-	EPQVYTLPPSQEEMTK	16	Unmodified	_EPQVYTLPPSQEEMTK_			0	0	0	Heavy	Heavy	Heavy	MULTI-MSMS	20240216_Pembro-WT-01	2	626.303	3	626.305	1875.89	-1.3803	-0.00086448	0.7776	0.00048701	-0.60269	-0.00037747	626.64	28.977	0.42077	28.977	28.835	29.256	0					80	32	5	0	0	0	0.00046718	3	7760	7750;7760;7773
DB09037	Pembroilzumab heavy chain	-	EPQVYTLPPSQEEMTK	16	Unmodified	_EPQVYTLPPSQEEMTK_			0	0	0	Heavy	Heavy	Heavy	MSMS	20240216_Pembro-WT-01	2	938.951	2	938.953	1875.89	NaN	NaN	NaN	NaN	NaN	NaN	NaN	28.528	1	28.528	28.028	29.028	0								0	0	0	0.019464	1	7626	7626
DB09037	Pembroilzumab heavy chain	-	EPQVYTLPPSQEEMTK	16	Unmodified	_EPQVYTLPPSQEEMTK_			0	0	0	Heavy	Heavy	Heavy	MSMS	20240216_Pembro-WT-01	2	938.951	2	938.953	1875.89	NaN	NaN	NaN	NaN	NaN	NaN	NaN	28.558	1	28.558	28.058	29.058	0								0	0	0	0.00011837	1	7633	7633
DB09037	Pembroilzumab heavy chain	-	EPQVYTLPPSQEEMTK	16	Unmodified	_EPQVYTLPPSQEEMTK_			0	0	0	Heavy	Heavy	Heavy	MSMS	20240216_Pembro-WT-01	2	938.951	2	938.953	1875.89	NaN	NaN	NaN	NaN	NaN	NaN	NaN	28.579	1	28.579	28.079	29.079	0								0	0	0	2.6548e-05	1	7638	7638
DB09037	Pembroilzumab heavy chain	-	EPQVYTLPPSQEEMTK	16	Unmodified	_EPQVYTLPPSQEEMTK_			0	0	0	Heavy	Heavy	Heavy	MSMS	20240216_Pembro-WT-01	2	626.303	3	626.305	1875.89	NaN	NaN	NaN	NaN	NaN	NaN	NaN	28.771	1	28.771	28.271	29.271	0								0	0	0	2.1047e-06	1	7691	7691
DB09037	Pembroilzumab heavy chain	-	EPQVYTLPPSQEEMTK	16	Unmodified	_EPQVYTLPPSQEEMTK_			0	0	0	Heavy	Heavy	Heavy	MSMS	20240216_Pembro-WT-01	2	938.951	2	938.953	1875.89	NaN	NaN	NaN	NaN	NaN	NaN	NaN	28.799	1	28.799	28.299	29.299	0								0	0	0	3.1014e-09	1	7698	7698
DB09037	Pembroilzumab heavy chain	-	EPQVYTLPPSQEEMTK	16	Unmodified	_EPQVYTLPPSQEEMTK_			0	0	0	Heavy	Heavy	Heavy	MSMS	20240216_Pembro-WT-01	2	938.951	2	938.953	1875.89	NaN	NaN	NaN	NaN	NaN	NaN	NaN	28.809	1	28.809	28.309	29.309	0								0	0	0	6.3062e-07	1	7701	7701
DB09037	Pembroilzumab heavy chain	-	EPQVYTLPPSQEEMTK	16	Unmodified	_EPQVYTLPPSQEEMTK_			0	0	0	Heavy	Heavy	Heavy	MSMS	20240216_Pembro-WT-01	2	938.951	2	938.953	1875.89	NaN	NaN	NaN	NaN	NaN	NaN	NaN	28.868	1	28.868	28.368	29.368	0								0	0	0	2.7312e-06	1	7716	7716
DB09037	Pembroilzumab heavy chain	-	EPQVYTLPPSQEEMTK	16	Unmodified	_EPQVYTLPPSQEEMTK_			0	0	0	Heavy	Heavy	Heavy	MULTI-MSMS	20240305_Pembro_23001P1_01	4	626.304	3	626.305	1875.89	-1.3376	-0.00083774	0.68057	0.00042624	-0.65703	-0.0004115	626.64	28.704	0.51903	28.704	28.304	28.823	0					255	83	4	0	0	0	0.00046718	7	7868	7812;7814;7816;7822;7868;7870;7872
DB09037	Pembroilzumab heavy chain	-	EPQVYTLPPSQEEMTK	16	Unmodified	_EPQVYTLPPSQEEMTK_			0	0	0	Heavy	Heavy	Heavy	MULTI-MSMS	20240305_Pembro_23001P1_01	4	938.953	2	938.953	1875.89	-1.9043	-0.001788	1.0884	0.001022	-0.81585	-0.00076605	939.456	28.777	1.3375	28.777	28.301	29.638	0					446	159	3	0	0	0	5.3622e-07	12	7884	7821;7823;7827;7882;7884;7889;7947;7957;7968;8026;8032;8036
DB09037	Pembroilzumab heavy chain	-	EPQVYTLPPSQEEMTK	16	Unmodified	_EPQVYTLPPSQEEMTK_			0	0	0	Heavy	Heavy	Heavy	MULTI-MSMS	20240305_Pembro_23001P1_01	4	626.304	3	626.305	1875.89	-1.6493	-0.001033	0.94961	0.00059475	-0.69969	-0.00043822	626.64	28.949	0.75405	28.949	28.779	29.533	0					163	71	6	0	0	0	0.0010531	3	7959	7936;7948;7959
DB09037	Pembroilzumab heavy chain	-	EPQVYTLPPSQEEMTK	16	Unmodified	_EPQVYTLPPSQEEMTK_			0	0	0	Heavy	Heavy	Heavy	MSMS	20240305_Pembro_23001P1_01	4	626.304	3	626.305	1875.89	NaN	NaN	NaN	NaN	NaN	NaN	NaN	29.125	1	29.125	28.625	29.625	0								0	0	0	0.021127	1	8015	8015
DB09037	Pembroilzumab heavy chain	-	EPQVYTLPPSQEEMTK	16	Unmodified	_EPQVYTLPPSQEEMTK_			0	0	0	Heavy	Heavy	Heavy	MSMS	20240305_Pembro_23001P1_01	4	626.304	3	626.305	1875.89	NaN	NaN	NaN	NaN	NaN	NaN	NaN	29.132	1	29.132	28.632	29.632	0								0	0	0	1.9135e-05	1	8017	8017
DB09037	Pembroilzumab heavy chain	-	EPQVYTLPPSQEEMTK	16	Unmodified	_EPQVYTLPPSQEEMTK_			0	0	0	Heavy	Heavy	Heavy	MSMS	20240305_Pembro_23001P1_01	4	626.304	3	626.305	1875.89	NaN	NaN	NaN	NaN	NaN	NaN	NaN	29.139	1	29.139	28.639	29.639	0								0	0	0	5.632e-07	1	8019	8019
DB09037	Pembroilzumab heavy chain	-	EPQVYTLPPSQEEMTK	16	Unmodified	_EPQVYTLPPSQEEMTK_			0	0	0	Heavy	Heavy	Heavy	MSMS	20240305_Pembro_23001P1_01	4	626.304	3	626.305	1875.89	NaN	NaN	NaN	NaN	NaN	NaN	NaN	29.382	1	29.382	28.882	29.882	0								0	0	0	0.032013	1	8086	8086
DB09037	Pembroilzumab heavy chain	-	EPQVYTLPPSQEEMTK	16	Unmodified	_EPQVYTLPPSQEEMTK_			0	0	0	Heavy	Heavy	Heavy	MULTI-MSMS	20240305_Pembro_ChulaPhat_01	5	626.304	3	626.305	1875.89	-0.66601	-0.00041713	-0.42051	-0.00026337	-1.0865	-0.00068049	626.304	28.574	0.21735	28.574	28.377	28.594	0					107	52	4	0	0	0	5.1528e-05	3	7961	7957;7959;7961
DB09037	Pembroilzumab heavy chain	-	EPQVYTLPPSQEEMTK	16	Unmodified	_EPQVYTLPPSQEEMTK_			0	0	0	Heavy	Heavy	Heavy	MULTI-MSMS	20240305_Pembro_ChulaPhat_01	5	938.952	2	938.953	1875.89	-1.6071	-0.001509	0.68555	0.0006437	-0.92152	-0.00086526	939.456	28.534	0.15033	28.534	28.434	28.584	0					51	32	3	0	0	0	4.0112e-06	3	7970	7968;7970;7972
DB09037	Pembroilzumab heavy chain	-	EPQVYTLPPSQEEMTK	16	Unmodified	_EPQVYTLPPSQEEMTK_			0	0	0	Heavy	Heavy	Heavy	MULTI-MSMS	20240305_Pembro_ChulaPhat_01	5	938.952	2	938.953	1875.89	-1.423	-0.0013361	0.41227	0.00038711	-1.0107	-0.00094902	939.456	28.823	0.48218	28.823	28.651	29.134	0					159	67	5	0	0	0	9.5019e-06	6	8099	8031;8033;8035;8093;8099;8101
DB09037	Pembroilzumab heavy chain	-	EPQVYTLPPSQEEMTK	16	Unmodified	_EPQVYTLPPSQEEMTK_			0	0	0	Heavy	Heavy	Heavy	MULTI-MSMS	20240305_Pembro_ChulaPhat_01	5	626.304	3	626.305	1875.89	-0.59434	-0.00037224	-0.11958	-7.4896e-05	-0.71393	-0.00044714	626.305	28.981	0.28025	28.981	28.847	29.127	0					82	37	4	0	0	0	0.0016213	3	8092	8082;8092;8098
DB09037	Pembroilzumab heavy chain	-	EPQVYTLPPSQEEMTK	16	Unmodified	_EPQVYTLPPSQEEMTK_			0	0	0	Heavy	Heavy	Heavy	MSMS	20240305_Pembro_ChulaPhat_01	5	626.304	3	626.305	1875.89	NaN	NaN	NaN	NaN	NaN	NaN	NaN	28.67	1	28.67	28.17	29.17	0								0	0	0	6.8719e-05	1	8018	8018
DB09037	Pembroilzumab heavy chain	-	EPQVYTLPPSQEEMTK	16	Unmodified	_EPQVYTLPPSQEEMTK_			0	0	0	Heavy	Heavy	Heavy	MSMS	20240305_Pembro_ChulaPhat_01	5	626.304	3	626.305	1875.89	NaN	NaN	NaN	NaN	NaN	NaN	NaN	28.678	1	28.678	28.178	29.178	0								0	0	0	0.00038588	1	8020	8020
DB09037	Pembroilzumab heavy chain	-	EPQVYTLPPSQEEMTK	16	Unmodified	_EPQVYTLPPSQEEMTK_			0	0	0	Heavy	Heavy	Heavy	MSMS	20240305_Pembro_ChulaPhat_01	5	626.304	3	626.305	1875.89	NaN	NaN	NaN	NaN	NaN	NaN	NaN	28.685	1	28.685	28.185	29.185	0								0	0	0	0.00011686	1	8022	8022
DB09037	Pembroilzumab heavy chain	-	EPQVYTLPPSQEEMTK	16	Unmodified	_EPQVYTLPPSQEEMTK_			0	0	0	Heavy	Heavy	Heavy	MSMS	20240305_Pembro_ChulaPhat_01	5	626.304	3	626.305	1875.89	NaN	NaN	NaN	NaN	NaN	NaN	NaN	29.195	1	29.195	28.695	29.695	0								0	0	0	0.0058211	1	8157	8157
DB09037	Pembroilzumab heavy chain	-	EPQVYTLPPSQEEMTK	16	Unmodified	_EPQVYTLPPSQEEMTK_			0	0	0	Heavy	Heavy	Heavy	MSMS	20240305_Pembro_ChulaPhat_01	5	626.304	3	626.305	1875.89	NaN	NaN	NaN	NaN	NaN	NaN	NaN	29.205	1	29.205	28.705	29.705	0								0	0	0	0.018076	1	8159	8159
DB09037	Pembroilzumab heavy chain	-	EPQVYTLPPSQEEMTK	16	Unmodified	_EPQVYTLPPSQEEMTK_			0	0	0	Heavy	Heavy	Heavy	MULTI-MSMS	20240305_Pembro_Pharm_01	6	626.303	3	626.305	1875.89	-1.1064	-0.00069295	0.10627	6.656e-05	-1.0001	-0.00062639	626.639	28.547	0.22405	28.547	28.357	28.581	0					114	54	4	0	0	0	0.018288	3	7973	7967;7971;7973
DB09037	Pembroilzumab heavy chain	-	EPQVYTLPPSQEEMTK	16	Unmodified	_EPQVYTLPPSQEEMTK_			0	0	0	Heavy	Heavy	Heavy	MULTI-MSMS	20240305_Pembro_Pharm_01	6	626.303	3	626.305	1875.89	-1.1175	-0.00069988	0.27607	0.0001729	-0.84141	-0.00052698	626.639	28.71	0.10185	28.71	28.668	28.77	0					55	17	5	0	0	0	0.00045298	3	8030	8030;8032;8034
DB09037	Pembroilzumab heavy chain	-	EPQVYTLPPSQEEMTK	16	Unmodified	_EPQVYTLPPSQEEMTK_			0	0	0	Heavy	Heavy	Heavy	MULTI-MSMS	20240305_Pembro_Pharm_01	6	626.303	3	626.305	1875.89	-1.1375	-0.00071241	0.056103	3.5138e-05	-1.0814	-0.00067727	626.305	28.972	0.21126	28.972	28.843	29.054	0					39	12	5	0	0	0	0.01022	3	8104	8095;8104;8109
DB09037	Pembroilzumab heavy chain	-	EPQVYTLPPSQEEMTK	16	Unmodified	_EPQVYTLPPSQEEMTK_			0	0	0	Heavy	Heavy	Heavy	MULTI-MSMS	20240305_Pembro_Pharm_01	6	938.952	2	938.953	1875.89	-0.61715	-0.00057948	-0.49092	-0.00046095	-1.1081	-0.0010404	939.455	28.844	0.40732	28.844	28.767	29.174	0					134	52	4	0	0	0	6.4119e-06	3	8105	8105;8110;8112
DB09037	Pembroilzumab heavy chain	-	EPQVYTLPPSQEEMTK	16	Unmodified	_EPQVYTLPPSQEEMTK_			0	0	0	Heavy	Heavy	Heavy	MULTI-MSMS	20240305_Pembro_Pharm_01	6	626.303	3	626.305	1875.89	-0.95988	-0.00060118	-0.25703	-0.00016098	-1.2169	-0.00076216	626.305	29.193	0.25475	29.193	29.174	29.429	0					58	24	4	0	0	0	0.018288	3	8173	8167;8169;8173
DB09037	Pembroilzumab heavy chain	-	EPQVYTLPPSQEEMTK	16	Unmodified	_EPQVYTLPPSQEEMTK_			0	0	0	Heavy	Heavy	Heavy	MSMS	20240305_Pembro_Pharm_01	6	938.952	2	938.953	1875.89	NaN	NaN	NaN	NaN	NaN	NaN	NaN	28.732	1	28.732	28.232	29.232	0								0	0	0	2.4951e-06	1	8044	8044
DB09037	Pembroilzumab heavy chain	-	EPQVYTLPPSQEEMTK	16	Unmodified	_EPQVYTLPPSQEEMTK_			0	0	0	Heavy	Heavy	Heavy	MSMS	20240305_Pembro_Pharm_01	6	938.952	2	938.953	1875.89	NaN	NaN	NaN	NaN	NaN	NaN	NaN	28.741	1	28.741	28.241	29.241	0								0	0	0	0.0002126	1	8046	8046
DB09037	Pembroilzumab heavy chain	-	EPQVYTLPPSQEEMTK	16	Unmodified	_EPQVYTLPPSQEEMTK_			0	0	0	Heavy	Heavy	Heavy	MSMS	20240305_Pembro_Pharm_01	6	938.952	2	938.953	1875.89	NaN	NaN	NaN	NaN	NaN	NaN	NaN	28.75	1	28.75	28.25	29.25	0								0	0	0	1.6654e-06	1	8048	8048
DB09037	Pembroilzumab heavy chain	-	EPQVYTLPPSQEEMTKNQVSLTCLVK	26	Unmodified	_EPQVYTLPPSQEEMTKNQVSLTCLVK_			0	0	1	Heavy	Heavy	Heavy	MULTI-MSMS	20240208_Pembro-WT01	1	1007.17	3	1007.18	3018.5	-1.2441	-0.001253	0.38348	0.00038623	-0.86059	-0.00086677	1007.18	39.095	0.85233	39.095	38.698	39.551	0					119	30	8	0	0	0	4.9603e-06	6	10375	10356;10366;10375;10420;10423;10434
DB09037	Pembroilzumab heavy chain	-	EPQVYTLPPSQEEMTKNQVSLTCLVK	26	Unmodified	_EPQVYTLPPSQEEMTKNQVSLTCLVK_			0	0	1	Heavy	Heavy	Heavy	MULTI-MSMS	20240208_Pembro-WT01	1	755.632	4	755.633	3018.5	-1.0433	-0.00078833	-0.19009	-0.00014364	-1.2334	-0.00093197	755.884	39.213	0.97581	39.213	38.741	39.717	0					150	40	6	0	0	0	4.2299e-09	4	10401	10378;10393;10401;10460
DB09037	Pembroilzumab heavy chain	-	EPQVYTLPPSQEEMTKNQVSLTCLVK	26	Unmodified	_EPQVYTLPPSQEEMTKNQVSLTCLVK_			0	0	1	Heavy	Heavy	Heavy	MULTI-MSMS	20240216_Pembro-WT-01	2	1007.17	3	1007.18	3018.5	-1.2019	-0.0012105	0.4403	0.00044346	-0.76156	-0.00076702	1007.51	39.17	1.2105	39.17	38.67	39.881	0					208	36	8	0	0	0	2.193e-09	7	10521	10454;10460;10467;10521;10523;10539;10623
DB09037	Pembroilzumab heavy chain	-	EPQVYTLPPSQEEMTKNQVSLTCLVK	26	Unmodified	_EPQVYTLPPSQEEMTKNQVSLTCLVK_			0	0	1	Heavy	Heavy	Heavy	MULTI-MSMS	20240216_Pembro-WT-01	2	755.632	4	755.633	3018.5	-1.8276	-0.001381	0.84102	0.0006355	-0.98654	-0.00074546	755.885	39.167	1.2794	39.167	38.67	39.95	0					201	39	8	0	0	0	7.5963e-17	6	10574	10472;10482;10494;10552;10562;10574
DB09037	Pembroilzumab heavy chain	-	EPQVYTLPPSQEEMTKNQVSLTCLVK	26	Unmodified	_EPQVYTLPPSQEEMTKNQVSLTCLVK_			0	0	1	Heavy	Heavy	Heavy	MULTI-MSMS	20240305_Pembro_23001P1_01	4	1007.17	3	1007.18	3018.5	-0.56853	-0.00057261	-0.080769	-8.1348e-05	-0.6493	-0.00065396	1007.51	39.115	1.1707	39.115	38.595	39.766	0					626	130	8	0	0	0	9.5606e-10	9	10519	10509;10519;10528;10585;10596;10605;10662;10664;10670
DB09037	Pembroilzumab heavy chain	-	EPQVYTLPPSQEEMTKNQVSLTCLVK	26	Unmodified	_EPQVYTLPPSQEEMTKNQVSLTCLVK_			0	0	1	Heavy	Heavy	Heavy	MULTI-MSMS	20240305_Pembro_23001P1_01	4	755.633	4	755.633	3018.5	-0.91499	-0.00069139	0.33171	0.00025065	-0.58327	-0.00044074	755.884	39.188	1.0872	39.188	38.595	39.683	0					409	113	8	0	0	0	7.7376e-18	6	10606	10511;10523;10530;10586;10597;10606
DB09037	Pembroilzumab heavy chain	-	EPQVYTLPPSQEEMTKNQVSLTCLVK	26	Unmodified	_EPQVYTLPPSQEEMTKNQVSLTCLVK_			0	0	1	Heavy	Heavy	Heavy	MULTI-MSMS	20240305_Pembro_23001P1_01	4	1510.26	2	1510.26	3018.5	-1.9575	-0.0029563	0.74869	0.0011307	-1.2088	-0.0018256	1511.26	38.953	0.49633	38.953	38.746	39.242	0					124	26	7	0	0	0	0.0058947	1	10568	10568
DB09037	Pembroilzumab heavy chain	-	EPQVYTLPPSQEEMTKNQVSLTCLVK	26	Unmodified	_EPQVYTLPPSQEEMTKNQVSLTCLVK_			0	0	1	Heavy	Heavy	Heavy	MSMS	20240305_Pembro_23001P1_01	4	1007.17	3	1007.18	3018.5	NaN	NaN	NaN	NaN	NaN	NaN	NaN	39.616	1	39.616	39.116	40.116	0								0	0	0	0.0018214	1	10722	10722
DB09037	Pembroilzumab heavy chain	-	EPQVYTLPPSQEEMTKNQVSLTCLVK	26	Unmodified	_EPQVYTLPPSQEEMTKNQVSLTCLVK_			0	0	1	Heavy	Heavy	Heavy	MSMS	20240305_Pembro_23001P1_01	4	1007.17	3	1007.18	3018.5	NaN	NaN	NaN	NaN	NaN	NaN	NaN	39.628	1	39.628	39.128	40.128	0								0	0	0	0.02555	1	10724	10724
DB09037	Pembroilzumab heavy chain	-	EPQVYTLPPSQEEMTKNQVSLTCLVK	26	Unmodified	_EPQVYTLPPSQEEMTKNQVSLTCLVK_			0	0	1	Heavy	Heavy	Heavy	MSMS	20240305_Pembro_23001P1_01	4	1007.17	3	1007.18	3018.5	NaN	NaN	NaN	NaN	NaN	NaN	NaN	39.65	1	39.65	39.15	40.15	0								0	0	0	1.7553e-06	1	10729	10729
DB09037	Pembroilzumab heavy chain	-	EPQVYTLPPSQEEMTKNQVSLTCLVK	26	Unmodified	_EPQVYTLPPSQEEMTKNQVSLTCLVK_			0	0	1	Heavy	Heavy	Heavy	MULTI-MSMS	20240305_Pembro_ChulaPhat_01	5	1007.17	3	1007.18	3018.5	-0.99984	-0.001007	0.21539	0.00021694	-0.78445	-0.00079008	1007.51	39.066	0.83979	39.066	38.626	39.466	0					328	106	7	0	0	0	7.4109e-09	8	10684	10650;10657;10672;10684;10736;10738;10743;10779
DB09037	Pembroilzumab heavy chain	-	EPQVYTLPPSQEEMTKNQVSLTCLVK	26	Unmodified	_EPQVYTLPPSQEEMTKNQVSLTCLVK_			0	0	1	Heavy	Heavy	Heavy	MULTI-MSMS	20240305_Pembro_ChulaPhat_01	5	755.632	4	755.633	3018.5	-1.0937	-0.00082641	0.26741	0.00020207	-0.82625	-0.00062434	755.634	39.099	0.60513	39.099	38.626	39.231	0					203	53	7	0	0	0	8.3691e-17	6	10728	10651;10660;10676;10728;10730;10732
DB09037	Pembroilzumab heavy chain	-	EPQVYTLPPSQEEMTKNQVSLTCLVK	26	Unmodified	_EPQVYTLPPSQEEMTKNQVSLTCLVK_			0	0	1	Heavy	Heavy	Heavy	MULTI-MSMS	20240305_Pembro_ChulaPhat_01	5	755.884	4	755.633	3018.5	-1.1372	-0.00085929	0.69666	0.00052642	-0.44052	-0.00033287	755.885	39.191	0.32314	39.191	39.112	39.435	0					142	72	4	0	0	0	4.2465e-06	2	10799	10768;10799
DB09037	Pembroilzumab heavy chain	-	EPQVYTLPPSQEEMTKNQVSLTCLVK	26	Unmodified	_EPQVYTLPPSQEEMTKNQVSLTCLVK_			0	0	1	Heavy	Heavy	Heavy	MSMS	20240305_Pembro_ChulaPhat_01	5	1007.17	3	1007.18	3018.5	NaN	NaN	NaN	NaN	NaN	NaN	NaN	39.436	1	39.436	38.936	39.936	0								0	0	0	8.3938e-11	1	10801	10801
DB09037	Pembroilzumab heavy chain	-	EPQVYTLPPSQEEMTKNQVSLTCLVK	26	Unmodified	_EPQVYTLPPSQEEMTKNQVSLTCLVK_			0	0	1	Heavy	Heavy	Heavy	MSMS	20240305_Pembro_ChulaPhat_01	5	1007.17	3	1007.18	3018.5	NaN	NaN	NaN	NaN	NaN	NaN	NaN	39.446	1	39.446	38.946	39.946	0								0	0	0	5.7173e-07	1	10803	10803
DB09037	Pembroilzumab heavy chain	-	EPQVYTLPPSQEEMTKNQVSLTCLVK	26	Unmodified	_EPQVYTLPPSQEEMTKNQVSLTCLVK_			0	0	1	Heavy	Heavy	Heavy	MSMS	20240305_Pembro_ChulaPhat_01	5	1007.17	3	1007.18	3018.5	NaN	NaN	NaN	NaN	NaN	NaN	NaN	39.457	1	39.457	38.957	39.957	0								0	0	0	5.0804e-11	1	10805	10805
DB09037	Pembroilzumab heavy chain	-	EPQVYTLPPSQEEMTKNQVSLTCLVK	26	Unmodified	_EPQVYTLPPSQEEMTKNQVSLTCLVK_			0	0	1	Heavy	Heavy	Heavy	MULTI-MSMS	20240305_Pembro_Pharm_01	6	1007.17	3	1007.18	3018.5	-1.1958	-0.0012043	0.37953	0.00038225	-0.81622	-0.00082208	1007.51	39.106	0.99651	39.106	38.675	39.671	0					397	131	5	0	0	0	1.614e-12	9	10708	10640;10652;10658;10706;10708;10710;10765;10767;10769
DB09037	Pembroilzumab heavy chain	-	EPQVYTLPPSQEEMTKNQVSLTCLVK	26	Unmodified	_EPQVYTLPPSQEEMTKNQVSLTCLVK_			0	0	1	Heavy	Heavy	Heavy	MULTI-MSMS	20240305_Pembro_Pharm_01	6	755.632	4	755.633	3018.5	-1.0163	-0.00076793	0.34891	0.00026365	-0.66737	-0.00050429	755.884	39.133	0.82185	39.133	38.675	39.496	0					229	104	6	0	0	0	1.3899e-12	6	10725	10653;10662;10676;10723;10725;10730
DB09037	Pembroilzumab heavy chain	-	FDMGFDYWGQGTTVTVSSASTK	22	Unmodified	_FDMGFDYWGQGTTVTVSSASTK_			0	0	0	Heavy	Heavy	Heavy	MULTI-MSMS	20240208_Pembro-WT01	1	795.695	3	795.695	2384.06	-1.122	-0.00089276	0.41135	0.00032731	-0.71063	-0.00056545	796.03	41.861	0.39768	41.861	41.748	42.145	0					52	17	6	0	0	0	1.0822e-09	2	11072	11072;11087
DB09037	Pembroilzumab heavy chain	-	FDMGFDYWGQGTTVTVSSASTK	22	Unmodified	_FDMGFDYWGQGTTVTVSSASTK_			0	0	0	Heavy	Heavy	Heavy	MULTI-MSMS	20240216_Pembro-WT-01	2	795.693	3	795.695	2384.06	-1.3833	-0.0011007	0.51729	0.0004116	-0.86599	-0.00068907	796.03	41.846	0.60074	41.846	41.681	42.282	0					73	18	7	0	0	0	1.3955e-15	3	11253	11243;11253;11265
DB09037	Pembroilzumab heavy chain	-	FDMGFDYWGQGTTVTVSSASTK	22	Unmodified	_FDMGFDYWGQGTTVTVSSASTK_			0	0	0	Heavy	Heavy	Heavy	MULTI-MSMS	20240216_Pembro-WT-01	2	1193.04	2	1193.04	2384.06	-1.7078	-0.0020374	0.82776	0.00098756	-0.88001	-0.0010499	1193.54	41.845	0.56496	41.845	41.681	42.246	0					57	17	7	0	0	0	8.6328e-19	3	11245	11245;11254;11267
DB09037	Pembroilzumab heavy chain	-	FDMGFDYWGQGTTVTVSSASTK	22	Unmodified	_FDMGFDYWGQGTTVTVSSASTK_			0	0	0	Heavy	Heavy	Heavy	MULTI-MSMS	20240216_Pembro-WT-Old-PD-01	3	795.693	3	795.695	2384.06	-1.2862	-0.0010234	0.46703	0.00037162	-0.81913	-0.00065178	796.029	41.853	0.27182	41.853	41.718	41.99	0					202	48	8	0	0	0	3.8058e-12	3	11006	11004;11006;11010
DB09037	Pembroilzumab heavy chain	-	FDMGFDYWGQGTTVTVSSASTK	22	Unmodified	_FDMGFDYWGQGTTVTVSSASTK_			0	0	0	Heavy	Heavy	Heavy	MULTI-MSMS	20240216_Pembro-WT-Old-PD-01	3	1193.03	2	1193.04	2384.06	-1.7392	-0.0020749	0.67609	0.0008066	-1.0631	-0.0012683	1193.54	41.852	0.23711	41.852	41.753	41.99	0					156	43	7	0	0	0	5.6432e-15	3	11011	11011;11012;11016
DB09037	Pembroilzumab heavy chain	-	FDMGFDYWGQGTTVTVSSASTK	22	Unmodified	_FDMGFDYWGQGTTVTVSSASTK_			0	0	0	Heavy	Heavy	Heavy	MULTI-MSMS	20240305_Pembro_23001P1_01	4	795.694	3	795.695	2384.06	-0.086786	-6.9055e-05	-0.2383	-0.00018961	-0.32508	-0.00025867	796.029	41.792	0.41137	41.792	41.657	42.069	0					275	63	6	0	0	0	9.2655e-19	6	11236	11234;11236;11238;11286;11288;11293
DB09037	Pembroilzumab heavy chain	-	FDMGFDYWGQGTTVTVSSASTK	22	Unmodified	_FDMGFDYWGQGTTVTVSSASTK_			0	0	0	Heavy	Heavy	Heavy	MULTI-MSMS	20240305_Pembro_23001P1_01	4	1193.04	2	1193.04	2384.06	-0.45431	-0.00054201	-0.017003	-2.0285e-05	-0.47131	-0.00056229	1193.54	41.794	0.42138	41.794	41.654	42.075	0					300	65	8	0	0	0	1.8238e-24	3	11240	11239;11240;11244
DB09037	Pembroilzumab heavy chain	-	FDMGFDYWGQGTTVTVSSASTK	22	Unmodified	_FDMGFDYWGQGTTVTVSSASTK_			0	0	0	Heavy	Heavy	Heavy	MULTI-MSMS	20240305_Pembro_ChulaPhat_01	5	795.694	3	795.695	2384.06	-0.668	-0.00053153	-0.047039	-3.7429e-05	-0.71504	-0.00056895	796.029	41.809	0.31515	41.809	41.661	41.976	0					275	65	6	0	0	0	8.7761e-19	3	11373	11371;11373;11375
DB09037	Pembroilzumab heavy chain	-	FDMGFDYWGQGTTVTVSSASTK	22	Unmodified	_FDMGFDYWGQGTTVTVSSASTK_			0	0	0	Heavy	Heavy	Heavy	MULTI-MSMS	20240305_Pembro_ChulaPhat_01	5	1193.04	2	1193.04	2384.06	-0.7735	-0.00092282	0.076335	9.107e-05	-0.69717	-0.00083175	1193.54	41.813	0.28845	41.813	41.687	41.976	0					255	60	7	0	0	0	4.6759e-19	3	11377	11376;11377;11381
DB09037	Pembroilzumab heavy chain	-	FDMGFDYWGQGTTVTVSSASTK	22	Unmodified	_FDMGFDYWGQGTTVTVSSASTK_			0	0	0	Heavy	Heavy	Heavy	MULTI-MSMS	20240305_Pembro_Pharm_01	6	795.693	3	795.695	2384.06	-0.42881	-0.0003412	-0.30499	-0.00024268	-0.73379	-0.00058388	796.029	41.812	0.29753	41.812	41.671	41.969	0					275	59	6	0	0	0	1.62e-27	3	11363	11359;11361;11363
DB09037	Pembroilzumab heavy chain	-	FDMGFDYWGQGTTVTVSSASTK	22	Unmodified	_FDMGFDYWGQGTTVTVSSASTK_			0	0	0	Heavy	Heavy	Heavy	MULTI-MSMS	20240305_Pembro_Pharm_01	6	1193.04	2	1193.04	2384.06	-1.0652	-0.0012709	0.16406	0.00019573	-0.90118	-0.0010751	1193.54	41.815	0.26748	41.815	41.694	41.962	0					257	53	7	0	0	0	1.2581e-14	3	11365	11365;11367;11369
DB09037	Pembroilzumab heavy chain	-	FDMGFDYWGQGTTVTVSSASTK	22	Oxidation (M)	_FDM(Oxidation (M))GFDYWGQGTTVTVSSASTK_	FDM(1)GFDYWGQGTTVTVSSASTK	FDM(75)GFDYWGQGTTVTVSSASTK	0	1	0	Heavy	Heavy	Heavy	MULTI-MSMS	20240216_Pembro-WT-Old-PD-01	3	801.024	3	801.027	2400.06	-1.5161	-0.0012145	0.24191	0.00019378	-1.2742	-0.0010207	801.362	36.342	0.35228	36.342	36.187	36.539	0					108	21	8	0	0	0	4.2125e-10	3	9688	9688;9697;9708
DB09037	Pembroilzumab heavy chain	-	FDMGFDYWGQGTTVTVSSASTK	22	Oxidation (M)	_FDM(Oxidation (M))GFDYWGQGTTVTVSSASTK_	FDM(1)GFDYWGQGTTVTVSSASTK	FDM(110)GFDYWGQGTTVTVSSASTK	0	1	0	Heavy	Heavy	Heavy	MULTI-MSMS	20240216_Pembro-WT-Old-PD-01	3	1201.03	2	1201.04	2400.06	-1.8947	-0.0022756	0.69864	0.00083909	-1.196	-0.0014365	1201.54	36.326	0.32224	36.326	36.187	36.509	0					75	16	6	0	0	0	1.1657e-18	2	9699	9692;9699
DB09037	Pembroilzumab heavy chain	-	FDMGFDYWGQGTTVTVSSASTK	22	Oxidation (M)	_FDM(Oxidation (M))GFDYWGQGTTVTVSSASTK_	FDM(1)GFDYWGQGTTVTVSSASTK	FDM(110)GFDYWGQGTTVTVSSASTK	0	1	0	Heavy	Heavy	Heavy	MULTI-MSMS	20240305_Pembro_23001P1_01	4	801.025	3	801.027	2400.06	-1.7045	-0.0013653	0.39522	0.00031658	-1.3093	-0.0010488	801.362	36.283	0.34795	36.283	36.154	36.502	0					137	26	9	0	0	0	9.8368e-19	3	9897	9897;9906;9914
DB09037	Pembroilzumab heavy chain	-	FDMGFDYWGQGTTVTVSSASTK	22	Oxidation (M)	_FDM(Oxidation (M))GFDYWGQGTTVTVSSASTK_	FDM(1)GFDYWGQGTTVTVSSASTK	FDM(120)GFDYWGQGTTVTVSSASTK	0	1	0	Heavy	Heavy	Heavy	MULTI-MSMS	20240305_Pembro_23001P1_01	4	1201.04	2	1201.04	2400.06	-2.2404	-0.0026909	1.1585	0.0013914	-1.082	-0.0012995	1201.54	36.283	0.32574	36.283	36.154	36.48	0					94	23	6	0	0	0	9.8857e-25	3	9917	9910;9917;9922
DB09037	Pembroilzumab heavy chain	-	FDMGFDYWGQGTTVTVSSASTK	22	Oxidation (M)	_FDM(Oxidation (M))GFDYWGQGTTVTVSSASTK_	FDM(1)GFDYWGQGTTVTVSSASTK	FDM(110)GFDYWGQGTTVTVSSASTK	0	1	0	Heavy	Heavy	Heavy	MULTI-MSMS	20240305_Pembro_ChulaPhat_01	5	801.025	3	801.027	2400.06	-1.2145	-0.00097284	0.50218	0.00040226	-0.71231	-0.00057058	801.361	36.29	0.30825	36.29	36.167	36.475	0					81	33	3	0	0	0	6.044e-19	4	10002	10002;10009;10018;10036
DB09037	Pembroilzumab heavy chain	-	FDMGFDYWGQGTTVTVSSASTK	22	Oxidation (M)	_FDM(Oxidation (M))GFDYWGQGTTVTVSSASTK_	FDM(1)GFDYWGQGTTVTVSSASTK	FDM(90)GFDYWGQGTTVTVSSASTK	0	1	0	Heavy	Heavy	Heavy	MULTI-MSMS	20240305_Pembro_ChulaPhat_01	5	1201.03	2	1201.04	2400.06	-1.463	-0.0017572	0.33981	0.00040812	-1.1232	-0.001349	1201.54	36.275	0.26122	36.275	36.189	36.45	0					76	29	6	0	0	0	2.7935e-12	1	10014	10014
DB09037	Pembroilzumab heavy chain	-	FDMGFDYWGQGTTVTVSSASTK	22	Oxidation (M)	_FDM(Oxidation (M))GFDYWGQGTTVTVSSASTK_	FDM(1)GFDYWGQGTTVTVSSASTK	FDM(95)GFDYWGQGTTVTVSSASTK	0	1	0	Heavy	Heavy	Heavy	MULTI-MSMS	20240305_Pembro_Pharm_01	6	801.025	3	801.027	2400.06	-1.4088	-0.0011285	0.034062	2.7285e-05	-1.3748	-0.0011012	801.361	36.284	0.31885	36.284	36.184	36.503	0					159	35	8	0	0	0	1.6911e-14	2	10006	9995;10006
DB09037	Pembroilzumab heavy chain	-	FDMGFDYWGQGTTVTVSSASTK	22	Oxidation (M)	_FDM(Oxidation (M))GFDYWGQGTTVTVSSASTK_	FDM(1)GFDYWGQGTTVTVSSASTK	FDM(120)GFDYWGQGTTVTVSSASTK	0	1	0	Heavy	Heavy	Heavy	MULTI-MSMS	20240305_Pembro_Pharm_01	6	1201.03	2	1201.04	2400.06	-1.8004	-0.0021623	0.58609	0.00070392	-1.2143	-0.0014584	1201.54	36.286	0.26537	36.286	36.184	36.449	0					118	27	5	0	0	0	4.9514e-19	2	10009	10009;10016
DB09037	Pembroilzumab heavy chain	-	FDMGFDYWGQGTTVTVSSASTKGPSVFPLAPCSR	34	Unmodified	_FDMGFDYWGQGTTVTVSSASTKGPSVFPLAPCSR_			0	0	1	Heavy	Heavy	Heavy	MULTI-MSMS	20240208_Pembro-WT01	1	914.181	4	914.181	3652.7	-1.0777	-0.00098525	-0.028297	-2.5869e-05	-1.106	-0.0010111	914.432	49.566	0.42408	49.566	49.401	49.825	0					47	9	8	0	0	0	0.00048102	1	13057	13057
DB09037	Pembroilzumab heavy chain	-	FDMGFDYWGQGTTVTVSSASTKGPSVFPLAPCSR	34	Unmodified	_FDMGFDYWGQGTTVTVSSASTKGPSVFPLAPCSR_			0	0	1	Heavy	Heavy	Heavy	MULTI-MSMS	20240216_Pembro-WT-01	2	914.179	4	914.181	3652.7	-0.77152	-0.00070531	0.06328	5.7849e-05	-0.70824	-0.00064746	914.683	49.551	0.5868	49.551	49.375	49.961	0					83	16	9	0	0	0	1.6746e-07	2	13616	13616;13627
DB09037	Pembroilzumab heavy chain	-	FDMGFDYWGQGTTVTVSSASTKGPSVFPLAPCSR	34	Unmodified	_FDMGFDYWGQGTTVTVSSASTKGPSVFPLAPCSR_			0	0	1	Heavy	Heavy	Heavy	MULTI-MSMS	20240216_Pembro-WT-01	2	1218.57	3	1218.57	3652.7	-1.2514	-0.0015249	0.4176	0.00050887	-0.83382	-0.0010161	1219.24	49.542	0.48547	49.542	49.375	49.86	0					64	13	8	0	0	0	1.1651e-11	1	13617	13617
DB09037	Pembroilzumab heavy chain	-	FKNRVTLTTDSSTTTAYMELK	21	Unmodified	_FKNRVTLTTDSSTTTAYMELK_			0	0	2	Heavy	Heavy	Heavy	MULTI-MSMS	20240208_Pembro-WT01	1	602.81	4	602.56	2406.21	-1.5809	-0.0009526	0.34316	0.00020677	-1.2378	-0.00074582	602.811	29.787	0.41967	29.787	29.696	30.116	0					135	36	6	0	0	0	4.3895e-05	4	8012	8009;8011;8012;8013
DB09037	Pembroilzumab heavy chain	-	FKNRVTLTTDSSTTTAYMELK	21	Unmodified	_FKNRVTLTTDSSTTTAYMELK_			0	0	2	Heavy	Heavy	Heavy	MULTI-MSMS	20240208_Pembro-WT01	1	803.076	3	803.077	2406.21	-1.8197	-0.0014614	0.16398	0.00013169	-1.6557	-0.0013297	803.412	29.787	0.28847	29.787	29.71	29.998	0					69	24	4	0	0	0	1.6161e-11	1	8023	8023
DB09037	Pembroilzumab heavy chain	-	FKNRVTLTTDSSTTTAYMELK	21	Unmodified	_FKNRVTLTTDSSTTTAYMELK_			0	0	2	Heavy	Heavy	Heavy	MULTI-MSMS	20240216_Pembro-WT-01	2	602.559	4	602.56	2406.21	-0.74751	-0.00045042	0.025833	1.5566e-05	-0.72167	-0.00043485	602.811	29.723	0.6208	29.723	29.612	30.233	0					145	40	6	0	0	0	3.7792e-05	4	7948	7928;7937;7948;7988
DB09037	Pembroilzumab heavy chain	-	FKNRVTLTTDSSTTTAYMELK	21	Unmodified	_FKNRVTLTTDSSTTTAYMELK_			0	0	2	Heavy	Heavy	Heavy	MULTI-MSMS	20240216_Pembro-WT-01	2	803.075	3	803.077	2406.21	-2.3598	-0.0018951	0.90637	0.00072789	-1.4534	-0.0011672	803.078	29.732	0.46345	29.732	29.642	30.106	0					91	29	5	0	0	0	5.9144e-07	1	7962	7962
DB09037	Pembroilzumab heavy chain	-	GFYPSDIAVEWESNGQPENNYK	22	Unmodified	_GFYPSDIAVEWESNGQPENNYK_			0	0	0	Heavy	Heavy	Heavy	MULTI-MSMS	20240208_Pembro-WT01	1	848.715	3	848.715	2543.12	1.0793	0.00091601	-1.4105	-0.0011971	-0.3312	-0.0002811	849.049	39.044	0.80976	39.044	38.741	39.551	0					132	29	10	0	0	0	1.2582e-27	6	10362	10361;10362;10370;10421;10424;10437
DB09037	Pembroilzumab heavy chain	-	GFYPSDIAVEWESNGQPENNYK	22	Unmodified	_GFYPSDIAVEWESNGQPENNYK_			0	0	0	Heavy	Heavy	Heavy	MULTI-MSMS	20240208_Pembro-WT01	1	1272.57	2	1272.57	2543.12	-0.069578	-8.8543e-05	-0.31513	-0.00040102	-0.38471	-0.00048957	1273.07	39.044	0.64657	39.044	38.791	39.437	0					100	25	8	0	0	0	4.0555e-34	3	10363	10363;10371;10372
DB09037	Pembroilzumab heavy chain	-	GFYPSDIAVEWESNGQPENNYK	22	Unmodified	_GFYPSDIAVEWESNGQPENNYK_			0	0	0	Heavy	Heavy	Heavy	MULTI-MSMS	20240208_Pembro-WT01	1	636.788	4	636.788	2543.12	-0.57842	-0.00036833	-1.3103	-0.00083441	-1.8888	-0.0012027	637.038	39.041	0.30633	39.041	38.933	39.24	0					67	14	8	0	0	0	0.00089406	2	10385	10376;10385
DB09037	Pembroilzumab heavy chain	-	GFYPSDIAVEWESNGQPENNYK	22	Unmodified	_GFYPSDIAVEWESNGQPENNYK_			0	0	0	Heavy	Heavy	Heavy	MULTI-MSMS	20240216_Pembro-WT-01	2	848.714	3	848.715	2543.12	1.2592	0.0010687	-1.7509	-0.001486	-0.49171	-0.00041733	849.049	38.944	1.028	38.944	38.593	39.621	0					126	28	8	0	0	0	2.7345e-41	7	10445	10393;10404;10415;10434;10445;10456;10525
DB09037	Pembroilzumab heavy chain	-	GFYPSDIAVEWESNGQPENNYK	22	Unmodified	_GFYPSDIAVEWESNGQPENNYK_			0	0	0	Heavy	Heavy	Heavy	MULTI-MSMS	20240216_Pembro-WT-01	2	1272.57	2	1272.57	2543.12	0.93991	0.0011961	-1.3906	-0.0017696	-0.45069	-0.00057353	1273.07	38.944	0.85765	38.944	38.628	39.486	0					118	24	9	0	0	0	2.3552e-30	7	10446	10396;10406;10416;10436;10446;10457;10528
DB09037	Pembroilzumab heavy chain	-	GFYPSDIAVEWESNGQPENNYK	22	Unmodified	_GFYPSDIAVEWESNGQPENNYK_			0	0	0	Heavy	Heavy	Heavy	MULTI-MSMS	20240216_Pembro-WT-01	2	636.787	4	636.788	2543.12	-0.86266	-0.00054933	-0.66536	-0.0004237	-1.528	-0.00097303	637.039	38.941	0.53373	38.941	38.67	39.204	0					72	14	8	0	0	0	5.6409e-05	3	10449	10449;10459;10470
DB09037	Pembroilzumab heavy chain	-	GFYPSDIAVEWESNGQPENNYK	22	Unmodified	_GFYPSDIAVEWESNGQPENNYK_			0	0	0	Heavy	Heavy	Heavy	MULTI-MSMS	20240216_Pembro-WT-Old-PD-01	3	848.713	3	848.715	2543.12	0.9357	0.00079414	-1.0356	-0.00087894	-0.099907	-8.4793e-05	849.049	39.007	0.45427	39.007	38.864	39.319	0					214	44	10	0	0	0	2.3956e-35	6	10334	10326;10328;10334;10381;10383;10388
DB09037	Pembroilzumab heavy chain	-	GFYPSDIAVEWESNGQPENNYK	22	Unmodified	_GFYPSDIAVEWESNGQPENNYK_			0	0	0	Heavy	Heavy	Heavy	MULTI-MSMS	20240216_Pembro-WT-Old-PD-01	3	1272.57	2	1272.57	2543.12	0.72653	0.00092456	-1.0559	-0.0013437	-0.32935	-0.00041913	1273.07	39.005	0.56412	39.005	38.864	39.428	0					205	54	8	0	0	0	2.5711e-34	5	10327	10327;10329;10335;10382;10384
DB09037	Pembroilzumab heavy chain	-	GFYPSDIAVEWESNGQPENNYK	22	Unmodified	_GFYPSDIAVEWESNGQPENNYK_			0	0	0	Heavy	Heavy	Heavy	MULTI-MSMS	20240216_Pembro-WT-Old-PD-01	3	636.787	4	636.788	2543.12	-0.59127	-0.00037651	-0.92096	-0.00058645	-1.5122	-0.00096297	637.039	39.002	0.23832	39.002	38.911	39.149	0					89	17	8	0	0	0	3.8495e-05	3	10338	10338;10349;10361
DB09037	Pembroilzumab heavy chain	-	GFYPSDIAVEWESNGQPENNYK	22	Unmodified	_GFYPSDIAVEWESNGQPENNYK_			0	0	0	Heavy	Heavy	Heavy	MULTI-MSMS	20240305_Pembro_23001P1_01	4	848.715	3	848.715	2543.12	1.325	0.0011246	-0.82308	-0.00069856	0.50193	0.000426	849.05	38.923	0.51308	38.923	38.749	39.263	0					158	31	10	0	0	0	1.4044e-69	7	10541	10515;10539;10541;10552;10607;10612;10614
DB09037	Pembroilzumab heavy chain	-	GFYPSDIAVEWESNGQPENNYK	22	Unmodified	_GFYPSDIAVEWESNGQPENNYK_			0	0	0	Heavy	Heavy	Heavy	MULTI-MSMS	20240305_Pembro_23001P1_01	4	1272.57	2	1272.57	2543.12	1.1138	0.0014174	-0.96216	-0.0012244	0.15168	0.00019303	1273.07	38.923	0.51643	38.923	38.746	39.263	0					119	32	9	0	0	0	3.9011e-35	5	10540	10516;10517;10540;10542;10553
DB09037	Pembroilzumab heavy chain	-	GFYPSDIAVEWESNGQPENNYK	22	Unmodified	_GFYPSDIAVEWESNGQPENNYK_			0	0	0	Heavy	Heavy	Heavy	MULTI-MSMS	20240305_Pembro_23001P1_01	4	636.788	4	636.788	2543.12	-1.4148	-0.00090094	0.41393	0.00026358	-1.0009	-0.00063735	637.04	38.925	0.53434	38.925	38.668	39.202	0					72	22	8	0	0	0	6.7801e-05	3	10559	10548;10559;10565
DB09037	Pembroilzumab heavy chain	-	GFYPSDIAVEWESNGQPENNYK	22	Unmodified	_GFYPSDIAVEWESNGQPENNYK_			0	0	0	Heavy	Heavy	Heavy	MULTI-MSMS	20240305_Pembro_ChulaPhat_01	5	848.713	3	848.715	2543.12	-0.046081	-3.9109e-05	-0.46506	-0.0003947	-0.51114	-0.00043381	849.05	38.965	0.40473	38.965	38.83	39.234	0					198	41	9	0	0	0	1.0202e-34	6	10667	10667;10669;10680;10734;10737;10739
DB09037	Pembroilzumab heavy chain	-	GFYPSDIAVEWESNGQPENNYK	22	Unmodified	_GFYPSDIAVEWESNGQPENNYK_			0	0	0	Heavy	Heavy	Heavy	MULTI-MSMS	20240305_Pembro_ChulaPhat_01	5	1272.57	2	1272.57	2543.12	-0.15717	-0.00020001	-0.49593	-0.00063111	-0.6531	-0.00083112	1273.07	38.965	0.41143	38.965	38.83	39.241	0					188	43	9	0	0	0	3.4073e-27	3	10668	10668;10670;10681
DB09037	Pembroilzumab heavy chain	-	GFYPSDIAVEWESNGQPENNYK	22	Unmodified	_GFYPSDIAVEWESNGQPENNYK_			0	0	0	Heavy	Heavy	Heavy	MULTI-MSMS	20240305_Pembro_ChulaPhat_01	5	636.787	4	636.788	2543.12	-0.8405	-0.00053522	-0.50507	-0.00032162	-1.3456	-0.00085685	637.04	38.986	0.27887	38.986	38.83	39.109	0					83	16	8	0	0	0	0.0032758	3	10690	10678;10690;10694
DB09037	Pembroilzumab heavy chain	-	GFYPSDIAVEWESNGQPENNYK	22	Unmodified	_GFYPSDIAVEWESNGQPENNYK_			0	0	0	Heavy	Heavy	Heavy	MULTI-MSMS	20240305_Pembro_Pharm_01	6	848.714	3	848.715	2543.12	0.50166	0.00042577	-0.87952	-0.00074646	-0.37786	-0.00032069	849.049	38.998	0.40837	38.998	38.849	39.257	0					210	39	9	0	0	0	2.686e-35	6	10669	10659;10669;10671;10721;10724;10726
DB09037	Pembroilzumab heavy chain	-	GFYPSDIAVEWESNGQPENNYK	22	Unmodified	_GFYPSDIAVEWESNGQPENNYK_			0	0	0	Heavy	Heavy	Heavy	MULTI-MSMS	20240305_Pembro_Pharm_01	6	1272.57	2	1272.57	2543.12	-0.39493	-0.00050258	-0.061779	-7.8618e-05	-0.45671	-0.0005812	1273.07	38.998	0.38157	38.998	38.849	39.231	0					137	31	9	0	0	0	1.0796e-25	3	10672	10665;10670;10672
DB09037	Pembroilzumab heavy chain	-	GFYPSDIAVEWESNGQPENNYK	22	Unmodified	_GFYPSDIAVEWESNGQPENNYK_			0	0	0	Heavy	Heavy	Heavy	MULTI-MSMS	20240305_Pembro_Pharm_01	6	636.788	4	636.788	2543.12	-1.6538	-0.0010531	0.31874	0.00020297	-1.335	-0.00085013	637.039	38.986	0.25558	38.986	38.875	39.131	0					66	16	7	0	0	0	8.4901e-10	3	10687	10678;10687;10697
DB09037	Pembroilzumab heavy chain	-	GFYPSDIAVEWESNGQPENNYKTTPPVLDSDGSFFLYSR	39	Unmodified	_GFYPSDIAVEWESNGQPENNYKTTPPVLDSDGSFFLYSR_			0	0	1	Heavy	Heavy	Heavy	MULTI-MSMS	20240208_Pembro-WT01	1	1107.52	4	1107.52	4426.03	0.21989	0.00024353	-0.99342	-0.0011002	-0.77352	-0.00085669	1108.02	51.081	0.731	51.081	50.809	51.54	0					111	16	11	0	0	0	1.1997e-33	3	13425	13425;13435;13446
DB09037	Pembroilzumab heavy chain	-	GFYPSDIAVEWESNGQPENNYKTTPPVLDSDGSFFLYSR	39	Unmodified	_GFYPSDIAVEWESNGQPENNYKTTPPVLDSDGSFFLYSR_			0	0	1	Heavy	Heavy	Heavy	MULTI-MSMS	20240208_Pembro-WT01	1	1476.35	3	1476.35	4426.03	-1.0644	-0.0015714	-0.023476	-3.4659e-05	-1.0879	-0.0016061	1477.02	51.08	0.47687	51.08	50.853	51.33	0					85	10	11	0	0	0	8.4106e-12	3	13429	13429;13436;13448
DB09037	Pembroilzumab heavy chain	-	GFYPSDIAVEWESNGQPENNYKTTPPVLDSDGSFFLYSR	39	Unmodified	_GFYPSDIAVEWESNGQPENNYKTTPPVLDSDGSFFLYSR_			0	0	1	Heavy	Heavy	Heavy	MULTI-MSMS	20240216_Pembro-WT-01	2	1107.51	4	1107.52	4426.03	1.2531	0.0013878	-1.6315	-0.001807	-0.37848	-0.00041918	1108.02	51.034	0.70189	51.034	50.778	51.48	0					152	20	11	0	0	0	2.9899e-34	3	14090	14090;14098;14109
DB09037	Pembroilzumab heavy chain	-	GFYPSDIAVEWESNGQPENNYKTTPPVLDSDGSFFLYSR	39	Unmodified	_GFYPSDIAVEWESNGQPENNYKTTPPVLDSDGSFFLYSR_			0	0	1	Heavy	Heavy	Heavy	MULTI-MSMS	20240216_Pembro-WT-01	2	1476.35	3	1476.35	4426.03	0.28661	0.00042313	-1.1139	-0.0016445	-0.82728	-0.0012214	1477.02	51.035	0.56667	51.035	50.778	51.345	0					120	16	11	0	0	0	1.7792e-11	3	14124	14103;14112;14124
DB09037	Pembroilzumab heavy chain	-	GFYPSDIAVEWESNGQPENNYKTTPPVLDSDGSFFLYSR	39	Unmodified	_GFYPSDIAVEWESNGQPENNYKTTPPVLDSDGSFFLYSR_			0	0	1	Heavy	Heavy	Heavy	MULTI-MSMS	20240216_Pembro-WT-Old-PD-01	3	1107.51	4	1107.52	4426.03	0.12421	0.00013757	-1.549	-0.0017155	-1.4248	-0.0015779	1108.02	51.096	0.44975	51.096	50.927	51.377	0					316	47	11	0	0	0	1.2916e-18	5	13109	13105;13107;13109;13150;13152
DB09037	Pembroilzumab heavy chain	-	GFYPSDIAVEWESNGQPENNYKTTPPVLDSDGSFFLYSR	39	Unmodified	_GFYPSDIAVEWESNGQPENNYKTTPPVLDSDGSFFLYSR_			0	0	1	Heavy	Heavy	Heavy	MULTI-MSMS	20240216_Pembro-WT-Old-PD-01	3	1476.35	3	1476.35	4426.03	-0.59301	-0.00087549	-1.1317	-0.0016708	-1.7247	-0.0025463	1477.02	51.097	0.38676	51.097	50.954	51.34	0					260	39	10	0	0	0	2.5719e-11	4	13117	13113;13115;13117;13151
DB09037	Pembroilzumab heavy chain	-	GFYPSDIAVEWESNGQPENNYKTTPPVLDSDGSFFLYSR	39	Unmodified	_GFYPSDIAVEWESNGQPENNYKTTPPVLDSDGSFFLYSR_			0	0	1	Heavy	Heavy	Heavy	MULTI-MSMS	20240305_Pembro_23001P1_01	4	1107.52	4	1107.52	4426.03	-1.3136	-0.0014549	0.013023	1.4423e-05	-1.3006	-0.0014404	1108.02	51.059	0.192	51.059	50.98	51.172	0					176	29	9	0	0	0	0.0063699	3	13500	13500;13503;13506
DB09037	Pembroilzumab heavy chain	-	GFYPSDIAVEWESNGQPENNYKTTPPVLDSDGSFFLYSR	39	Unmodified	_GFYPSDIAVEWESNGQPENNYKTTPPVLDSDGSFFLYSR_			0	0	1	Heavy	Heavy	Heavy	MULTI-MSMS	20240305_Pembro_ChulaPhat_01	5	1107.52	4	1107.52	4426.03	-0.89394	-0.00099005	0.052507	5.8153e-05	-0.84143	-0.0009319	1108.02	51.06	0.28908	51.06	50.935	51.224	0					175	54	6	0	0	0	0.00065214	3	13668	13666;13668;13672
DB09037	Pembroilzumab heavy chain	-	GFYPSDIAVEWESNGQPENNYKTTPPVLDSDGSFFLYSR	39	Unmodified	_GFYPSDIAVEWESNGQPENNYKTTPPVLDSDGSFFLYSR_			0	0	1	Heavy	Heavy	Heavy	MULTI-MSMS	20240305_Pembro_Pharm_01	6	1107.76	4	1107.52	4426.03	-1.3863	-0.0015353	0.16503	0.00018278	-1.2212	-0.0013525	1108.02	51.078	0.21003	51.078	50.957	51.167	0					161	25	10	0	0	0	0.00018077	4	13652	13645;13648;13652;13654
DB09037	Pembroilzumab heavy chain	-	GLPSSIEK	8	Unmodified	_GLPSSIEK_			0	0	0	Heavy	Heavy	Heavy	MULTI-MSMS	20240216_Pembro-WT-01	2	415.742	2	415.735	829.455	3.1736	0.0013194	2.415	0.001004	5.5885	0.0023234	415.737	19.229	0.69785	19.229	19.063	19.761	0					325	107	6	0	0	0	0.051785	1	5224	5224
DB09037	Pembroilzumab heavy chain	-	GLPSSIEK	8	Unmodified	_GLPSSIEK_			0	0	0	Heavy	Heavy	Heavy	MSMS	20240216_Pembro-WT-Old-PD-01	3	415.733	2	415.735	829.455	NaN	NaN	NaN	NaN	NaN	NaN	NaN	19.389	1	19.389	18.889	19.889	0								0	0	0	0.024915	1	5377	5377
DB09037	Pembroilzumab heavy chain	-	GLPSSIEK	8	Unmodified	_GLPSSIEK_			0	0	0	Heavy	Heavy	Heavy	MSMS	20240216_Pembro-WT-Old-PD-01	3	415.733	2	415.735	829.455	NaN	NaN	NaN	NaN	NaN	NaN	NaN	19.395	1	19.395	18.895	19.895	0								0	0	0	0.024915	1	5379	5379
DB09037	Pembroilzumab heavy chain	-	GLPSSIEK	8	Unmodified	_GLPSSIEK_			0	0	0	Heavy	Heavy	Heavy	MSMS	20240216_Pembro-WT-Old-PD-01	3	415.733	2	415.735	829.455	NaN	NaN	NaN	NaN	NaN	NaN	NaN	19.414	1	19.414	18.914	19.914	0								0	0	0	0.055577	1	5385	5385
DB09037	Pembroilzumab heavy chain	-	GLPSSIEK	8	Unmodified	_GLPSSIEK_			0	0	0	Heavy	Heavy	Heavy	MSMS	20240216_Pembro-WT-Old-PD-01	3	415.733	2	415.735	829.455	NaN	NaN	NaN	NaN	NaN	NaN	NaN	19.62	1	19.62	19.12	20.12	0								0	0	0	0.052405	1	5442	5442
DB09037	Pembroilzumab heavy chain	-	GLPSSIEK	8	Unmodified	_GLPSSIEK_			0	0	0	Heavy	Heavy	Heavy	MSMS	20240216_Pembro-WT-Old-PD-01	3	415.733	2	415.735	829.455	NaN	NaN	NaN	NaN	NaN	NaN	NaN	19.655	1	19.655	19.155	20.155	0								0	0	0	0.041574	1	5450	5450
DB09037	Pembroilzumab heavy chain	-	GLPSSIEKTISK	12	Unmodified	_GLPSSIEKTISK_			0	0	1	Heavy	Heavy	Heavy	MULTI-MSMS	20240208_Pembro-WT01	1	420.577	3	420.578	1258.71	-0.97911	-0.00041179	0.80358	0.00033797	-0.17553	-7.3825e-05	420.579	25.71	0.40882	25.71	25.57	25.979	0					87	29	6	0	0	0	0.0125	4	6983	6981;6983;6992;7057
DB09037	Pembroilzumab heavy chain	-	GLPSSIEKTISK	12	Unmodified	_GLPSSIEKTISK_			0	0	1	Heavy	Heavy	Heavy	MULTI-MSMS	20240208_Pembro-WT01	1	630.363	2	630.364	1258.71	0.44592	0.00028109	-3.1884	-0.0020099	-2.7425	-0.0017288	630.364	25.713	0.40882	25.713	25.57	25.979	0					93	29	5	0	0	0	1.1791e-06	3	6994	6984;6994;7005
DB09037	Pembroilzumab heavy chain	-	GLPSSIEKTISK	12	Unmodified	_GLPSSIEKTISK_			0	0	1	Heavy	Heavy	Heavy	MULTI-MSMS	20240216_Pembro-WT-01	2	420.576	3	420.578	1258.71	0.92235	0.00038792	-0.98637	-0.00041485	-0.064026	-2.6928e-05	420.578	25.655	0.50688	25.655	25.504	26.01	0					99	36	6	0	0	0	0.0072128	3	6891	6882;6891;6895
DB09037	Pembroilzumab heavy chain	-	GLPSSIEKTISK	12	Unmodified	_GLPSSIEKTISK_			0	0	1	Heavy	Heavy	Heavy	MULTI-MSMS	20240216_Pembro-WT-01	2	630.362	2	630.364	1258.71	0.46172	0.00029105	-0.74304	-0.00046838	-0.28132	-0.00017733	630.363	25.655	0.45738	25.655	25.53	25.988	0					49	29	2	0	0	0	1.3208e-06	3	6926	6896;6905;6926
DB09037	Pembroilzumab heavy chain	-	GLPSSIEKTISKAK	14	Unmodified	_GLPSSIEKTISKAK_			0	0	2	Heavy	Heavy	Heavy	MULTI-MSMS	20240208_Pembro-WT01	1	486.957	3	486.956	1457.85	-2.6392	-0.0012852	1.6073	0.00078268	-1.0319	-0.00050251	486.957	25.497	0.22095	25.497	25.379	25.6	0					82	24	5	0	0	0	0.0095707	3	6934	6934;6935;6939
DB09037	Pembroilzumab heavy chain	-	GLPSSIEKTISKAK	14	Unmodified	_GLPSSIEKTISKAK_			0	0	2	Heavy	Heavy	Heavy	MULTI-MSMS	20240208_Pembro-WT01	1	729.933	2	729.93	1457.85	-1.6986	-0.0012398	0.50356	0.00036756	-1.195	-0.00087227	729.93	25.494	0.1895	25.494	25.397	25.586	0					56	20	4	0	0	0	0.0041927	1	6941	6941
DB09037	Pembroilzumab heavy chain	-	GPSVFPLAPCSR	12	Unmodified	_GPSVFPLAPCSR_			0	0	0	Heavy	Heavy	Heavy	MULTI-MSMS	20240208_Pembro-WT01	1	644.329	2	644.329	1286.64	1.6336	0.0010526	3.6931	0.0023795	5.3266	0.0034321	644.334	33.207	0.76968	33.207	33.016	33.786	0					142	33	7	0	0	0	1.3298e-06	6	8875	8867;8873;8875;8954;8965;8975
DB09037	Pembroilzumab heavy chain	-	GPSVFPLAPCSR	12	Unmodified	_GPSVFPLAPCSR_			0	0	0	Heavy	Heavy	Heavy	MULTI-MSMS	20240208_Pembro-WT01	1	429.888	3	429.889	1286.64	-1.475	-0.00063408	0.44693	0.00019213	-1.0281	-0.00044195	429.889	33.205	0.55973	33.205	33.036	33.596	0					72	17	6	0	0	0	0.00033142	3	8888	8879;8888;8899
DB09037	Pembroilzumab heavy chain	-	GPSVFPLAPCSR	12	Unmodified	_GPSVFPLAPCSR_			0	0	0	Heavy	Heavy	Heavy	MULTI-MSMS	20240216_Pembro-WT-01	2	429.888	3	429.889	1286.64	0.46054	0.00019798	-0.92385	-0.00039715	-0.4633	-0.00019917	429.888	33.097	0.69538	33.097	32.955	33.65	0					87	23	6	0	0	0	0.0012287	5	8864	8841;8853;8864;8948;8960
DB09037	Pembroilzumab heavy chain	-	GPSVFPLAPCSR	12	Unmodified	_GPSVFPLAPCSR_			0	0	0	Heavy	Heavy	Heavy	MSMS	20240216_Pembro-WT-01	2	644.33	2	644.329	1286.64	NaN	NaN	NaN	NaN	NaN	NaN	NaN	33.037	1	33.037	32.537	33.537	0								0	0	0	1.2221e-17	1	8829	8829
DB09037	Pembroilzumab heavy chain	-	GPSVFPLAPCSR	12	Unmodified	_GPSVFPLAPCSR_			0	0	0	Heavy	Heavy	Heavy	MULTI-MSMS	20240216_Pembro-WT-Old-PD-01	3	644.328	2	644.329	1286.64	1.4253	0.00091837	4.1225	0.0026562	5.5478	0.0035746	644.333	33.114	0.1614	33.114	32.97	33.131	0					16	9	2	0	0	0	7.9576e-07	3	8891	8885;8891;8893
DB09037	Pembroilzumab heavy chain	-	GPSVFPLAPCSR	12	Unmodified	_GPSVFPLAPCSR_			0	0	0	Heavy	Heavy	Heavy	MULTI-MSMS	20240216_Pembro-WT-Old-PD-01	3	429.888	3	429.889	1286.64	-0.011252	-4.837e-06	-0.31538	-0.00013558	-0.32663	-0.00014042	429.889	33.148	0.57322	33.148	33.035	33.609	0					82	25	6	0	0	0	4.1361e-07	4	8900	8900;8905;8916;8975
DB09037	Pembroilzumab heavy chain	-	GPSVFPLAPCSR	12	Unmodified	_GPSVFPLAPCSR_			0	0	0	Heavy	Heavy	Heavy	MULTI-MSMS	20240216_Pembro-WT-Old-PD-01	3	644.342	2	644.329	1286.64	1.7789	0.0011462	4.7808	0.0030804	6.5597	0.0042266	644.336	33.148	0.92581	33.148	32.99	33.916	0					155	37	8	0	0	0	8.7908e-08	6	8926	8915;8926;8959;8970;8972;9037
DB09037	Pembroilzumab heavy chain	-	GPSVFPLAPCSR	12	Unmodified	_GPSVFPLAPCSR_			0	0	0	Heavy	Heavy	Heavy	MULTI-MSMS	20240305_Pembro_23001P1_01	4	429.888	3	429.889	1286.64	-1.17	-0.00050297	0.57419	0.00024684	-0.5958	-0.00025613	429.889	33.099	0.62793	33.099	32.934	33.562	0					77	30	5	0	0	0	9.5089e-05	4	9071	9056;9063;9071;9142
DB09037	Pembroilzumab heavy chain	-	GPSVFPLAPCSR	12	Unmodified	_GPSVFPLAPCSR_			0	0	0	Heavy	Heavy	Heavy	MULTI-MSMS	20240305_Pembro_23001P1_01	4	644.33	2	644.329	1286.64	1.2131	0.00078161	4.1107	0.0026486	5.3237	0.0034302	644.834	33.113	0.87328	33.113	32.907	33.781	0					170	42	7	0	0	0	1.5652e-06	3	9126	9126;9137;9147
DB09037	Pembroilzumab heavy chain	-	GPSVFPLAPCSR	12	Unmodified	_GPSVFPLAPCSR_			0	0	0	Heavy	Heavy	Heavy	MSMS	20240305_Pembro_23001P1_01	4	644.33	2	644.329	1286.64	NaN	NaN	NaN	NaN	NaN	NaN	NaN	33.006	1	33.006	32.506	33.506	0								0	0	0	1.0918e-44	1	9043	9043
DB09037	Pembroilzumab heavy chain	-	GPSVFPLAPCSR	12	Unmodified	_GPSVFPLAPCSR_			0	0	0	Heavy	Heavy	Heavy	MSMS	20240305_Pembro_23001P1_01	4	644.33	2	644.329	1286.64	NaN	NaN	NaN	NaN	NaN	NaN	NaN	33.025	1	33.025	32.525	33.525	0								0	0	0	2.073e-24	1	9050	9050
DB09037	Pembroilzumab heavy chain	-	GPSVFPLAPCSR	12	Unmodified	_GPSVFPLAPCSR_			0	0	0	Heavy	Heavy	Heavy	MSMS	20240305_Pembro_23001P1_01	4	644.33	2	644.329	1286.64	NaN	NaN	NaN	NaN	NaN	NaN	NaN	33.054	1	33.054	32.554	33.554	0								0	0	0	2.073e-24	1	9060	9060
DB09037	Pembroilzumab heavy chain	-	GPSVFPLAPCSR	12	Unmodified	_GPSVFPLAPCSR_			0	0	0	Heavy	Heavy	Heavy	MULTI-MSMS	20240305_Pembro_ChulaPhat_01	5	644.328	2	644.329	1286.64	1.0062	0.0006483	1.595	0.0010277	2.6012	0.001676	644.332	33.158	0.79072	33.158	32.964	33.755	0					173	50	8	0	0	0	1.8768e-07	6	9164	9154;9164;9165;9230;9232;9237
DB09037	Pembroilzumab heavy chain	-	GPSVFPLAPCSR	12	Unmodified	_GPSVFPLAPCSR_			0	0	0	Heavy	Heavy	Heavy	MULTI-MSMS	20240305_Pembro_ChulaPhat_01	5	429.888	3	429.889	1286.64	0.30018	0.00012904	-1.0953	-0.00047086	-0.79512	-0.00034181	429.888	33.158	0.40986	33.158	32.964	33.374	0					66	17	5	0	0	0	0.00024912	3	9188	9167;9176;9188
DB09037	Pembroilzumab heavy chain	-	GPSVFPLAPCSR	12	Unmodified	_GPSVFPLAPCSR_			0	0	0	Heavy	Heavy	Heavy	MULTI-MSMS	20240305_Pembro_Pharm_01	6	644.329	2	644.329	1286.64	-0.15625	-0.00010068	2.7407	0.0017659	2.5845	0.0016653	644.333	33.16	0.74314	33.16	32.979	33.723	0					170	43	7	0	0	0	4.0425e-10	6	9181	9160;9170;9181;9234;9236;9240
DB09037	Pembroilzumab heavy chain	-	GPSVFPLAPCSR	12	Unmodified	_GPSVFPLAPCSR_			0	0	0	Heavy	Heavy	Heavy	MULTI-MSMS	20240305_Pembro_Pharm_01	6	429.887	3	429.889	1286.64	-1.6918	-0.00072728	0.48916	0.00021028	-1.2026	-0.000517	429.889	33.152	0.40389	33.152	32.979	33.383	0					49	14	6	0	0	0	0.00041117	3	9168	9168;9173;9182
DB09037	Pembroilzumab heavy chain	-	GQPREPQVYTLPPSQEEMTK	20	Unmodified	_GQPREPQVYTLPPSQEEMTK_			0	0	1	Heavy	Heavy	Heavy	MULTI-MSMS	20240208_Pembro-WT01	1	772.381	3	772.383	2314.13	-1.8384	-0.0014199	0.41287	0.0003189	-1.4255	-0.001101	772.717	27.34	0.70205	27.34	26.881	27.584	0					192	90	5	0	0	0	0.0016567	3	7441	7439;7441;7454
DB09037	Pembroilzumab heavy chain	-	GQPREPQVYTLPPSQEEMTK	20	Unmodified	_GQPREPQVYTLPPSQEEMTK_			0	0	1	Heavy	Heavy	Heavy	MULTI-MSMS	20240208_Pembro-WT01	1	772.381	3	772.383	2314.13	-2.1349	-0.0016489	0.7354	0.00056801	-1.3995	-0.0010809	772.718	27.696	0.13728	27.696	27.667	27.805	0					42	25	2	0	0	0	0.034334	2	7516	7512;7516
DB09037	Pembroilzumab heavy chain	-	GQPREPQVYTLPPSQEEMTK	20	Unmodified	_GQPREPQVYTLPPSQEEMTK_			0	0	1	Heavy	Heavy	Heavy	MSMS	20240208_Pembro-WT01	1	772.381	3	772.383	2314.13	NaN	NaN	NaN	NaN	NaN	NaN	NaN	27.018	1	27.018	26.518	27.518	0								0	0	0	0.0027701	1	7330	7330
DB09037	Pembroilzumab heavy chain	-	GQPREPQVYTLPPSQEEMTK	20	Unmodified	_GQPREPQVYTLPPSQEEMTK_			0	0	1	Heavy	Heavy	Heavy	MSMS	20240208_Pembro-WT01	1	772.381	3	772.383	2314.13	NaN	NaN	NaN	NaN	NaN	NaN	NaN	27.028	1	27.028	26.528	27.528	0								0	0	0	0.0060835	1	7332	7332
DB09037	Pembroilzumab heavy chain	-	GQPREPQVYTLPPSQEEMTK	20	Unmodified	_GQPREPQVYTLPPSQEEMTK_			0	0	1	Heavy	Heavy	Heavy	MSMS	20240208_Pembro-WT01	1	772.381	3	772.383	2314.13	NaN	NaN	NaN	NaN	NaN	NaN	NaN	27.044	1	27.044	26.544	27.544	0								0	0	0	0.0050075	1	7335	7335
DB09037	Pembroilzumab heavy chain	-	GQPREPQVYTLPPSQEEMTK	20	Unmodified	_GQPREPQVYTLPPSQEEMTK_			0	0	1	Heavy	Heavy	Heavy	MSMS	20240208_Pembro-WT01	1	772.381	3	772.383	2314.13	NaN	NaN	NaN	NaN	NaN	NaN	NaN	27.24	1	27.24	26.74	27.74	0								0	0	0	0.0050075	1	7382	7382
DB09037	Pembroilzumab heavy chain	-	GQPREPQVYTLPPSQEEMTK	20	Unmodified	_GQPREPQVYTLPPSQEEMTK_			0	0	1	Heavy	Heavy	Heavy	MSMS	20240208_Pembro-WT01	1	772.381	3	772.383	2314.13	NaN	NaN	NaN	NaN	NaN	NaN	NaN	27.248	1	27.248	26.748	27.748	0								0	0	0	0.04555	1	7384	7384
DB09037	Pembroilzumab heavy chain	-	GQPREPQVYTLPPSQEEMTK	20	Unmodified	_GQPREPQVYTLPPSQEEMTK_			0	0	1	Heavy	Heavy	Heavy	MSMS	20240208_Pembro-WT01	1	772.381	3	772.383	2314.13	NaN	NaN	NaN	NaN	NaN	NaN	NaN	27.255	1	27.255	26.755	27.755	0								0	0	0	0.023706	1	7386	7386
DB09037	Pembroilzumab heavy chain	-	GQPREPQVYTLPPSQEEMTK	20	Unmodified	_GQPREPQVYTLPPSQEEMTK_			0	0	1	Heavy	Heavy	Heavy	MULTI-MSMS	20240216_Pembro-WT-01	2	772.381	3	772.383	2314.13	-1.4254	-0.001101	0.51346	0.00039659	-0.91196	-0.00070438	772.718	27.283	1.1932	27.283	26.768	27.961	0					408	118	5	0	0	0	0.00016046	12	7304	7239;7246;7253;7302;7304;7312;7369;7380;7388;7440;7442;7446
DB09037	Pembroilzumab heavy chain	-	GQPREPQVYTLPPSQEEMTK	20	Unmodified	_GQPREPQVYTLPPSQEEMTK_			0	0	1	Heavy	Heavy	Heavy	MULTI-MSMS	20240216_Pembro-WT-01	2	579.537	4	579.539	2314.13	-1.5991	-0.00092675	0.75375	0.00043683	-0.84535	-0.00048992	579.539	27.33	0.42342	27.33	27.051	27.475	0					73	33	4	0	0	0	0.0049975	3	7298	7298;7319;7328
DB09037	Pembroilzumab heavy chain	-	GQPREPQVYTLPPSQEEMTK	20	Unmodified	_GQPREPQVYTLPPSQEEMTK_			0	0	1	Heavy	Heavy	Heavy	MULTI-MSMS	20240305_Pembro_23001P1_01	4	772.382	3	772.383	2314.13	-1.8764	-0.0014493	0.87805	0.00067819	-0.99833	-0.00077109	772.383	27.27	0.69847	27.27	26.851	27.55	0					219	91	6	0	0	0	0.00023895	9	7574	7448;7453;7457;7509;7514;7516;7574;7582;7584
DB09037	Pembroilzumab heavy chain	-	GQPREPQVYTLPPSQEEMTK	20	Unmodified	_GQPREPQVYTLPPSQEEMTK_			0	0	1	Heavy	Heavy	Heavy	MULTI-MSMS	20240305_Pembro_23001P1_01	4	772.382	3	772.383	2314.13	-2.08	-0.0016065	1.3251	0.0010235	-0.75483	-0.00058302	772.384	27.571	0.18638	27.571	27.55	27.736	0					94	27	6	0	0	0	0.0016567	2	7633	7633;7635
DB09037	Pembroilzumab heavy chain	-	GQPREPQVYTLPPSQEEMTK	20	Unmodified	_GQPREPQVYTLPPSQEEMTK_			0	0	1	Heavy	Heavy	Heavy	MSMS	20240305_Pembro_23001P1_01	4	772.382	3	772.383	2314.13	NaN	NaN	NaN	NaN	NaN	NaN	NaN	27.753	1	27.753	27.253	28.253	0								0	0	0	0.011791	1	7641	7641
DB09037	Pembroilzumab heavy chain	-	GQPREPQVYTLPPSQEEMTK	20	Unmodified	_GQPREPQVYTLPPSQEEMTK_			0	0	1	Heavy	Heavy	Heavy	MULTI-MSMS	20240305_Pembro_ChulaPhat_01	5	772.381	3	772.383	2314.13	-1.5101	-0.0011664	0.52337	0.00040424	-0.98676	-0.00076216	772.383	27.392	0.21192	27.392	27.368	27.58	0					40	23	2	0	0	0	0.0096293	2	7713	7709;7713
DB09037	Pembroilzumab heavy chain	-	GQPREPQVYTLPPSQEEMTK	20	Unmodified	_GQPREPQVYTLPPSQEEMTK_			0	0	1	Heavy	Heavy	Heavy	MULTI-MSMS	20240305_Pembro_ChulaPhat_01	5	772.381	3	772.383	2314.13	-1.6584	-0.0012809	0.5863	0.00045285	-1.0721	-0.00082807	772.383	27.61	0.15588	27.61	27.58	27.736	0					64	26	4	0	0	0	0.053476	1	7715	7715
DB09037	Pembroilzumab heavy chain	-	GQPREPQVYTLPPSQEEMTK	20	Unmodified	_GQPREPQVYTLPPSQEEMTK_			0	0	1	Heavy	Heavy	Heavy	MSMS	20240305_Pembro_ChulaPhat_01	5	772.381	3	772.383	2314.13	NaN	NaN	NaN	NaN	NaN	NaN	NaN	27.048	1	27.048	26.548	27.548	0								0	0	0	0.051505	1	7583	7583
DB09037	Pembroilzumab heavy chain	-	GQPREPQVYTLPPSQEEMTK	20	Unmodified	_GQPREPQVYTLPPSQEEMTK_			0	0	1	Heavy	Heavy	Heavy	MSMS	20240305_Pembro_ChulaPhat_01	5	772.381	3	772.383	2314.13	NaN	NaN	NaN	NaN	NaN	NaN	NaN	27.06	1	27.06	26.56	27.56	0								0	0	0	0.014878	1	7585	7585
DB09037	Pembroilzumab heavy chain	-	GQPREPQVYTLPPSQEEMTK	20	Unmodified	_GQPREPQVYTLPPSQEEMTK_			0	0	1	Heavy	Heavy	Heavy	MSMS	20240305_Pembro_ChulaPhat_01	5	772.381	3	772.383	2314.13	NaN	NaN	NaN	NaN	NaN	NaN	NaN	27.098	1	27.098	26.598	27.598	0								0	0	0	0.0044385	1	7595	7595
DB09037	Pembroilzumab heavy chain	-	GQPREPQVYTLPPSQEEMTK	20	Unmodified	_GQPREPQVYTLPPSQEEMTK_			0	0	1	Heavy	Heavy	Heavy	MULTI-MSMS	20240305_Pembro_Pharm_01	6	772.381	3	772.383	2314.13	-0.42461	-0.00032796	-0.8332	-0.00064355	-1.2578	-0.00097151	772.716	27.124	0.18337	27.124	26.96	27.144	0					103	27	5	0	0	0	0.00022905	3	7584	7581;7584;7595
DB09037	Pembroilzumab heavy chain	-	GQPREPQVYTLPPSQEEMTK	20	Unmodified	_GQPREPQVYTLPPSQEEMTK_			0	0	1	Heavy	Heavy	Heavy	MSMS	20240305_Pembro_Pharm_01	6	772.381	3	772.383	2314.13	NaN	NaN	NaN	NaN	NaN	NaN	NaN	27.287	1	27.287	26.787	27.787	0								0	0	0	0.01747	1	7650	7650
DB09037	Pembroilzumab heavy chain	-	GQPREPQVYTLPPSQEEMTK	20	Unmodified	_GQPREPQVYTLPPSQEEMTK_			0	0	1	Heavy	Heavy	Heavy	MSMS	20240305_Pembro_Pharm_01	6	772.381	3	772.383	2314.13	NaN	NaN	NaN	NaN	NaN	NaN	NaN	27.302	1	27.302	26.802	27.802	0								0	0	0	0.0012915	1	7653	7653
DB09037	Pembroilzumab heavy chain	-	GQPREPQVYTLPPSQEEMTK	20	Unmodified	_GQPREPQVYTLPPSQEEMTK_			0	0	1	Heavy	Heavy	Heavy	MSMS	20240305_Pembro_Pharm_01	6	772.381	3	772.383	2314.13	NaN	NaN	NaN	NaN	NaN	NaN	NaN	27.32	1	27.32	26.82	27.82	0								0	0	0	0.0055517	1	7658	7658
DB09037	Pembroilzumab heavy chain	-	GQPREPQVYTLPPSQEEMTK	20	Unmodified	_GQPREPQVYTLPPSQEEMTK_			0	0	1	Heavy	Heavy	Heavy	MSMS	20240305_Pembro_Pharm_01	6	772.381	3	772.383	2314.13	NaN	NaN	NaN	NaN	NaN	NaN	NaN	27.533	1	27.533	27.033	28.033	0								0	0	0	0.031924	1	7709	7709
DB09037	Pembroilzumab heavy chain	-	GQPREPQVYTLPPSQEEMTK	20	Unmodified	_GQPREPQVYTLPPSQEEMTK_			0	0	1	Heavy	Heavy	Heavy	MSMS	20240305_Pembro_Pharm_01	6	772.381	3	772.383	2314.13	NaN	NaN	NaN	NaN	NaN	NaN	NaN	27.543	1	27.543	27.043	28.043	0								0	0	0	9.6009e-06	1	7711	7711
DB09037	Pembroilzumab heavy chain	-	GQPREPQVYTLPPSQEEMTK	20	Unmodified	_GQPREPQVYTLPPSQEEMTK_			0	0	1	Heavy	Heavy	Heavy	MSMS	20240305_Pembro_Pharm_01	6	772.381	3	772.383	2314.13	NaN	NaN	NaN	NaN	NaN	NaN	NaN	27.56	1	27.56	27.06	28.06	0								0	0	0	0.01747	1	7715	7715
DB09037	Pembroilzumab heavy chain	-	GQPREPQVYTLPPSQEEMTKNQVSLTCLVK	30	Unmodified	_GQPREPQVYTLPPSQEEMTKNQVSLTCLVK_			0	0	2	Heavy	Heavy	Heavy	MULTI-MSMS	20240208_Pembro-WT01	1	865.191	4	865.192	3456.74	0.40663	0.00035182	-0.98625	-0.0008533	-0.57962	-0.00050148	865.693	36.889	1.3511	36.889	36.484	37.835	0					521	88	10	0	0	0	5.2546e-07	9	9819	9733;9738;9740;9807;9817;9819;9876;9888;9890
DB09037	Pembroilzumab heavy chain	-	GQPREPQVYTLPPSQEEMTKNQVSLTCLVK	30	Unmodified	_GQPREPQVYTLPPSQEEMTKNQVSLTCLVK_			0	0	2	Heavy	Heavy	Heavy	MULTI-MSMS	20240208_Pembro-WT01	1	1153.25	3	1153.25	3456.74	-1.2925	-0.0014906	0.3147	0.00036292	-0.97781	-0.0011277	1153.92	36.957	0.96684	36.957	36.536	37.503	0					303	62	7	0	0	0	3.3746e-07	4	9809	9793;9798;9809;9870
DB09037	Pembroilzumab heavy chain	-	GQPREPQVYTLPPSQEEMTKNQVSLTCLVK	30	Unmodified	_GQPREPQVYTLPPSQEEMTKNQVSLTCLVK_			0	0	2	Heavy	Heavy	Heavy	MULTI-MSMS	20240216_Pembro-WT-01	2	865.19	4	865.192	3456.74	0.39459	0.00034139	-0.68205	-0.0005901	-0.28746	-0.00024871	865.693	36.871	1.3253	36.871	36.423	37.748	0					362	50	9	0	0	0	2.9865e-07	9	9862	9765;9775;9784;9862;9873;9883;9949;9951;9961
DB09037	Pembroilzumab heavy chain	-	GQPREPQVYTLPPSQEEMTKNQVSLTCLVK	30	Unmodified	_GQPREPQVYTLPPSQEEMTKNQVSLTCLVK_			0	0	2	Heavy	Heavy	Heavy	MULTI-MSMS	20240216_Pembro-WT-01	2	1153.25	3	1153.25	3456.74	-1.3918	-0.0016051	0.70193	0.0008095	-0.68988	-0.0007956	1153.92	36.717	0.40813	36.717	36.426	36.835	0					96	16	9	0	0	0	2.763e-07	3	9802	9783;9791;9802
DB09037	Pembroilzumab heavy chain	-	GQPREPQVYTLPPSQEEMTKNQVSLTCLVK	30	Unmodified	_GQPREPQVYTLPPSQEEMTKNQVSLTCLVK_			0	0	2	Heavy	Heavy	Heavy	MULTI-MSMS	20240216_Pembro-WT-01	2	1153.25	3	1153.25	3456.74	-1.2123	-0.001398	0.17809	0.00020539	-1.0342	-0.0011927	1153.59	36.911	0.76485	36.911	36.756	37.521	0					168	28	9	0	0	0	4.8357e-07	3	9875	9875;9885;9898
DB09037	Pembroilzumab heavy chain	-	GQPREPQVYTLPPSQEEMTKNQVSLTCLVK	30	Unmodified	_GQPREPQVYTLPPSQEEMTKNQVSLTCLVK_			0	0	2	Heavy	Heavy	Heavy	MULTI-MSMS	20240216_Pembro-WT-Old-PD-01	3	865.19	4	865.192	3456.74	-1.7819	-0.0015417	0.74147	0.00064151	-1.0404	-0.00090015	865.694	36.872	0.37791	36.872	36.577	36.955	0					118	30	7	0	0	0	0.025202	2	9795	9795;9806
DB09037	Pembroilzumab heavy chain	-	GQPREPQVYTLPPSQEEMTKNQVSLTCLVK	30	Unmodified	_GQPREPQVYTLPPSQEEMTKNQVSLTCLVK_			0	0	2	Heavy	Heavy	Heavy	MULTI-MSMS	20240305_Pembro_23001P1_01	4	865.191	4	865.192	3456.74	-1.4625	-0.0012654	0.80659	0.00069786	-0.65592	-0.0005675	865.694	36.827	0.82905	36.827	36.461	37.29	0					360	69	7	0	0	0	5.693e-07	7	10038	9970;10028;10038;10040;10097;10108;10109
DB09037	Pembroilzumab heavy chain	-	GQPREPQVYTLPPSQEEMTKNQVSLTCLVK	30	Unmodified	_GQPREPQVYTLPPSQEEMTKNQVSLTCLVK_			0	0	2	Heavy	Heavy	Heavy	MULTI-MSMS	20240305_Pembro_ChulaPhat_01	5	865.19	4	865.192	3456.74	-1.0201	-0.00088259	0.32867	0.00028436	-0.69143	-0.00059822	865.443	36.829	0.66685	36.829	36.504	37.171	0					266	78	5	0	0	0	0.00012507	7	10153	10087;10089;10091;10143;10145;10153;10207
DB09037	Pembroilzumab heavy chain	-	GQPREPQVYTLPPSQEEMTKNQVSLTCLVK	30	Unmodified	_GQPREPQVYTLPPSQEEMTKNQVSLTCLVK_			0	0	2	Heavy	Heavy	Heavy	MULTI-MSMS	20240305_Pembro_Pharm_01	6	865.19	4	865.192	3456.74	-1.4089	-0.0012189	0.67167	0.00058113	-0.7372	-0.00063782	865.694	36.863	0.73052	36.863	36.539	37.27	0					332	98	6	0	0	0	5.693e-07	4	10154	10143;10152;10154;10224
DB09037	Pembroilzumab heavy chain	-	KPGASVK	7	Unmodified	_KPGASVK_			0	0	1	Heavy	Heavy	Heavy	MULTI-MSMS	20240216_Pembro-WT-Old-PD-01	3	343.712	2	343.713	685.412	-1.0841	-0.00037263	0.54851	0.00018853	-0.53561	-0.0001841	343.714	4.4817	0.45003	4.4817	4.2825	4.7325	0					218	83	4	0	0	0	0.057983	1	1315	1315
DB09037	Pembroilzumab heavy chain	-	KPGASVKVSCK	11	Unmodified	_KPGASVKVSCK_			0	0	2	Heavy	Heavy	Heavy	MULTI-MSMS	20240208_Pembro-WT01	1	387.552	3	387.553	1159.64	-1.5469	-0.00059951	-0.25095	-9.7257e-05	-1.7979	-0.00069676	387.553	9.9775	0.1576	9.9775	9.9155	10.073	0					84	32	4	0	0	0	0.053432	2	2835	2835;2837
DB09037	Pembroilzumab heavy chain	-	LTVDKSR	7	Unmodified	_LTVDKSR_			0	0	1	Heavy	Heavy	Heavy	MULTI-MSMS	20240216_Pembro-WT-01	2	409.739	2	409.74	817.466	2.6507	0.0010861	-1.3114	-0.00053735	1.3393	0.00054875	409.74	9.3395	0.37505	9.3395	9.2337	9.6088	0					115	41	5	0	0	0	0.021137	4	2579	2579;2586;2588;2645
DB09037	Pembroilzumab heavy chain	-	LTVDKSR	7	Unmodified	_LTVDKSR_			0	0	1	Heavy	Heavy	Heavy	MULTI-MSMS	20240305_Pembro_23001P1_01	4	409.74	2	409.74	817.466	0.53932	0.00022098	0.00486	1.9913e-06	0.54418	0.00022297	409.74	9.3261	0.22323	9.3261	9.2349	9.4582	0					105	33	5	0	0	0	0.023919	1	2665	2665
DB09037	Pembroilzumab heavy chain	-	LTVDKSR	7	Unmodified	_LTVDKSR_			0	0	1	Heavy	Heavy	Heavy	MULTI-MSMS	20240305_Pembro_ChulaPhat_01	5	409.74	2	409.74	817.466	-0.44063	-0.00018055	-0.1908	-7.8179e-05	-0.63143	-0.00025872	409.74	9.3518	0.19542	9.3518	9.2601	9.4555	0					99	32	5	0	0	0	0.033727	1	2689	2689
DB09037	Pembroilzumab heavy chain	-	LTVDKSR	7	Unmodified	_LTVDKSR_			0	0	1	Heavy	Heavy	Heavy	MULTI-MSMS	20240305_Pembro_Pharm_01	6	409.739	2	409.74	817.466	-0.90761	-0.00037188	0.27561	0.00011293	-0.632	-0.00025895	409.74	9.3615	0.19132	9.3615	9.261	9.4523	0					78	25	5	0	0	0	0.050796	1	2690	2690
DB09037	Pembroilzumab heavy chain	-	LTVDKSRWQEGNVFSCSVMHEALHNHYTQK	30	Unmodified	_LTVDKSRWQEGNVFSCSVMHEALHNHYTQK_			0	0	2	Heavy	Heavy	Heavy	MULTI-MSMS	20240208_Pembro-WT01	1	901.181	4	901.182	3600.7	-0.97519	-0.00087882	-0.17884	-0.00016117	-1.154	-0.00104	901.433	32.262	0.38132	32.262	32.181	32.562	0					82	16	7	0	0	0	1.6834e-07	2	8611	8611;8620
DB09037	Pembroilzumab heavy chain	-	LTVDKSRWQEGNVFSCSVMHEALHNHYTQK	30	Unmodified	_LTVDKSRWQEGNVFSCSVMHEALHNHYTQK_			0	0	2	Heavy	Heavy	Heavy	MULTI-MSMS	20240208_Pembro-WT01	1	1201.24	3	1201.24	3600.7	-1.9175	-0.0023034	0.50692	0.00060893	-1.4106	-0.0016944	1201.91	32.259	0.22256	32.259	32.181	32.403	0					60	11	8	0	0	0	0.040975	1	8614	8614
DB09037	Pembroilzumab heavy chain	-	LTVDKSRWQEGNVFSCSVMHEALHNHYTQK	30	Unmodified	_LTVDKSRWQEGNVFSCSVMHEALHNHYTQK_			0	0	2	Heavy	Heavy	Heavy	MULTI-MSMS	20240216_Pembro-WT-01	2	901.18	4	901.182	3600.7	-1.036	-0.0009336	0.24217	0.00021824	-0.7938	-0.00071536	901.684	32.216	0.32808	32.216	32.129	32.458	0					80	12	9	0	0	0	4.4169e-07	2	8562	8562;8572
DB09037	Pembroilzumab heavy chain	-	LTVDKSRWQEGNVFSCSVMHEALHNHYTQK	30	Unmodified	_LTVDKSRWQEGNVFSCSVMHEALHNHYTQK_			0	0	2	Heavy	Heavy	Heavy	MULTI-MSMS	20240216_Pembro-WT-01	2	1201.24	3	1201.24	3600.7	-1.7812	-0.0021397	0.51475	0.00061834	-1.2665	-0.0015213	1201.91	32.21	0.22444	32.21	32.126	32.351	0					60	10	9	0	0	0	0.046008	1	8566	8566
DB09037	Pembroilzumab heavy chain	-	NQVSLTCLVK	10	Unmodified	_NQVSLTCLVK_			0	0	0	Heavy	Heavy	Heavy	MULTI-MSMS	20240208_Pembro-WT01	1	581.318	2	581.318	1160.62	-0.10692	-6.2152e-05	-0.17752	-0.0001032	-0.28443	-0.00016535	581.319	30.837	0.46693	30.837	30.676	31.143	0					139	42	6	0	0	0	0.0002997	3	8269	8261;8263;8269
DB09037	Pembroilzumab heavy chain	-	NQVSLTCLVK	10	Unmodified	_NQVSLTCLVK_			0	0	0	Heavy	Heavy	Heavy	MSMS	20240208_Pembro-WT01	1	581.318	2	581.318	1160.62	NaN	NaN	NaN	NaN	NaN	NaN	NaN	31.055	1	31.055	30.555	31.555	0								0	0	0	0.030316	1	8323	8323
DB09037	Pembroilzumab heavy chain	-	NQVSLTCLVK	10	Unmodified	_NQVSLTCLVK_			0	0	0	Heavy	Heavy	Heavy	MULTI-MSMS	20240216_Pembro-WT-01	2	581.318	2	581.318	1160.62	1.8531	0.0010773	-1.1276	-0.00065552	0.7255	0.00042174	581.318	30.773	0.61518	30.773	30.604	31.219	0					148	46	6	0	0	0	1.7586e-11	4	8192	8180;8190;8192;8250
DB09037	Pembroilzumab heavy chain	-	NQVSLTCLVK	10	Unmodified	_NQVSLTCLVK_			0	0	0	Heavy	Heavy	Heavy	MULTI-MSMS	20240216_Pembro-WT-Old-PD-01	3	581.317	2	581.318	1160.62	-0.045989	-2.6734e-05	0.22294	0.0001296	0.17695	0.00010286	581.319	30.703	0.11615	30.703	30.607	30.723	0					18	9	2	0	0	0	0.00043168	3	8267	8258;8265;8267
DB09037	Pembroilzumab heavy chain	-	NQVSLTCLVK	10	Unmodified	_NQVSLTCLVK_			0	0	0	Heavy	Heavy	Heavy	MULTI-MSMS	20240216_Pembro-WT-Old-PD-01	3	387.881	3	387.881	1160.62	-1.0012	-0.00038833	0.1019	3.9527e-05	-0.89925	-0.0003488	387.882	30.754	0.2725	30.754	30.668	30.94	0					33	15	4	0	0	0	0.00014611	3	8286	8286;8297;8305
DB09037	Pembroilzumab heavy chain	-	NQVSLTCLVK	10	Unmodified	_NQVSLTCLVK_			0	0	0	Heavy	Heavy	Heavy	MSMS	20240216_Pembro-WT-Old-PD-01	3	581.317	2	581.318	1160.62	NaN	NaN	NaN	NaN	NaN	NaN	NaN	30.918	1	30.918	30.418	31.418	0								0	0	0	0.00016224	1	8322	8322
DB09037	Pembroilzumab heavy chain	-	NQVSLTCLVK	10	Unmodified	_NQVSLTCLVK_			0	0	0	Heavy	Heavy	Heavy	MSMS	20240216_Pembro-WT-Old-PD-01	3	581.317	2	581.318	1160.62	NaN	NaN	NaN	NaN	NaN	NaN	NaN	30.921	1	30.921	30.421	31.421	0								0	0	0	0.0098257	1	8324	8324
DB09037	Pembroilzumab heavy chain	-	NQVSLTCLVK	10	Unmodified	_NQVSLTCLVK_			0	0	0	Heavy	Heavy	Heavy	MSMS	20240216_Pembro-WT-Old-PD-01	3	581.317	2	581.318	1160.62	NaN	NaN	NaN	NaN	NaN	NaN	NaN	30.944	1	30.944	30.444	31.444	0								0	0	0	0.0093723	1	8330	8330
DB09037	Pembroilzumab heavy chain	-	NQVSLTCLVK	10	Unmodified	_NQVSLTCLVK_			0	0	0	Heavy	Heavy	Heavy	MSMS	20240216_Pembro-WT-Old-PD-01	3	581.317	2	581.318	1160.62	NaN	NaN	NaN	NaN	NaN	NaN	NaN	31.16	1	31.16	30.66	31.66	0								0	0	0	0.0098257	1	8383	8383
DB09037	Pembroilzumab heavy chain	-	NQVSLTCLVK	10	Unmodified	_NQVSLTCLVK_			0	0	0	Heavy	Heavy	Heavy	MSMS	20240216_Pembro-WT-Old-PD-01	3	581.317	2	581.318	1160.62	NaN	NaN	NaN	NaN	NaN	NaN	NaN	31.17	1	31.17	30.67	31.67	0								0	0	0	0.0014457	1	8385	8385
DB09037	Pembroilzumab heavy chain	-	NQVSLTCLVK	10	Unmodified	_NQVSLTCLVK_			0	0	0	Heavy	Heavy	Heavy	MSMS	20240216_Pembro-WT-Old-PD-01	3	581.317	2	581.318	1160.62	NaN	NaN	NaN	NaN	NaN	NaN	NaN	31.186	1	31.186	30.686	31.686	0								0	0	0	0.00031873	1	8389	8389
DB09037	Pembroilzumab heavy chain	-	NQVSLTCLVK	10	Unmodified	_NQVSLTCLVK_			0	0	0	Heavy	Heavy	Heavy	MULTI-MSMS	20240305_Pembro_23001P1_01	4	387.88	3	387.881	1160.62	-2.5169	-0.00097625	1.2692	0.00049231	-1.2477	-0.00048394	387.882	30.732	0.25832	30.732	30.619	30.877	0					59	19	4	0	0	0	0.0010945	3	8428	8419;8428;8440
DB09037	Pembroilzumab heavy chain	-	NQVSLTCLVK	10	Unmodified	_NQVSLTCLVK_			0	0	0	Heavy	Heavy	Heavy	MULTI-MSMS	20240305_Pembro_23001P1_01	4	581.318	2	581.318	1160.62	2.0039	0.0011649	0.61711	0.00035874	2.621	0.0015236	581.822	30.743	0.83442	30.743	30.578	31.413	0					280	70	6	0	0	0	0.00059085	3	8458	8456;8458;8463
DB09037	Pembroilzumab heavy chain	-	NQVSLTCLVK	10	Unmodified	_NQVSLTCLVK_			0	0	0	Heavy	Heavy	Heavy	MSMS	20240305_Pembro_23001P1_01	4	581.318	2	581.318	1160.62	NaN	NaN	NaN	NaN	NaN	NaN	NaN	30.626	1	30.626	30.126	31.126	0								0	0	0	1.3003e-06	1	8392	8392
DB09037	Pembroilzumab heavy chain	-	NQVSLTCLVK	10	Unmodified	_NQVSLTCLVK_			0	0	0	Heavy	Heavy	Heavy	MSMS	20240305_Pembro_23001P1_01	4	581.318	2	581.318	1160.62	NaN	NaN	NaN	NaN	NaN	NaN	NaN	30.634	1	30.634	30.134	31.134	0								0	0	0	5.4431e-07	1	8394	8394
DB09037	Pembroilzumab heavy chain	-	NQVSLTCLVK	10	Unmodified	_NQVSLTCLVK_			0	0	0	Heavy	Heavy	Heavy	MSMS	20240305_Pembro_23001P1_01	4	581.318	2	581.318	1160.62	NaN	NaN	NaN	NaN	NaN	NaN	NaN	30.656	1	30.656	30.156	31.156	0								0	0	0	5.4431e-07	1	8400	8400
DB09037	Pembroilzumab heavy chain	-	NQVSLTCLVK	10	Unmodified	_NQVSLTCLVK_			0	0	0	Heavy	Heavy	Heavy	MULTI-MSMS	20240305_Pembro_ChulaPhat_01	5	387.881	3	387.881	1160.62	-1.6455	-0.00063825	0.095204	3.6928e-05	-1.5503	-0.00060132	387.882	30.769	0.20832	30.769	30.655	30.863	0					36	13	4	0	0	0	0.022149	2	8551	8541;8551
DB09037	Pembroilzumab heavy chain	-	NQVSLTCLVK	10	Unmodified	_NQVSLTCLVK_			0	0	0	Heavy	Heavy	Heavy	MSMS	20240305_Pembro_ChulaPhat_01	5	581.318	2	581.318	1160.62	NaN	NaN	NaN	NaN	NaN	NaN	NaN	30.664	1	30.664	30.164	31.164	0								0	0	0	0.00031873	1	8516	8516
DB09037	Pembroilzumab heavy chain	-	NQVSLTCLVK	10	Unmodified	_NQVSLTCLVK_			0	0	0	Heavy	Heavy	Heavy	MSMS	20240305_Pembro_ChulaPhat_01	5	581.318	2	581.318	1160.62	NaN	NaN	NaN	NaN	NaN	NaN	NaN	30.67	1	30.67	30.17	31.17	0								0	0	0	1.5389e-24	1	8518	8518
DB09037	Pembroilzumab heavy chain	-	NQVSLTCLVK	10	Unmodified	_NQVSLTCLVK_			0	0	0	Heavy	Heavy	Heavy	MSMS	20240305_Pembro_ChulaPhat_01	5	581.318	2	581.318	1160.62	NaN	NaN	NaN	NaN	NaN	NaN	NaN	30.692	1	30.692	30.192	31.192	0								0	0	0	1.8585e-33	1	8524	8524
DB09037	Pembroilzumab heavy chain	-	NQVSLTCLVK	10	Unmodified	_NQVSLTCLVK_			0	0	0	Heavy	Heavy	Heavy	MSMS	20240305_Pembro_ChulaPhat_01	5	581.318	2	581.318	1160.62	NaN	NaN	NaN	NaN	NaN	NaN	NaN	30.897	1	30.897	30.397	31.397	0								0	0	0	2.1522e-10	1	8575	8575
DB09037	Pembroilzumab heavy chain	-	NQVSLTCLVK	10	Unmodified	_NQVSLTCLVK_			0	0	0	Heavy	Heavy	Heavy	MSMS	20240305_Pembro_ChulaPhat_01	5	581.318	2	581.318	1160.62	NaN	NaN	NaN	NaN	NaN	NaN	NaN	30.903	1	30.903	30.403	31.403	0								0	0	0	3.3581e-06	1	8577	8577
DB09037	Pembroilzumab heavy chain	-	NQVSLTCLVK	10	Unmodified	_NQVSLTCLVK_			0	0	0	Heavy	Heavy	Heavy	MSMS	20240305_Pembro_ChulaPhat_01	5	581.318	2	581.318	1160.62	NaN	NaN	NaN	NaN	NaN	NaN	NaN	30.909	1	30.909	30.409	31.409	0								0	0	0	1.4659e-10	1	8579	8579
DB09037	Pembroilzumab heavy chain	-	NQVSLTCLVK	10	Unmodified	_NQVSLTCLVK_			0	0	0	Heavy	Heavy	Heavy	MSMS	20240305_Pembro_ChulaPhat_01	5	581.318	2	581.318	1160.62	NaN	NaN	NaN	NaN	NaN	NaN	NaN	31.116	1	31.116	30.616	31.616	0								0	0	0	0.00046389	1	8638	8638
DB09037	Pembroilzumab heavy chain	-	NQVSLTCLVK	10	Unmodified	_NQVSLTCLVK_			0	0	0	Heavy	Heavy	Heavy	MSMS	20240305_Pembro_ChulaPhat_01	5	581.318	2	581.318	1160.62	NaN	NaN	NaN	NaN	NaN	NaN	NaN	31.126	1	31.126	30.626	31.626	0								0	0	0	0.0012177	1	8640	8640
DB09037	Pembroilzumab heavy chain	-	NQVSLTCLVK	10	Unmodified	_NQVSLTCLVK_			0	0	0	Heavy	Heavy	Heavy	MSMS	20240305_Pembro_ChulaPhat_01	5	581.318	2	581.318	1160.62	NaN	NaN	NaN	NaN	NaN	NaN	NaN	31.144	1	31.144	30.644	31.644	0								0	0	0	0.039739	1	8644	8644
DB09037	Pembroilzumab heavy chain	-	NQVSLTCLVK	10	Unmodified	_NQVSLTCLVK_			0	0	0	Heavy	Heavy	Heavy	MULTI-MSMS	20240305_Pembro_Pharm_01	6	581.317	2	581.318	1160.62	0.30068	0.00017479	3.5886	0.0020861	3.8893	0.0022609	581.821	30.769	0.61822	30.769	30.61	31.229	0					247	98	7	0	0	0	0.00043168	3	8528	8523;8528;8529
DB09037	Pembroilzumab heavy chain	-	NQVSLTCLVK	10	Unmodified	_NQVSLTCLVK_			0	0	0	Heavy	Heavy	Heavy	MULTI-MSMS	20240305_Pembro_Pharm_01	6	387.881	3	387.881	1160.62	-1.3356	-0.00051806	0.32956	0.00012783	-1.006	-0.00039023	387.882	30.765	0.21065	30.765	30.669	30.879	0					39	20	3	0	0	0	0.022149	1	8560	8560
DB09037	Pembroilzumab heavy chain	-	NQVSLTCLVK	10	Unmodified	_NQVSLTCLVK_			0	0	0	Heavy	Heavy	Heavy	MSMS	20240305_Pembro_Pharm_01	6	581.317	2	581.318	1160.62	NaN	NaN	NaN	NaN	NaN	NaN	NaN	30.886	1	30.886	30.386	31.386	0								0	0	0	0.040603	1	8580	8580
DB09037	Pembroilzumab heavy chain	-	NQVSLTCLVK	10	Unmodified	_NQVSLTCLVK_			0	0	0	Heavy	Heavy	Heavy	MSMS	20240305_Pembro_Pharm_01	6	581.317	2	581.318	1160.62	NaN	NaN	NaN	NaN	NaN	NaN	NaN	30.891	1	30.891	30.391	31.391	0								0	0	0	0.015305	1	8582	8582
DB09037	Pembroilzumab heavy chain	-	NQVSLTCLVK	10	Unmodified	_NQVSLTCLVK_			0	0	0	Heavy	Heavy	Heavy	MSMS	20240305_Pembro_Pharm_01	6	581.317	2	581.318	1160.62	NaN	NaN	NaN	NaN	NaN	NaN	NaN	30.897	1	30.897	30.397	31.397	0								0	0	0	0.00081023	1	8584	8584
DB09037	Pembroilzumab heavy chain	-	NQVSLTCLVK	10	Unmodified	_NQVSLTCLVK_			0	0	0	Heavy	Heavy	Heavy	MSMS	20240305_Pembro_Pharm_01	6	581.317	2	581.318	1160.62	NaN	NaN	NaN	NaN	NaN	NaN	NaN	31.103	1	31.103	30.603	31.603	0								0	0	0	0.049295	1	8639	8639
DB09037	Pembroilzumab heavy chain	-	NQVSLTCLVK	10	Unmodified	_NQVSLTCLVK_			0	0	0	Heavy	Heavy	Heavy	MSMS	20240305_Pembro_Pharm_01	6	581.317	2	581.318	1160.62	NaN	NaN	NaN	NaN	NaN	NaN	NaN	31.113	1	31.113	30.613	31.613	0								0	0	0	2.0192e-06	1	8641	8641
DB09037	Pembroilzumab heavy chain	-	NQVSLTCLVK	10	Unmodified	_NQVSLTCLVK_			0	0	0	Heavy	Heavy	Heavy	MSMS	20240305_Pembro_Pharm_01	6	581.317	2	581.318	1160.62	NaN	NaN	NaN	NaN	NaN	NaN	NaN	31.123	1	31.123	30.623	31.623	0								0	0	0	0.00081023	1	8643	8643
DB09037	Pembroilzumab heavy chain	-	NRVTLTTDSSTTTAYMELK	19	Unmodified	_NRVTLTTDSSTTTAYMELK_			0	0	1	Heavy	Heavy	Heavy	MULTI-MSMS	20240208_Pembro-WT01	1	711.355	3	711.356	2131.05	0.48971	0.00034836	-0.25869	-0.00018402	0.23103	0.00016434	711.691	30.02	0.70683	30.02	29.826	30.533	0					217	57	8	0	0	0	1.1709e-20	6	8058	8052;8056;8058;8110;8111;8120
DB09037	Pembroilzumab heavy chain	-	NRVTLTTDSSTTTAYMELK	19	Unmodified	_NRVTLTTDSSTTTAYMELK_			0	0	1	Heavy	Heavy	Heavy	MULTI-MSMS	20240208_Pembro-WT01	1	1066.53	2	1066.53	2131.05	-0.87128	-0.00092925	0.3596	0.00038352	-0.51168	-0.00054573	1067.03	30.017	0.27201	30.017	29.844	30.116	0					96	17	8	0	0	0	2.817e-05	3	8057	8057;8059;8065
DB09037	Pembroilzumab heavy chain	-	NRVTLTTDSSTTTAYMELK	19	Unmodified	_NRVTLTTDSSTTTAYMELK_			0	0	1	Heavy	Heavy	Heavy	MULTI-MSMS	20240208_Pembro-WT01	1	533.768	4	533.769	2131.05	-3.2291	-0.0017236	1.865	0.00099548	-1.3641	-0.00072811	534.02	30.003	0.20673	30.003	29.913	30.119	0					53	15	5	0	0	0	0.0046736	1	8071	8071
DB09037	Pembroilzumab heavy chain	-	NRVTLTTDSSTTTAYMELK	19	Unmodified	_NRVTLTTDSSTTTAYMELK_			0	0	1	Heavy	Heavy	Heavy	MULTI-MSMS	20240216_Pembro-WT-01	2	711.354	3	711.356	2131.05	1.6292	0.001159	0.020746	1.4758e-05	1.65	0.0011737	711.691	29.928	1.0198	29.928	29.689	30.709	0					230	61	8	0	0	0	5.7001e-16	9	7976	7968;7969;7976;8034;8045;8055;8115;8123;8148
DB09037	Pembroilzumab heavy chain	-	NRVTLTTDSSTTTAYMELK	19	Unmodified	_NRVTLTTDSSTTTAYMELK_			0	0	1	Heavy	Heavy	Heavy	MULTI-MSMS	20240216_Pembro-WT-01	2	1066.53	2	1066.53	2131.05	0.79476	0.00084764	-0.65053	-0.00069381	0.14423	0.00015383	1067.03	29.928	0.32254	29.928	29.743	30.065	0					68	11	8	0	0	0	0.0012218	3	7977	7970;7977;7978
DB09037	Pembroilzumab heavy chain	-	NRVTLTTDSSTTTAYMELK	19	Unmodified	_NRVTLTTDSSTTTAYMELK_			0	0	1	Heavy	Heavy	Heavy	MULTI-MSMS	20240216_Pembro-WT-01	2	533.767	4	533.769	2131.05	-1.6954	-0.00090497	0.1347	7.19e-05	-1.5607	-0.00083307	534.02	29.928	0.23923	29.928	29.826	30.065	0					38	9	6	0	0	0	0.033723	2	7982	7982;7991
DB09037	Pembroilzumab heavy chain	-	NRVTLTTDSSTTTAYMELK	19	Unmodified	_NRVTLTTDSSTTTAYMELK_			0	0	1	Heavy	Heavy	Heavy	MULTI-MSMS	20240216_Pembro-WT-01	2	1066.53	2	1066.53	2131.05	-1.5367	-0.001639	0.47085	0.00050217	-1.0659	-0.0011368	1067.03	30.107	0.48787	30.107	30.065	30.553	0					111	34	7	0	0	0	2.8539e-05	2	8036	8036;8044
DB09037	Pembroilzumab heavy chain	-	NRVTLTTDSSTTTAYMELK	19	Unmodified	_NRVTLTTDSSTTTAYMELK_			0	0	1	Heavy	Heavy	Heavy	MULTI-MSMS	20240216_Pembro-WT-Old-PD-01	3	711.354	3	711.356	2131.05	0.69157	0.00049196	-1.0027	-0.0007133	-0.31116	-0.00022134	711.69	29.969	0.62558	29.969	29.813	30.439	0					199	41	8	0	0	0	2.4229e-12	3	8088	8079;8086;8088
DB09037	Pembroilzumab heavy chain	-	NRVTLTTDSSTTTAYMELK	19	Unmodified	_NRVTLTTDSSTTTAYMELK_			0	0	1	Heavy	Heavy	Heavy	MULTI-MSMS	20240216_Pembro-WT-Old-PD-01	3	1066.53	2	1066.53	2131.05	-1.5524	-0.0016557	0.64717	0.00069022	-0.9052	-0.00096543	1067.03	29.965	0.51673	29.965	29.837	30.354	0					119	35	7	0	0	0	0.00083706	2	8089	8089;8095
DB09037	Pembroilzumab heavy chain	-	NRVTLTTDSSTTTAYMELK	19	Unmodified	_NRVTLTTDSSTTTAYMELK_			0	0	1	Heavy	Heavy	Heavy	MULTI-MSMS	20240305_Pembro_23001P1_01	4	711.356	3	711.356	2131.05	0.68642	0.00048829	-0.61089	-0.00043456	0.075526	5.3726e-05	711.69	29.885	0.58663	29.885	29.729	30.316	0					162	51	4	0	0	0	4.8543e-16	6	8218	8206;8208;8218;8268;8273;8275
DB09037	Pembroilzumab heavy chain	-	NRVTLTTDSSTTTAYMELK	19	Unmodified	_NRVTLTTDSSTTTAYMELK_			0	0	1	Heavy	Heavy	Heavy	MULTI-MSMS	20240305_Pembro_23001P1_01	4	1066.53	2	1066.53	2131.05	-1.1204	-0.0011949	0.41309	0.00044058	-0.70729	-0.00075435	1066.53	29.885	0.27588	29.885	29.766	30.042	0					72	18	7	0	0	0	0.019134	2	8209	8209;8219
DB09037	Pembroilzumab heavy chain	-	NRVTLTTDSSTTTAYMELK	19	Unmodified	_NRVTLTTDSSTTTAYMELK_			0	0	1	Heavy	Heavy	Heavy	MULTI-MSMS	20240305_Pembro_23001P1_01	4	533.768	4	533.769	2131.05	-1.5434	-0.00082383	-0.42966	-0.00022934	-1.9731	-0.0010532	534.02	29.885	0.25247	29.885	29.766	30.018	0					31	12	5	0	0	0	0.014919	1	8224	8224
DB09037	Pembroilzumab heavy chain	-	NRVTLTTDSSTTTAYMELK	19	Unmodified	_NRVTLTTDSSTTTAYMELK_			0	0	1	Heavy	Heavy	Heavy	MULTI-MSMS	20240305_Pembro_ChulaPhat_01	5	711.355	3	711.356	2131.05	0.032263	2.2951e-05	-0.2324	-0.00016532	-0.20013	-0.00014237	711.691	29.939	0.28517	29.939	29.776	30.061	0					170	30	7	0	0	0	8.603e-16	3	8321	8321;8328;8330
DB09037	Pembroilzumab heavy chain	-	NRVTLTTDSSTTTAYMELK	19	Unmodified	_NRVTLTTDSSTTTAYMELK_			0	0	1	Heavy	Heavy	Heavy	MULTI-MSMS	20240305_Pembro_ChulaPhat_01	5	1066.53	2	1066.53	2131.05	-0.79139	-0.00084404	0.049599	5.2899e-05	-0.74179	-0.00079114	1067.03	29.939	0.28182	29.939	29.776	30.058	0					117	29	7	0	0	0	1.0375e-05	2	8332	8332;8342
DB09037	Pembroilzumab heavy chain	-	NRVTLTTDSSTTTAYMELK	19	Unmodified	_NRVTLTTDSSTTTAYMELK_			0	0	1	Heavy	Heavy	Heavy	MULTI-MSMS	20240305_Pembro_ChulaPhat_01	5	711.355	3	711.356	2131.05	-1.392	-0.00099018	0.19615	0.00013953	-1.1958	-0.00085065	711.69	30.076	0.21865	30.076	30.048	30.266	0					89	30	5	0	0	0	1.4153e-07	3	8385	8385;8387;8395
DB09037	Pembroilzumab heavy chain	-	NRVTLTTDSSTTTAYMELK	19	Unmodified	_NRVTLTTDSSTTTAYMELK_			0	0	1	Heavy	Heavy	Heavy	MULTI-MSMS	20240305_Pembro_Pharm_01	6	711.354	3	711.356	2131.05	0.63031	0.00044837	-0.79568	-0.00056601	-0.16537	-0.00011764	711.69	29.944	0.46181	29.944	29.786	30.247	0					211	53	8	0	0	0	8.603e-16	5	8329	8329;8336;8338;8379;8392
DB09037	Pembroilzumab heavy chain	-	NRVTLTTDSSTTTAYMELK	19	Unmodified	_NRVTLTTDSSTTTAYMELK_			0	0	1	Heavy	Heavy	Heavy	MULTI-MSMS	20240305_Pembro_Pharm_01	6	1066.53	2	1066.53	2131.05	-1.0318	-0.0011005	0.19993	0.00021323	-0.83188	-0.00088723	1067.03	29.947	0.26178	29.947	29.786	30.047	0					105	26	6	0	0	0	0.0013945	1	8340	8340
DB09037	Pembroilzumab heavy chain	-	NRVTLTTDSSTTTAYMELK	19	Unmodified	_NRVTLTTDSSTTTAYMELK_			0	0	1	Heavy	Heavy	Heavy	MSMS	20240305_Pembro_Pharm_01	6	711.354	3	711.356	2131.05	NaN	NaN	NaN	NaN	NaN	NaN	NaN	30.139	1	30.139	29.639	30.639	0								0	0	0	1.8884e-06	1	8394	8394
DB09037	Pembroilzumab heavy chain	-	NRVTLTTDSSTTTAYMELK	19	Unmodified	_NRVTLTTDSSTTTAYMELK_			0	0	1	Heavy	Heavy	Heavy	MSMS	20240305_Pembro_Pharm_01	6	711.354	3	711.356	2131.05	NaN	NaN	NaN	NaN	NaN	NaN	NaN	30.161	1	30.161	29.661	30.661	0								0	0	0	0.0014927	1	8399	8399
DB09037	Pembroilzumab heavy chain	-	NRVTLTTDSSTTTAYMELK	19	Oxidation (M)	_NRVTLTTDSSTTTAYM(Oxidation (M))ELK_	NRVTLTTDSSTTTAYM(1)ELK	NRVTLTTDSSTTTAYM(100)ELK	0	1	1	Heavy	Heavy	Heavy	MULTI-MSMS	20240208_Pembro-WT01	1	716.687	3	716.688	2147.04	-1.7649	-0.0012649	1.1744	0.0008417	-0.59045	-0.00042317	716.689	30.023	0.2988	30.023	29.909	30.208	0					84	24	6	0	0	0	6.3639e-12	2	8070	8070;8080
DB09037	Pembroilzumab heavy chain	-	NRVTLTTDSSTTTAYMELK	19	Oxidation (M)	_NRVTLTTDSSTTTAYM(Oxidation (M))ELK_	NRVTLTTDSSTTTAYM(1)ELK	NRVTLTTDSSTTTAYM(96)ELK	0	1	1	Heavy	Heavy	Heavy	MULTI-MSMS	20240216_Pembro-WT-01	2	716.687	3	716.688	2147.04	-2.0117	-0.0014418	1.5802	0.0011325	-0.43157	-0.0003093	717.023	29.953	0.52687	29.953	29.782	30.309	0					79	27	6	0	0	0	1.4019e-11	3	7984	7984;7994;8004
DB09037	Pembroilzumab heavy chain	-	NRVTLTTDSSTTTAYMELK	19	Oxidation (M)	_NRVTLTTDSSTTTAYM(Oxidation (M))ELK_	NRVTLTTDSSTTTAYM(1)ELK	NRVTLTTDSSTTTAYM(53)ELK	0	1	1	Heavy	Heavy	Heavy	MULTI-MSMS	20240216_Pembro-WT-Old-PD-01	3	716.686	3	716.688	2147.04	-1.1589	-0.00083058	0.18246	0.00013077	-0.97645	-0.00069981	717.022	29.967	0.31752	29.967	29.837	30.155	0					70	24	5	0	0	0	5.5666e-06	1	8097	8097
DB09037	Pembroilzumab heavy chain	-	NRVTLTTDSSTTTAYMELK	19	Oxidation (M)	_NRVTLTTDSSTTTAYM(Oxidation (M))ELK_	NRVTLTTDSSTTTAYM(1)ELK	NRVTLTTDSSTTTAYM(63)ELK	0	1	1	Heavy	Heavy	Heavy	MULTI-MSMS	20240305_Pembro_23001P1_01	4	716.686	3	716.688	2147.04	-2.1055	-0.001509	1.0332	0.00074045	-1.0724	-0.00076857	716.689	29.893	0.32585	29.893	29.699	30.025	0					46	15	4	0	0	0	1.4585e-06	1	8227	8227
DB09037	Pembroilzumab heavy chain	-	NRVTLTTDSSTTTAYMELK	19	Oxidation (M)	_NRVTLTTDSSTTTAYM(Oxidation (M))ELK_	NRVTLTTDSSTTTAYM(1)ELK	NRVTLTTDSSTTTAYM(73)ELK	0	1	1	Heavy	Heavy	Heavy	MULTI-MSMS	20240305_Pembro_ChulaPhat_01	5	716.687	3	716.688	2147.04	-1.5629	-0.0011201	0.206	0.00014764	-1.3569	-0.0009725	717.022	29.942	0.25502	29.942	29.776	30.031	0					52	21	4	0	0	0	1.027e-07	1	8345	8345
DB09037	Pembroilzumab heavy chain	-	NRVTLTTDSSTTTAYMELK	19	Oxidation (M)	_NRVTLTTDSSTTTAYM(Oxidation (M))ELK_	NRVTLTTDSSTTTAYM(1)ELK	NRVTLTTDSSTTTAYM(45)ELK	0	1	1	Heavy	Heavy	Heavy	MULTI-MSMS	20240305_Pembro_Pharm_01	6	716.688	3	716.688	2147.04	-0.50752	-0.00036373	0.05969	4.2779e-05	-0.44783	-0.00032095	717.022	29.945	0.24502	29.945	29.786	30.031	0					58	21	5	0	0	0	0.00019902	1	8353	8353
DB09037	Pembroilzumab heavy chain	-	NRVTLTTDSSTTTAYMELKSLQFDDTAVYYCAR	33	Unmodified	_NRVTLTTDSSTTTAYMELKSLQFDDTAVYYCAR_			0	0	2	Heavy	Heavy	Heavy	MULTI-MSMS	20240208_Pembro-WT01	1	956.204	4	956.205	3820.79	-1.0169	-0.00097241	0.061298	5.8614e-05	-0.95564	-0.00091379	956.456	42.484	0.47451	42.484	42.347	42.821	0					84	20	8	0	0	0	3.1514e-28	1	11230	11230
DB09037	Pembroilzumab heavy chain	-	NRVTLTTDSSTTTAYMELKSLQFDDTAVYYCAR	33	Unmodified	_NRVTLTTDSSTTTAYMELKSLQFDDTAVYYCAR_			0	0	2	Heavy	Heavy	Heavy	MULTI-MSMS	20240216_Pembro-WT-01	2	956.204	4	956.205	3820.79	-1.5986	-0.0015286	0.83014	0.00079379	-0.7685	-0.00073484	956.708	42.465	0.57867	42.465	42.211	42.789	0					61	18	7	0	0	0	2.5653e-16	2	11430	11430;11440
DB09037	Pembroilzumab heavy chain	-	NRVTLTTDSSTTTAYMELKSLQFDDTAVYYCAR	33	Unmodified	_NRVTLTTDSSTTTAYMELKSLQFDDTAVYYCAR_			0	0	2	Heavy	Heavy	Heavy	MULTI-MSMS	20240216_Pembro-WT-Old-PD-01	3	956.2	4	956.205	3820.79	-1.7003	-0.0016258	0.50846	0.00048619	-1.1918	-0.0011396	956.708	42.453	0.24052	42.453	42.323	42.564	0					72	19	7	0	0	0	1.5551e-11	1	11161	11161
DB09037	Pembroilzumab heavy chain	-	PSNTKVDKR	9	Unmodified	_PSNTKVDKR_			0	0	2	Heavy	Heavy	Heavy	MULTI-MSMS	20240216_Pembro-WT-01	2	522.792	2	522.793	1043.57	-1.6401	-0.00085744	0.19563	0.00010227	-1.4445	-0.00075516	522.794	11.271	0.19797	11.271	11.208	11.406	0					30	10	4	0	0	0	0.020498	2	3127	3127;3135
DB09037	Pembroilzumab heavy chain	-	QAPGQGLEWMGGINPSNGGTNFNEK	25	Unmodified	_QAPGQGLEWMGGINPSNGGTNFNEK_			0	0	0	Heavy	Heavy	Heavy	MULTI-MSMS	20240208_Pembro-WT01	1	868.402	3	868.403	2602.19	0.79385	0.00068938	-2.3937	-0.0020787	-1.5999	-0.0013893	868.736	37.087	0.3828	37.087	36.895	37.278	0					136	25	9	0	0	0	3.1612e-67	3	9848	9846;9848;9852
DB09037	Pembroilzumab heavy chain	-	QAPGQGLEWMGGINPSNGGTNFNEK	25	Unmodified	_QAPGQGLEWMGGINPSNGGTNFNEK_			0	0	0	Heavy	Heavy	Heavy	MULTI-MSMS	20240208_Pembro-WT01	1	1302.1	2	1302.1	2602.19	-0.83064	-0.0010816	-1.0739	-0.0013983	-1.9045	-0.0024798	1302.6	37.088	0.27198	37.088	36.981	37.253	0					90	16	8	0	0	0	5.0865e-36	3	9865	9854;9863;9865
DB09037	Pembroilzumab heavy chain	-	QAPGQGLEWMGGINPSNGGTNFNEK	25	Unmodified	_QAPGQGLEWMGGINPSNGGTNFNEK_			0	0	0	Heavy	Heavy	Heavy	MULTI-MSMS	20240208_Pembro-WT01	1	651.553	4	651.554	2602.19	-0.58973	-0.00038424	-2.0575	-0.0013405	-2.6472	-0.0017248	651.804	37.088	0.26863	37.088	36.984	37.253	0					71	15	7	0	0	0	2.4196e-12	3	9857	9857;9868;9880
DB09037	Pembroilzumab heavy chain	-	QAPGQGLEWMGGINPSNGGTNFNEK	25	Unmodified	_QAPGQGLEWMGGINPSNGGTNFNEK_			0	0	0	Heavy	Heavy	Heavy	MULTI-MSMS	20240216_Pembro-WT-01	2	868.401	3	868.403	2602.19	1.1539	0.001002	-1.6337	-0.0014187	-0.47986	-0.00041671	868.737	37.042	0.72977	37.042	36.791	37.521	0					100	27	9	0	0	0	1.9869e-57	5	9894	9894;9905;9916;9978;10016
DB09037	Pembroilzumab heavy chain	-	QAPGQGLEWMGGINPSNGGTNFNEK	25	Unmodified	_QAPGQGLEWMGGINPSNGGTNFNEK_			0	0	0	Heavy	Heavy	Heavy	MULTI-MSMS	20240216_Pembro-WT-01	2	1302.1	2	1302.1	2602.19	0.18204	0.00023703	-1.3708	-0.0017849	-1.1887	-0.0015479	1302.6	37.034	0.50637	37.034	36.877	37.383	0					76	19	9	0	0	0	3.944e-43	3	9906	9896;9906;9917
DB09037	Pembroilzumab heavy chain	-	QAPGQGLEWMGGINPSNGGTNFNEK	25	Unmodified	_QAPGQGLEWMGGINPSNGGTNFNEK_			0	0	0	Heavy	Heavy	Heavy	MULTI-MSMS	20240216_Pembro-WT-01	2	651.552	4	651.554	2602.19	-0.74517	-0.00048552	-1.1518	-0.00075048	-1.897	-0.001236	651.804	37.027	0.39178	37.027	36.877	37.269	0					45	11	8	0	0	0	8.7516e-20	3	9904	9904;9910;9920
DB09037	Pembroilzumab heavy chain	-	QAPGQGLEWMGGINPSNGGTNFNEK	25	Unmodified	_QAPGQGLEWMGGINPSNGGTNFNEK_			0	0	0	Heavy	Heavy	Heavy	MULTI-MSMS	20240305_Pembro_23001P1_01	4	868.403	3	868.403	2602.19	0.73347	0.00063694	-1.5785	-0.0013708	-0.84508	-0.00073387	868.736	37.027	0.48054	37.027	36.804	37.284	0					155	33	9	0	0	0	4.4289e-50	3	10061	10061;10064;10074
DB09037	Pembroilzumab heavy chain	-	QAPGQGLEWMGGINPSNGGTNFNEK	25	Unmodified	_QAPGQGLEWMGGINPSNGGTNFNEK_			0	0	0	Heavy	Heavy	Heavy	MULTI-MSMS	20240305_Pembro_23001P1_01	4	1302.1	2	1302.1	2602.19	-0.64799	-0.00084374	-0.96296	-0.0012539	-1.6109	-0.0020976	1302.6	37.027	0.35461	37.027	36.855	37.21	0					72	18	8	0	0	0	3.944e-43	3	10068	10068;10075;10085
DB09037	Pembroilzumab heavy chain	-	QAPGQGLEWMGGINPSNGGTNFNEK	25	Unmodified	_QAPGQGLEWMGGINPSNGGTNFNEK_			0	0	0	Heavy	Heavy	Heavy	MULTI-MSMS	20240305_Pembro_23001P1_01	4	651.554	4	651.554	2602.19	-1.5873	-0.0010342	-0.3426	-0.00022322	-1.9299	-0.0012574	651.805	37.027	0.29528	37.027	36.878	37.173	0					49	12	6	0	0	0	4.3754e-09	3	10089	10083;10089;10096
DB09037	Pembroilzumab heavy chain	-	QAPGQGLEWMGGINPSNGGTNFNEK	25	Unmodified	_QAPGQGLEWMGGINPSNGGTNFNEK_			0	0	0	Heavy	Heavy	Heavy	MSMS	20240305_Pembro_23001P1_01	4	868.403	3	868.403	2602.19	NaN	NaN	NaN	NaN	NaN	NaN	NaN	37.211	1	37.211	36.711	37.711	0								0	0	0	7.7257e-11	1	10123	10123
DB09037	Pembroilzumab heavy chain	-	QAPGQGLEWMGGINPSNGGTNFNEK	25	Unmodified	_QAPGQGLEWMGGINPSNGGTNFNEK_			0	0	0	Heavy	Heavy	Heavy	MSMS	20240305_Pembro_23001P1_01	4	868.403	3	868.403	2602.19	NaN	NaN	NaN	NaN	NaN	NaN	NaN	37.221	1	37.221	36.721	37.721	0								0	0	0	2.4545e-23	1	10125	10125
DB09037	Pembroilzumab heavy chain	-	QAPGQGLEWMGGINPSNGGTNFNEK	25	Unmodified	_QAPGQGLEWMGGINPSNGGTNFNEK_			0	0	0	Heavy	Heavy	Heavy	MSMS	20240305_Pembro_23001P1_01	4	868.403	3	868.403	2602.19	NaN	NaN	NaN	NaN	NaN	NaN	NaN	37.231	1	37.231	36.731	37.731	0								0	0	0	4.092e-19	1	10127	10127
DB09037	Pembroilzumab heavy chain	-	QAPGQGLEWMGGINPSNGGTNFNEK	25	Unmodified	_QAPGQGLEWMGGINPSNGGTNFNEK_			0	0	0	Heavy	Heavy	Heavy	MULTI-MSMS	20240305_Pembro_ChulaPhat_01	5	868.402	3	868.403	2602.19	-0.19493	-0.00016928	-1.0999	-0.00095515	-1.2948	-0.0011244	868.737	37.035	0.34691	37.035	36.854	37.201	0					169	30	9	0	0	0	1.7225e-58	3	10174	10174;10182;10184
DB09037	Pembroilzumab heavy chain	-	QAPGQGLEWMGGINPSNGGTNFNEK	25	Unmodified	_QAPGQGLEWMGGINPSNGGTNFNEK_			0	0	0	Heavy	Heavy	Heavy	MULTI-MSMS	20240305_Pembro_ChulaPhat_01	5	1302.1	2	1302.1	2602.19	-0.78622	-0.0010237	-0.97804	-0.0012735	-1.7643	-0.0022972	1302.6	37.033	0.26672	37.033	36.908	37.175	0					91	19	7	0	0	0	3.4791e-19	3	10196	10186;10194;10196
DB09037	Pembroilzumab heavy chain	-	QAPGQGLEWMGGINPSNGGTNFNEK	25	Unmodified	_QAPGQGLEWMGGINPSNGGTNFNEK_			0	0	0	Heavy	Heavy	Heavy	MULTI-MSMS	20240305_Pembro_ChulaPhat_01	5	651.553	4	651.554	2602.19	-0.83544	-0.00054433	-1.1638	-0.00075829	-1.9992	-0.0013026	651.804	37.034	0.24672	37.034	36.908	37.155	0					75	16	6	0	0	0	1.8022e-09	2	10198	10188;10198
DB09037	Pembroilzumab heavy chain	-	QAPGQGLEWMGGINPSNGGTNFNEK	25	Unmodified	_QAPGQGLEWMGGINPSNGGTNFNEK_			0	0	0	Heavy	Heavy	Heavy	MULTI-MSMS	20240305_Pembro_Pharm_01	6	868.401	3	868.403	2602.19	-0.39463	-0.0003427	-0.88565	-0.0007691	-1.2803	-0.0011118	868.737	37.058	0.32887	37.058	36.894	37.223	0					151	27	9	0	0	0	1.0008e-43	3	10174	10172;10174;10182
DB09037	Pembroilzumab heavy chain	-	QAPGQGLEWMGGINPSNGGTNFNEK	25	Unmodified	_QAPGQGLEWMGGINPSNGGTNFNEK_			0	0	0	Heavy	Heavy	Heavy	MULTI-MSMS	20240305_Pembro_Pharm_01	6	1302.1	2	1302.1	2602.19	-1.8314	-0.0023847	-0.21951	-0.00028582	-2.0509	-0.0026705	1302.6	37.031	0.26928	37.031	36.927	37.196	0					84	19	7	0	0	0	1.5241e-19	3	10183	10183;10185;10195
DB09037	Pembroilzumab heavy chain	-	QAPGQGLEWMGGINPSNGGTNFNEK	25	Unmodified	_QAPGQGLEWMGGINPSNGGTNFNEK_			0	0	0	Heavy	Heavy	Heavy	MULTI-MSMS	20240305_Pembro_Pharm_01	6	651.553	4	651.554	2602.19	-1.6346	-0.001065	-0.18332	-0.00011945	-1.8179	-0.0011845	651.805	37.048	0.2576	37.048	36.91	37.168	0					65	16	6	0	0	0	9.9355e-17	2	10189	10189;10198
DB09037	Pembroilzumab heavy chain	-	QAPGQGLEWMGGINPSNGGTNFNEKFK	27	Unmodified	_QAPGQGLEWMGGINPSNGGTNFNEKFK_			0	0	1	Heavy	Heavy	Heavy	MULTI-MSMS	20240208_Pembro-WT01	1	960.124	3	960.124	2877.35	0.66322	0.00063677	-0.86467	-0.00083019	-0.20145	-0.00019342	960.458	37.699	0.38045	37.699	37.551	37.931	0					114	22	9	0	0	0	4.2654e-50	3	10011	10000;10011;10013
DB09037	Pembroilzumab heavy chain	-	QAPGQGLEWMGGINPSNGGTNFNEKFK	27	Unmodified	_QAPGQGLEWMGGINPSNGGTNFNEKFK_			0	0	1	Heavy	Heavy	Heavy	MULTI-MSMS	20240208_Pembro-WT01	1	720.345	4	720.345	2877.35	0.41071	0.00029585	-0.77885	-0.00056104	-0.36814	-0.00026519	720.595	37.698	0.32084	37.698	37.575	37.896	0					94	17	8	0	0	0	4.6607e-20	3	10003	10003;10012;10014
DB09037	Pembroilzumab heavy chain	-	QAPGQGLEWMGGINPSNGGTNFNEKFK	27	Unmodified	_QAPGQGLEWMGGINPSNGGTNFNEKFK_			0	0	1	Heavy	Heavy	Heavy	MULTI-MSMS	20240216_Pembro-WT-01	2	960.122	3	960.124	2877.35	1.2152	0.0011667	-0.67117	-0.00064441	0.54399	0.0005223	960.458	37.619	0.673	37.619	37.383	38.056	0					83	21	9	0	0	0	2.3028e-67	3	10064	10053;10064;10075
DB09037	Pembroilzumab heavy chain	-	QAPGQGLEWMGGINPSNGGTNFNEKFK	27	Unmodified	_QAPGQGLEWMGGINPSNGGTNFNEKFK_			0	0	1	Heavy	Heavy	Heavy	MULTI-MSMS	20240216_Pembro-WT-01	2	720.344	4	720.345	2877.35	0.47152	0.00033966	-0.41359	-0.00029793	0.057925	4.1726e-05	720.595	37.619	0.62757	37.619	37.402	38.029	0					78	19	10	0	0	0	2.5582e-30	3	10065	10055;10065;10076
DB09037	Pembroilzumab heavy chain	-	QAPGQGLEWMGGINPSNGGTNFNEKFK	27	Unmodified	_QAPGQGLEWMGGINPSNGGTNFNEKFK_			0	0	1	Heavy	Heavy	Heavy	MULTI-MSMS	20240216_Pembro-WT-01	2	1439.68	2	1439.68	2877.35	-1.418	-0.0020415	0.79644	0.0011466	-0.62161	-0.00089492	1440.19	37.619	0.36032	37.619	37.488	37.848	0					47	9	8	0	0	0	1.5113e-05	2	10067	10059;10067
DB09037	Pembroilzumab heavy chain	-	QAPGQGLEWMGGINPSNGGTNFNEKFK	27	Unmodified	_QAPGQGLEWMGGINPSNGGTNFNEKFK_			0	0	1	Heavy	Heavy	Heavy	MULTI-MSMS	20240305_Pembro_23001P1_01	4	960.123	3	960.124	2877.35	-1.1658	-0.0011193	0.51525	0.00049471	-0.65056	-0.00062462	960.459	37.663	0.2559	37.663	37.531	37.787	0					264	51	7	0	0	0	3.6606e-30	3	10220	10217;10220;10221
DB09037	Pembroilzumab heavy chain	-	QAPGQGLEWMGGINPSNGGTNFNEKFK	27	Unmodified	_QAPGQGLEWMGGINPSNGGTNFNEKFK_			0	0	1	Heavy	Heavy	Heavy	MULTI-MSMS	20240305_Pembro_23001P1_01	4	720.344	4	720.345	2877.35	-1.3787	-0.00099311	0.57277	0.00041259	-0.8059	-0.00058052	720.596	37.66	0.24585	37.66	37.531	37.777	0					248	48	8	0	0	0	2.6663e-24	3	10222	10219;10222;10226
DB09037	Pembroilzumab heavy chain	-	QAPGQGLEWMGGINPSNGGTNFNEKFK	27	Unmodified	_QAPGQGLEWMGGINPSNGGTNFNEKFK_			0	0	1	Heavy	Heavy	Heavy	MULTI-MSMS	20240305_Pembro_ChulaPhat_01	5	960.122	3	960.124	2877.35	-1.011	-0.00097068	0.10549	0.00010128	-0.90551	-0.0008694	960.459	37.679	0.23092	37.679	37.556	37.787	0					251	51	7	0	0	0	5.3687e-20	3	10343	10336;10338;10343
DB09037	Pembroilzumab heavy chain	-	QAPGQGLEWMGGINPSNGGTNFNEKFK	27	Unmodified	_QAPGQGLEWMGGINPSNGGTNFNEKFK_			0	0	1	Heavy	Heavy	Heavy	MULTI-MSMS	20240305_Pembro_ChulaPhat_01	5	720.343	4	720.345	2877.35	-1.2151	-0.0008753	0.31673	0.00022815	-0.89838	-0.00064715	720.596	37.68	0.2142	37.68	37.566	37.78	0					234	47	7	0	0	0	9.6428e-13	3	10339	10339;10344;10345
DB09037	Pembroilzumab heavy chain	-	QAPGQGLEWMGGINPSNGGTNFNEKFK	27	Unmodified	_QAPGQGLEWMGGINPSNGGTNFNEKFK_			0	0	1	Heavy	Heavy	Heavy	MULTI-MSMS	20240305_Pembro_Pharm_01	6	960.122	3	960.124	2877.35	-1.4218	-0.0013651	0.45451	0.00043639	-0.96725	-0.00092868	960.459	37.688	0.21368	37.688	37.587	37.8	0					212	48	8	0	0	0	1.7797e-24	3	10336	10336;10337;10343
DB09037	Pembroilzumab heavy chain	-	QAPGQGLEWMGGINPSNGGTNFNEKFK	27	Unmodified	_QAPGQGLEWMGGINPSNGGTNFNEKFK_			0	0	1	Heavy	Heavy	Heavy	MULTI-MSMS	20240305_Pembro_Pharm_01	6	720.343	4	720.345	2877.35	-1.1972	-0.00086236	0.24967	0.00017985	-0.94749	-0.00068252	720.596	37.686	0.19693	37.686	37.587	37.784	0					191	43	7	0	0	0	1.558e-09	3	10338	10338;10344;10345
DB09037	Pembroilzumab heavy chain	-	QAPGQGLEWMGGINPSNGGTNFNEKFKNR	29	Unmodified	_QAPGQGLEWMGGINPSNGGTNFNEKFKNR_			0	0	2	Heavy	Heavy	Heavy	MULTI-MSMS	20240208_Pembro-WT01	1	787.88	4	787.881	3147.49	-0.076984	-6.0654e-05	-0.82546	-0.00065036	-0.90244	-0.00071101	788.131	34.98	0.44253	34.98	34.838	35.281	0					73	18	8	0	0	0	5.6189e-31	3	9321	9321;9331;9345
DB09037	Pembroilzumab heavy chain	-	QAPGQGLEWMGGINPSNGGTNFNEKFKNR	29	Unmodified	_QAPGQGLEWMGGINPSNGGTNFNEKFKNR_			0	0	2	Heavy	Heavy	Heavy	MULTI-MSMS	20240208_Pembro-WT01	1	1050.17	3	1050.17	3147.49	-1.4836	-0.001558	0.058742	6.1689e-05	-1.4249	-0.0014963	1050.51	34.98	0.27403	34.98	34.881	35.155	0					41	9	7	0	0	0	5.5394e-22	2	9326	9326;9334
DB09037	Pembroilzumab heavy chain	-	QAPGQGLEWMGGINPSNGGTNFNEKFKNR	29	Unmodified	_QAPGQGLEWMGGINPSNGGTNFNEKFKNR_			0	0	2	Heavy	Heavy	Heavy	MULTI-MSMS	20240216_Pembro-WT-01	2	787.879	4	787.881	3147.49	-0.72604	-0.00057203	0.098193	7.7364e-05	-0.62785	-0.00049467	788.132	34.948	0.53418	34.948	34.793	35.327	0					57	15	9	0	0	0	3.3311e-32	3	9334	9334;9341;9353
DB09037	Pembroilzumab heavy chain	-	QAPGQGLEWMGGINPSNGGTNFNEKFKNR	29	Unmodified	_QAPGQGLEWMGGINPSNGGTNFNEKFKNR_			0	0	2	Heavy	Heavy	Heavy	MULTI-MSMS	20240216_Pembro-WT-01	2	1050.17	3	1050.17	3147.49	-1.8417	-0.0019341	0.27067	0.00028425	-1.571	-0.0016499	1050.51	34.964	0.32413	34.964	34.836	35.16	0					33	9	7	0	0	0	1.7258e-07	2	9350	9350;9357
DB09037	Pembroilzumab heavy chain	-	RDYRFDMGFDYWGQGTTVTVSSASTK	26	Oxidation (M)	_RDYRFDM(Oxidation (M))GFDYWGQGTTVTVSSASTK_	RDYRFDM(1)GFDYWGQGTTVTVSSASTK	RDYRFDM(50)GFDYWGQGTTVTVSSASTK	0	1	2	Heavy	Heavy	Heavy	MULTI-MSMS	20240208_Pembro-WT01	1	748.594	4	748.595	2990.35	-0.67369	-0.00050432	-0.76207	-0.00057048	-1.4358	-0.0010748	748.846	34.78	0.22578	34.78	34.659	34.884	0					91	18	9	0	0	0	1.0342e-06	2	9272	9272;9276
DB09037	Pembroilzumab heavy chain	-	RDYRFDMGFDYWGQGTTVTVSSASTK	26	Oxidation (M)	_RDYRFDM(Oxidation (M))GFDYWGQGTTVTVSSASTK_	RDYRFDM(1)GFDYWGQGTTVTVSSASTK	RDYRFDM(72)GFDYWGQGTTVTVSSASTK	0	1	2	Heavy	Heavy	Heavy	MULTI-MSMS	20240216_Pembro-WT-01	2	748.593	4	748.595	2990.35	-0.58437	-0.00043746	0.082681	6.1895e-05	-0.50169	-0.00037556	748.846	34.766	0.79609	34.766	34.575	35.371	0					133	25	10	0	0	0	1.3528e-12	3	9282	9282;9284;9294
DB09037	Pembroilzumab heavy chain	-	RDYRFDMGFDYWGQGTTVTVSSASTK	26	Oxidation (M)	_RDYRFDM(Oxidation (M))GFDYWGQGTTVTVSSASTK_	RDYRFDM(1)GFDYWGQGTTVTVSSASTK	RDYRFDM(57)GFDYWGQGTTVTVSSASTK	0	1	2	Heavy	Heavy	Heavy	MULTI-MSMS	20240216_Pembro-WT-Old-PD-01	3	748.593	4	748.595	2990.35	-0.48135	-0.00036033	-0.23448	-0.00017553	-0.71582	-0.00053586	748.846	34.774	0.18897	34.774	34.647	34.836	0					126	17	10	0	0	0	5.1233e-09	2	9285	9285;9290
DB09037	Pembroilzumab heavy chain	-	RDYRFDMGFDYWGQGTTVTVSSASTK	26	Oxidation (M)	_RDYRFDM(Oxidation (M))GFDYWGQGTTVTVSSASTK_	RDYRFDM(1)GFDYWGQGTTVTVSSASTK	RDYRFDM(110)GFDYWGQGTTVTVSSASTK	0	1	2	Heavy	Heavy	Heavy	MULTI-MSMS	20240305_Pembro_23001P1_01	4	748.595	4	748.595	2990.35	-1.2625	-0.00094507	0.66805	0.0005001	-0.59441	-0.00044497	748.846	34.731	0.17131	34.731	34.617	34.788	0					203	31	9	0	0	0	2.4391e-24	2	9500	9498;9500
DB09037	Pembroilzumab heavy chain	-	RDYRFDMGFDYWGQGTTVTVSSASTK	26	Oxidation (M)	_RDYRFDM(Oxidation (M))GFDYWGQGTTVTVSSASTK_	RDYRFDM(1)GFDYWGQGTTVTVSSASTK	RDYRFDM(63)GFDYWGQGTTVTVSSASTK	0	1	2	Heavy	Heavy	Heavy	MULTI-MSMS	20240305_Pembro_ChulaPhat_01	5	748.594	4	748.595	2990.35	-0.87974	-0.00065857	0.086163	6.4501e-05	-0.79358	-0.00059407	748.846	34.731	0.19878	34.731	34.599	34.798	0					167	27	9	0	0	0	1.8289e-09	1	9589	9589
DB09037	Pembroilzumab heavy chain	-	RDYRFDMGFDYWGQGTTVTVSSASTK	26	Oxidation (M)	_RDYRFDM(Oxidation (M))GFDYWGQGTTVTVSSASTK_	RDYRFDM(1)GFDYWGQGTTVTVSSASTK	RDYRFDM(78)GFDYWGQGTTVTVSSASTK	0	1	2	Heavy	Heavy	Heavy	MULTI-MSMS	20240305_Pembro_Pharm_01	6	748.593	4	748.595	2990.35	-1.2805	-0.00095858	0.34453	0.00025791	-0.93598	-0.00070067	748.846	34.748	0.17065	34.748	34.642	34.812	0					189	29	9	0	0	0	2.1114e-13	3	9583	9583;9585;9587
DB09037	Pembroilzumab heavy chain	-	RDYRFDMGFDYWGQGTTVTVSSASTK	26	Unmodified	_RDYRFDMGFDYWGQGTTVTVSSASTK_			0	0	2	Heavy	Heavy	Heavy	MULTI-MSMS	20240208_Pembro-WT01	1	744.596	4	744.596	2974.36	-0.44148	-0.00032872	-0.5419	-0.00040349	-0.98338	-0.00073222	745.097	38.529	0.89772	38.529	38.362	39.26	0					191	43	7	0	0	0	1.2418e-12	6	10228	10224;10226;10228;10298;10311;10327
DB09037	Pembroilzumab heavy chain	-	RDYRFDMGFDYWGQGTTVTVSSASTK	26	Unmodified	_RDYRFDMGFDYWGQGTTVTVSSASTK_			0	0	2	Heavy	Heavy	Heavy	MULTI-MSMS	20240216_Pembro-WT-01	2	744.594	4	744.596	2974.36	-0.73053	-0.00054395	0.21004	0.0001564	-0.52049	-0.00038756	744.847	38.489	1.2944	38.489	38.234	39.528	0					183	38	8	0	0	0	4.0904e-17	9	10302	10291;10300;10302;10379;10392;10410;10510;10513;10527
DB09037	Pembroilzumab heavy chain	-	RDYRFDMGFDYWGQGTTVTVSSASTK	26	Unmodified	_RDYRFDMGFDYWGQGTTVTVSSASTK_			0	0	2	Heavy	Heavy	Heavy	MULTI-MSMS	20240216_Pembro-WT-01	2	992.457	3	992.459	2974.36	-1.4204	-0.0014096	0.44041	0.00043708	-0.97995	-0.00097256	992.794	38.49	1.2617	38.49	38.313	39.575	0					166	37	8	0	0	0	1.276e-12	3	10296	10296;10305;10319
DB09037	Pembroilzumab heavy chain	-	RDYRFDMGFDYWGQGTTVTVSSASTK	26	Unmodified	_RDYRFDMGFDYWGQGTTVTVSSASTK_			0	0	2	Heavy	Heavy	Heavy	MULTI-MSMS	20240216_Pembro-WT-Old-PD-01	3	744.593	4	744.596	2974.36	-0.4022	-0.00029947	-0.32588	-0.00024265	-0.72807	-0.00054212	744.847	38.509	0.56446	38.509	38.376	38.941	0					243	55	8	0	0	0	2.5828e-07	4	10286	10205;10207;10286;10291
DB09037	Pembroilzumab heavy chain	-	RDYRFDMGFDYWGQGTTVTVSSASTK	26	Unmodified	_RDYRFDMGFDYWGQGTTVTVSSASTK_			0	0	2	Heavy	Heavy	Heavy	MULTI-MSMS	20240216_Pembro-WT-Old-PD-01	3	992.457	3	992.459	2974.36	-1.7265	-0.0017135	0.79248	0.0007865	-0.93403	-0.00092698	992.794	38.522	0.39382	38.522	38.407	38.8	0					128	30	6	0	0	0	0.057102	1	10225	10225
DB09037	Pembroilzumab heavy chain	-	RDYRFDMGFDYWGQGTTVTVSSASTK	26	Unmodified	_RDYRFDMGFDYWGQGTTVTVSSASTK_			0	0	2	Heavy	Heavy	Heavy	MULTI-MSMS	20240305_Pembro_23001P1_01	4	744.596	4	744.596	2974.36	-0.71453	-0.00053203	0.16196	0.00012059	-0.55257	-0.00041144	744.847	38.458	0.84577	38.458	38.333	39.178	0					263	56	8	0	0	0	7.2077e-17	6	10421	10419;10421;10423;10470;10492;10508
DB09037	Pembroilzumab heavy chain	-	RDYRFDMGFDYWGQGTTVTVSSASTK	26	Unmodified	_RDYRFDMGFDYWGQGTTVTVSSASTK_			0	0	2	Heavy	Heavy	Heavy	MULTI-MSMS	20240305_Pembro_23001P1_01	4	992.459	3	992.459	2974.36	-1.832	-0.0018182	1.0938	0.0010855	-0.73824	-0.00073268	992.795	38.459	0.73083	38.459	38.349	39.08	0					184	45	7	0	0	0	0.0010233	3	10432	10426;10431;10432
DB09037	Pembroilzumab heavy chain	-	RDYRFDMGFDYWGQGTTVTVSSASTK	26	Unmodified	_RDYRFDMGFDYWGQGTTVTVSSASTK_			0	0	2	Heavy	Heavy	Heavy	MULTI-MSMS	20240305_Pembro_ChulaPhat_01	5	744.595	4	744.596	2974.36	-0.92694	-0.0006902	0.17348	0.00012917	-0.75346	-0.00056103	744.847	38.475	0.45073	38.475	38.345	38.796	0					252	49	8	0	0	0	1.6788e-09	6	10557	10553;10555;10557;10603;10607;10621
DB09037	Pembroilzumab heavy chain	-	RDYRFDMGFDYWGQGTTVTVSSASTK	26	Unmodified	_RDYRFDMGFDYWGQGTTVTVSSASTK_			0	0	2	Heavy	Heavy	Heavy	MULTI-MSMS	20240305_Pembro_ChulaPhat_01	5	992.459	3	992.459	2974.36	-1.5096	-0.0014982	0.29086	0.00028867	-1.2187	-0.0012095	992.794	38.47	0.42393	38.47	38.372	38.796	0					159	41	6	0	0	0	0.0011992	3	10564	10564;10565;10570
DB09037	Pembroilzumab heavy chain	-	RDYRFDMGFDYWGQGTTVTVSSASTK	26	Unmodified	_RDYRFDMGFDYWGQGTTVTVSSASTK_			0	0	2	Heavy	Heavy	Heavy	MULTI-MSMS	20240305_Pembro_Pharm_01	6	744.595	4	744.596	2974.36	-1.007	-0.00074981	0.26882	0.00020017	-0.73818	-0.00054965	744.847	38.502	0.4423	38.502	38.365	38.807	0					237	52	8	0	0	0	6.4315e-09	6	10555	10553;10555;10557;10617;10621;10625
DB09037	Pembroilzumab heavy chain	-	SLQFDDTAVYYCAR	14	Unmodified	_SLQFDDTAVYYCAR_			0	0	0	Heavy	Heavy	Heavy	MULTI-MSMS	20240208_Pembro-WT01	1	854.885	2	854.885	1707.76	0.21705	0.00018555	-0.56289	-0.0004812	-0.34584	-0.00029565	854.885	32.658	0.54465	32.658	32.528	33.073	0					74	18	7	0	0	0	2.1528e-13	3	8733	8725;8733;8744
DB09037	Pembroilzumab heavy chain	-	SLQFDDTAVYYCAR	14	Unmodified	_SLQFDDTAVYYCAR_			0	0	0	Heavy	Heavy	Heavy	MULTI-MSMS	20240208_Pembro-WT01	1	570.259	3	570.259	1707.76	-0.87545	-0.00049923	0.31334	0.00017868	-0.56211	-0.00032055	570.26	32.658	0.44973	32.658	32.528	32.978	0					64	14	7	0	0	0	1.5521e-11	3	8745	8732;8734;8745
DB09037	Pembroilzumab heavy chain	-	SLQFDDTAVYYCAR	14	Unmodified	_SLQFDDTAVYYCAR_			0	0	0	Heavy	Heavy	Heavy	MULTI-MSMS	20240216_Pembro-WT-01	2	854.884	2	854.885	1707.76	0.58699	0.00050181	-0.5896	-0.00050404	-0.0026148	-2.2354e-06	854.885	32.576	0.70121	32.576	32.417	33.119	0					101	25	7	0	0	0	4.048e-26	3	8692	8671;8682;8692
DB09037	Pembroilzumab heavy chain	-	SLQFDDTAVYYCAR	14	Unmodified	_SLQFDDTAVYYCAR_			0	0	0	Heavy	Heavy	Heavy	MULTI-MSMS	20240216_Pembro-WT-01	2	570.258	3	570.259	1707.76	0.71376	0.00040703	-1.2796	-0.00072972	-0.56586	-0.00032269	570.259	32.578	0.63667	32.578	32.458	33.094	0					77	23	6	0	0	0	5.7559e-08	3	8693	8676;8684;8693
DB09037	Pembroilzumab heavy chain	-	SLQFDDTAVYYCAR	14	Unmodified	_SLQFDDTAVYYCAR_			0	0	0	Heavy	Heavy	Heavy	MULTI-MSMS	20240216_Pembro-WT-Old-PD-01	3	854.883	2	854.885	1707.76	0.29184	0.00024949	0.31567	0.00026986	0.60752	0.00051936	854.886	32.623	0.66733	32.623	32.497	33.164	0					130	30	8	0	0	0	4.6114e-26	6	8739	8739;8744;8753;8827;8836;8849
DB09037	Pembroilzumab heavy chain	-	SLQFDDTAVYYCAR	14	Unmodified	_SLQFDDTAVYYCAR_			0	0	0	Heavy	Heavy	Heavy	MULTI-MSMS	20240216_Pembro-WT-Old-PD-01	3	570.258	3	570.259	1707.76	-0.08683	-4.9515e-05	-0.031272	-1.7833e-05	-0.1181	-6.7349e-05	570.259	32.629	0.66733	32.629	32.497	33.164	0					115	30	6	0	0	0	1.6086e-05	3	8755	8746;8755;8762
DB09037	Pembroilzumab heavy chain	-	SLQFDDTAVYYCAR	14	Unmodified	_SLQFDDTAVYYCAR_			0	0	0	Heavy	Heavy	Heavy	MULTI-MSMS	20240305_Pembro_23001P1_01	4	854.886	2	854.885	1707.76	0.78347	0.00066977	1.5981	0.0013662	2.3815	0.0020359	854.888	32.546	0.89154	32.546	32.397	33.288	0					149	32	8	0	0	0	1.2407e-26	6	8880	8874;8880;8890;8959;8971;8985
DB09037	Pembroilzumab heavy chain	-	SLQFDDTAVYYCAR	14	Unmodified	_SLQFDDTAVYYCAR_			0	0	0	Heavy	Heavy	Heavy	MULTI-MSMS	20240305_Pembro_23001P1_01	4	570.259	3	570.259	1707.76	0.5293	0.00030184	-0.31585	-0.00018012	0.21344	0.00012172	570.259	32.546	0.80836	32.546	32.397	33.205	0					134	30	7	0	0	0	1.0942e-11	6	8891	8877;8882;8891;8972;8986;9001
DB09037	Pembroilzumab heavy chain	-	SLQFDDTAVYYCAR	14	Unmodified	_SLQFDDTAVYYCAR_			0	0	0	Heavy	Heavy	Heavy	MULTI-MSMS	20240305_Pembro_ChulaPhat_01	5	854.885	2	854.885	1707.76	0.34206	0.00029242	0.46418	0.00039682	0.80623	0.00068924	854.886	32.599	0.65014	32.599	32.465	33.115	0					121	26	8	0	0	0	7.2491e-20	6	9002	9002;9012;9023;9083;9088;9105
DB09037	Pembroilzumab heavy chain	-	SLQFDDTAVYYCAR	14	Unmodified	_SLQFDDTAVYYCAR_			0	0	0	Heavy	Heavy	Heavy	MULTI-MSMS	20240305_Pembro_ChulaPhat_01	5	570.259	3	570.259	1707.76	0.98754	0.00056315	-0.86111	-0.00049106	0.12642	7.2094e-05	570.259	32.599	0.65348	32.599	32.462	33.115	0					119	27	7	0	0	0	1.7897e-11	4	9024	9003;9013;9024;9090
DB09037	Pembroilzumab heavy chain	-	SLQFDDTAVYYCAR	14	Unmodified	_SLQFDDTAVYYCAR_			0	0	0	Heavy	Heavy	Heavy	MULTI-MSMS	20240305_Pembro_Pharm_01	6	854.884	2	854.885	1707.76	0.24409	0.00020867	0.3989	0.00034102	0.643	0.00054969	854.886	32.605	0.82189	32.605	32.468	33.29	0					122	32	8	0	0	0	1.2407e-26	5	9016	9006;9016;9027;9091;9106
DB09037	Pembroilzumab heavy chain	-	SLQFDDTAVYYCAR	14	Unmodified	_SLQFDDTAVYYCAR_			0	0	0	Heavy	Heavy	Heavy	MULTI-MSMS	20240305_Pembro_Pharm_01	6	570.258	3	570.259	1707.76	-1.0803	-0.00061607	1.05	0.00059877	-0.030334	-1.7298e-05	570.26	32.604	0.63001	32.604	32.468	33.098	0					100	27	7	0	0	0	1.6086e-05	4	9007	9007;9017;9028;9092
DB09037	Pembroilzumab heavy chain	-	SLQFDDTAVYYCARR	15	Unmodified	_SLQFDDTAVYYCARR_			0	0	1	Heavy	Heavy	Heavy	MULTI-MSMS	20240208_Pembro-WT01	1	622.292	3	622.293	1863.86	-0.15732	-9.7899e-05	-0.89047	-0.00055413	-1.0478	-0.00065203	622.627	30.274	0.34683	30.274	30.148	30.495	0					98	26	7	0	0	0	5.9783e-05	3	8125	8125;8132;8134
DB09037	Pembroilzumab heavy chain	-	SLQFDDTAVYYCARR	15	Unmodified	_SLQFDDTAVYYCARR_			0	0	1	Heavy	Heavy	Heavy	MULTI-MSMS	20240216_Pembro-WT-01	2	622.292	3	622.293	1863.86	0.65177	0.00040559	-1.3143	-0.00081786	-0.6625	-0.00041227	622.292	30.229	0.34325	30.229	30.106	30.449	0					100	22	7	0	0	0	0.00068582	3	8054	8054;8064;8066
DB09037	Pembroilzumab heavy chain	-	SLQFDDTAVYYCARR	15	Unmodified	_SLQFDDTAVYYCARR_			0	0	1	Heavy	Heavy	Heavy	MULTI-MSMS	20240216_Pembro-WT-01	2	932.933	2	932.936	1863.86	-1.6594	-0.0015481	0.39752	0.00037086	-1.2619	-0.0011773	932.936	30.229	0.2815	30.229	30.109	30.391	0					71	17	6	0	0	0	0.06549	1	8056	8056
DB09037	Pembroilzumab heavy chain	-	SLQFDDTAVYYCARR	15	Unmodified	_SLQFDDTAVYYCARR_			0	0	1	Heavy	Heavy	Heavy	MULTI-MSMS	20240216_Pembro-WT-Old-PD-01	3	622.291	3	622.293	1863.86	-0.57624	-0.00035859	-0.35276	-0.00021952	-0.929	-0.00057811	622.293	30.248	0.25915	30.248	30.126	30.385	0					57	13	6	0	0	0	0.00072754	3	8154	8143;8154;8156
DB09037	Pembroilzumab heavy chain	-	SLQFDDTAVYYCARR	15	Unmodified	_SLQFDDTAVYYCARR_			0	0	1	Heavy	Heavy	Heavy	MULTI-MSMS	20240305_Pembro_23001P1_01	4	622.293	3	622.293	1863.86	-1.7158	-0.0010678	0.82584	0.00051391	-0.88999	-0.00055384	622.294	30.191	0.20842	30.191	30.092	30.3	0					88	23	5	0	0	0	0.013502	3	8283	8283;8285;8289
DB09037	Pembroilzumab heavy chain	-	SLQFDDTAVYYCARR	15	Unmodified	_SLQFDDTAVYYCARR_			0	0	1	Heavy	Heavy	Heavy	MULTI-MSMS	20240305_Pembro_ChulaPhat_01	5	622.292	3	622.293	1863.86	-0.40361	-0.00025116	-0.88104	-0.00054827	-1.2847	-0.00079943	622.292	30.223	0.2298	30.223	30.094	30.324	0					113	27	5	0	0	0	0.0030969	2	8404	8397;8404
DB09037	Pembroilzumab heavy chain	-	SLQFDDTAVYYCARR	15	Unmodified	_SLQFDDTAVYYCARR_			0	0	1	Heavy	Heavy	Heavy	MULTI-MSMS	20240305_Pembro_Pharm_01	6	622.291	3	622.293	1863.86	-1.6948	-0.0010547	0.59335	0.00036924	-1.1015	-0.00068543	622.293	30.215	0.19048	30.215	30.117	30.307	0					97	26	5	0	0	0	0.013502	3	8408	8406;8408;8413
DB09037	Pembroilzumab heavy chain	-	SRWQEGNVFSCSVMHEALHNHYTQK	25	Unmodified	_SRWQEGNVFSCSVMHEALHNHYTQK_			0	0	1	Heavy	Heavy	Heavy	MULTI-MSMS	20240208_Pembro-WT01	1	762.1	4	762.102	3044.38	-1.7164	-0.001308	-0.063143	-4.8121e-05	-1.7795	-0.0013562	762.352	30.423	0.17617	30.423	30.34	30.516	0					67	16	6	0	0	0	0.040965	1	8176	8176
DB09037	Pembroilzumab heavy chain	-	SRWQEGNVFSCSVMHEALHNHYTQK	25	Unmodified	_SRWQEGNVFSCSVMHEALHNHYTQK_			0	0	1	Heavy	Heavy	Heavy	MULTI-MSMS	20240216_Pembro-WT-01	2	762.1	4	762.102	3044.38	-1.903	-0.0014503	0.666	0.00050756	-1.237	-0.00094272	762.353	30.365	0.20148	30.365	30.268	30.47	0					69	14	8	0	0	0	6.2057e-09	2	8093	8093;8103
DB09037	Pembroilzumab heavy chain	-	SRWQEGNVFSCSVMHEALHNHYTQK	25	Unmodified	_SRWQEGNVFSCSVMHEALHNHYTQK_			0	0	1	Heavy	Heavy	Heavy	MULTI-MSMS	20240216_Pembro-WT-Old-PD-01	3	762.099	4	762.102	3044.38	-1.7128	-0.0013053	0.16747	0.00012763	-1.5453	-0.0011777	762.353	30.383	0.17345	30.383	30.279	30.453	0					55	11	7	0	0	0	0.046396	1	8193	8193
DB09037	Pembroilzumab heavy chain	-	SRWQEGNVFSCSVMHEALHNHYTQK	25	Unmodified	_SRWQEGNVFSCSVMHEALHNHYTQK_			0	0	1	Heavy	Heavy	Heavy	MULTI-MSMS	20240305_Pembro_ChulaPhat_01	5	762.1	4	762.102	3044.38	-0.99898	-0.00076132	-0.35082	-0.00026736	-1.3498	-0.0010287	762.352	30.357	0.23083	30.357	30.256	30.487	0					117	27	8	0	0	0	5.4858e-17	3	8433	8433;8435;8440
DB09037	Pembroilzumab heavy chain	-	SRWQEGNVFSCSVMHEALHNHYTQK	25	Unmodified	_SRWQEGNVFSCSVMHEALHNHYTQK_			0	0	1	Heavy	Heavy	Heavy	MULTI-MSMS	20240305_Pembro_Pharm_01	6	762.098	4	762.102	3044.38	-0.96484	-0.00073531	-0.31094	-0.00023697	-1.2758	-0.00097227	762.352	30.365	0.22683	30.365	30.267	30.493	0					138	31	7	0	0	0	7.7122e-17	3	8451	8444;8449;8451
DB09037	Pembroilzumab heavy chain	-	STSESTAALGCLVK	14	Unmodified	_STSESTAALGCLVK_			0	0	0	Heavy	Heavy	Heavy	MULTI-MSMS	20240208_Pembro-WT01	1	712.358	2	712.358	1422.7	0.58989	0.00042021	1.6078	0.0011453	2.1976	0.0015655	712.361	28.934	0.53267	28.934	28.784	29.316	0					171	52	7	0	0	0	6.2348e-34	6	7793	7788;7793;7795;7851;7860;7861
DB09037	Pembroilzumab heavy chain	-	STSESTAALGCLVK	14	Unmodified	_STSESTAALGCLVK_			0	0	0	Heavy	Heavy	Heavy	MULTI-MSMS	20240208_Pembro-WT01	1	475.24	3	475.241	1422.7	-1.7364	-0.00082519	0.90467	0.00042994	-0.83169	-0.00039525	475.242	28.933	0.43463	28.933	28.802	29.236	0					114	32	6	0	0	0	2.4936e-05	3	7794	7794;7796;7801
DB09037	Pembroilzumab heavy chain	-	STSESTAALGCLVK	14	Unmodified	_STSESTAALGCLVK_			0	0	0	Heavy	Heavy	Heavy	MULTI-MSMS	20240216_Pembro-WT-01	2	712.357	2	712.358	1422.7	-2.3796	-0.0016951	1.0491	0.0007473	-1.3306	-0.00094784	712.359	28.563	0.17962	28.563	28.466	28.645	0					59	22	3	0	0	0	0.018091	1	7639	7639
DB09037	Pembroilzumab heavy chain	-	STSESTAALGCLVK	14	Unmodified	_STSESTAALGCLVK_			0	0	0	Heavy	Heavy	Heavy	MULTI-MSMS	20240216_Pembro-WT-01	2	712.357	2	712.358	1422.7	1.1696	0.00083316	0.95567	0.00068078	2.1252	0.0015139	712.36	28.793	0.11756	28.793	28.696	28.813	0					20	12	2	0	0	0	2.9107e-26	2	7688	7688;7690
DB09037	Pembroilzumab heavy chain	-	STSESTAALGCLVK	14	Unmodified	_STSESTAALGCLVK_			0	0	0	Heavy	Heavy	Heavy	MULTI-MSMS	20240216_Pembro-WT-01	2	475.24	3	475.241	1422.7	-0.84627	-0.00040218	0.6607	0.00031399	-0.18557	-8.8192e-05	475.242	28.836	0.54962	28.836	28.716	29.265	0					161	43	7	0	0	0	1.7465e-05	6	7697	7692;7697;7699;7759;7771;7783
DB09037	Pembroilzumab heavy chain	-	STSESTAALGCLVK	14	Unmodified	_STSESTAALGCLVK_			0	0	0	Heavy	Heavy	Heavy	MSMS	20240216_Pembro-WT-01	2	712.357	2	712.358	1422.7	NaN	NaN	NaN	NaN	NaN	NaN	NaN	28.986	1	28.986	28.486	29.486	0								0	0	0	9.2128e-25	1	7746	7746
DB09037	Pembroilzumab heavy chain	-	STSESTAALGCLVK	14	Unmodified	_STSESTAALGCLVK_			0	0	0	Heavy	Heavy	Heavy	MSMS	20240216_Pembro-WT-01	2	712.357	2	712.358	1422.7	NaN	NaN	NaN	NaN	NaN	NaN	NaN	28.992	1	28.992	28.492	29.492	0								0	0	0	2.6882e-06	1	7748	7748
DB09037	Pembroilzumab heavy chain	-	STSESTAALGCLVK	14	Unmodified	_STSESTAALGCLVK_			0	0	0	Heavy	Heavy	Heavy	MSMS	20240216_Pembro-WT-01	2	712.357	2	712.358	1422.7	NaN	NaN	NaN	NaN	NaN	NaN	NaN	29.018	1	29.018	28.518	29.518	0								0	0	0	0.0016422	1	7755	7755
DB09037	Pembroilzumab heavy chain	-	STSESTAALGCLVK	14	Unmodified	_STSESTAALGCLVK_			0	0	0	Heavy	Heavy	Heavy	MSMS	20240216_Pembro-WT-01	2	712.357	2	712.358	1422.7	NaN	NaN	NaN	NaN	NaN	NaN	NaN	29.231	1	29.231	28.731	29.731	0								0	0	0	2.1826e-07	1	7807	7807
DB09037	Pembroilzumab heavy chain	-	STSESTAALGCLVK	14	Unmodified	_STSESTAALGCLVK_			0	0	0	Heavy	Heavy	Heavy	MSMS	20240216_Pembro-WT-01	2	712.357	2	712.358	1422.7	NaN	NaN	NaN	NaN	NaN	NaN	NaN	29.24	1	29.24	28.74	29.74	0								0	0	0	0.0016422	1	7809	7809
DB09037	Pembroilzumab heavy chain	-	STSESTAALGCLVK	14	Unmodified	_STSESTAALGCLVK_			0	0	0	Heavy	Heavy	Heavy	MSMS	20240216_Pembro-WT-01	2	712.357	2	712.358	1422.7	NaN	NaN	NaN	NaN	NaN	NaN	NaN	29.256	1	29.256	28.756	29.756	0								0	0	0	4.6298e-07	1	7813	7813
DB09037	Pembroilzumab heavy chain	-	STSESTAALGCLVK	14	Unmodified	_STSESTAALGCLVK_			0	0	0	Heavy	Heavy	Heavy	MULTI-MSMS	20240216_Pembro-WT-Old-PD-01	3	712.357	2	712.358	1422.7	-0.65948	-0.00046979	-0.54835	-0.00039062	-1.2078	-0.00086041	712.358	28.59	0.22925	28.59	28.462	28.691	0					105	37	4	0	0	0	1.6856e-07	3	7742	7738;7742;7744
DB09037	Pembroilzumab heavy chain	-	STSESTAALGCLVK	14	Unmodified	_STSESTAALGCLVK_			0	0	0	Heavy	Heavy	Heavy	MULTI-MSMS	20240216_Pembro-WT-Old-PD-01	3	475.24	3	475.241	1422.7	0.93903	0.00044626	-1.0638	-0.00050554	-0.12472	-5.9273e-05	475.241	28.842	0.37637	28.842	28.735	29.111	0					199	53	7	0	0	0	5.9132e-12	6	7798	7791;7792;7798;7853;7855;7859
DB09037	Pembroilzumab heavy chain	-	STSESTAALGCLVK	14	Unmodified	_STSESTAALGCLVK_			0	0	0	Heavy	Heavy	Heavy	MULTI-MSMS	20240216_Pembro-WT-Old-PD-01	3	712.357	2	712.358	1422.7	1.9809	0.0014111	1.808	0.001288	3.789	0.0026991	712.361	28.803	0.13228	28.803	28.688	28.82	0					32	18	2	0	0	0	4.501e-26	2	7799	7797;7799
DB09037	Pembroilzumab heavy chain	-	STSESTAALGCLVK	14	Unmodified	_STSESTAALGCLVK_			0	0	0	Heavy	Heavy	Heavy	MULTI-MSMS	20240216_Pembro-WT-Old-PD-01	3	712.373	2	712.358	1422.7	1.9502	0.0013892	4.562	0.0032498	6.5122	0.004639	712.362	28.838	0.64033	28.838	28.801	29.441	0					171	90	2	0	0	0	1.8202e-43	7	7822	7809;7811;7822;7875;7877;7879;7942
DB09037	Pembroilzumab heavy chain	-	STSESTAALGCLVK	14	Unmodified	_STSESTAALGCLVK_			0	0	0	Heavy	Heavy	Heavy	MULTI-MSMS	20240305_Pembro_23001P1_01	4	712.358	2	712.358	1422.7	-1.4979	-0.001067	0.33904	0.00024152	-1.1588	-0.00082552	712.359	28.558	0.22424	28.558	28.458	28.682	0					89	36	3	0	0	0	0.018091	2	7864	7864;7866
DB09037	Pembroilzumab heavy chain	-	STSESTAALGCLVK	14	Unmodified	_STSESTAALGCLVK_			0	0	0	Heavy	Heavy	Heavy	MULTI-MSMS	20240305_Pembro_23001P1_01	4	712.373	2	712.358	1422.7	1.3229	0.00094238	3.7912	0.0027007	5.1141	0.0036431	712.363	28.834	0.73445	28.834	28.669	29.403	0					281	76	8	0	0	0	6.5365e-34	8	7933	7905;7933;7935;7946;7967;7969;7976;8034
DB09037	Pembroilzumab heavy chain	-	STSESTAALGCLVK	14	Unmodified	_STSESTAALGCLVK_			0	0	0	Heavy	Heavy	Heavy	MULTI-MSMS	20240305_Pembro_23001P1_01	4	475.241	3	475.241	1422.7	0.88887	0.00042243	-0.97899	-0.00046525	-0.090118	-4.2828e-05	475.241	28.819	0.36076	28.819	28.692	29.053	0					145	31	7	0	0	0	2.6776e-12	6	7920	7911;7913;7920;7978;7984;7986
DB09037	Pembroilzumab heavy chain	-	STSESTAALGCLVK	14	Unmodified	_STSESTAALGCLVK_			0	0	0	Heavy	Heavy	Heavy	MULTI-SECPEP	20240305_Pembro_23001P1_01	4	475.575	3	475.241	1422.7	-1.3809	-0.00065628	0.81086	0.00038536	-0.57007	-0.00027092	475.242	29.075	0.31007	29.075	29.053	29.363	0					60	36	2	0	0	0	0.051611	1	7994	7994
DB09037	Pembroilzumab heavy chain	-	STSESTAALGCLVK	14	Unmodified	_STSESTAALGCLVK_			0	0	0	Heavy	Heavy	Heavy	MULTI-MSMS	20240305_Pembro_ChulaPhat_01	5	475.241	3	475.241	1422.7	1.0115	0.0004807	-1.2003	-0.00057044	-0.18884	-8.9746e-05	475.241	28.852	0.29288	28.852	28.739	29.032	0					95	22	6	0	0	0	1.504e-11	4	8050	8050;8055;8057;8109
DB09037	Pembroilzumab heavy chain	-	STSESTAALGCLVK	14	Unmodified	_STSESTAALGCLVK_			0	0	0	Heavy	Heavy	Heavy	MULTI-MSMS	20240305_Pembro_ChulaPhat_01	5	712.358	2	712.358	1422.7	0.32309	0.00023016	3.7434	0.0026666	4.0665	0.0028968	712.863	28.849	0.67176	28.849	28.711	29.383	0					245	80	8	0	0	0	1.2861e-12	4	8107	8100;8105;8107;8167
DB09037	Pembroilzumab heavy chain	-	STSESTAALGCLVK	14	Unmodified	_STSESTAALGCLVK_			0	0	0	Heavy	Heavy	Heavy	MSMS	20240305_Pembro_ChulaPhat_01	5	712.358	2	712.358	1422.7	NaN	NaN	NaN	NaN	NaN	NaN	NaN	28.776	1	28.776	28.276	29.276	0								0	0	0	1.63e-58	1	8045	8045
DB09037	Pembroilzumab heavy chain	-	STSESTAALGCLVK	14	Unmodified	_STSESTAALGCLVK_			0	0	0	Heavy	Heavy	Heavy	MSMS	20240305_Pembro_ChulaPhat_01	5	712.358	2	712.358	1422.7	NaN	NaN	NaN	NaN	NaN	NaN	NaN	28.784	1	28.784	28.284	29.284	0								0	0	0	3.3059e-25	1	8047	8047
DB09037	Pembroilzumab heavy chain	-	STSESTAALGCLVK	14	Unmodified	_STSESTAALGCLVK_			0	0	0	Heavy	Heavy	Heavy	MSMS	20240305_Pembro_ChulaPhat_01	5	712.358	2	712.358	1422.7	NaN	NaN	NaN	NaN	NaN	NaN	NaN	28.791	1	28.791	28.291	29.291	0								0	0	0	1.752e-45	1	8049	8049
DB09037	Pembroilzumab heavy chain	-	STSESTAALGCLVK	14	Unmodified	_STSESTAALGCLVK_			0	0	0	Heavy	Heavy	Heavy	MSMS	20240305_Pembro_ChulaPhat_01	5	475.241	3	475.241	1422.7	NaN	NaN	NaN	NaN	NaN	NaN	NaN	29.042	1	29.042	28.542	29.542	0								0	0	0	0.00054154	1	8113	8113
DB09037	Pembroilzumab heavy chain	-	STSESTAALGCLVK	14	Unmodified	_STSESTAALGCLVK_			0	0	0	Heavy	Heavy	Heavy	MSMS	20240305_Pembro_ChulaPhat_01	5	475.241	3	475.241	1422.7	NaN	NaN	NaN	NaN	NaN	NaN	NaN	29.051	1	29.051	28.551	29.551	0								0	0	0	0.00061305	1	8115	8115
DB09037	Pembroilzumab heavy chain	-	STSESTAALGCLVK	14	Unmodified	_STSESTAALGCLVK_			0	0	0	Heavy	Heavy	Heavy	MULTI-MSMS	20240305_Pembro_Pharm_01	6	712.357	2	712.358	1422.7	2.0965	0.0014935	-0.83385	-0.000594	1.2627	0.00089946	712.86	28.853	0.69943	28.853	28.716	29.415	0					181	80	7	0	0	0	1.3609e-19	3	8061	8055;8056;8061
DB09037	Pembroilzumab heavy chain	-	STSESTAALGCLVK	14	Unmodified	_STSESTAALGCLVK_			0	0	0	Heavy	Heavy	Heavy	MULTI-MSMS	20240305_Pembro_Pharm_01	6	475.241	3	475.241	1422.7	0.45063	0.00021416	-0.84643	-0.00040226	-0.3958	-0.0001881	475.241	28.863	0.32793	28.863	28.726	29.054	0					98	24	7	0	0	0	1.014e-05	5	8069	8062;8063;8069;8117;8119
DB09037	Pembroilzumab heavy chain	-	STSESTAALGCLVK	14	Unmodified	_STSESTAALGCLVK_			0	0	0	Heavy	Heavy	Heavy	MULTI-MSMS	20240305_Pembro_Pharm_01	6	475.241	3	475.241	1422.7	-0.14595	-6.9364e-05	-0.8576	-0.00040757	-1.0036	-0.00047693	475.241	29.063	0.081966	29.063	29.022	29.104	0					39	15	4	0	0	0	0.0016038	2	8125	8125;8127
DB09037	Pembroilzumab heavy chain	-	STSESTAALGCLVK	14	Unmodified	_STSESTAALGCLVK_			0	0	0	Heavy	Heavy	Heavy	MSMS	20240305_Pembro_Pharm_01	6	712.357	2	712.358	1422.7	NaN	NaN	NaN	NaN	NaN	NaN	NaN	29.007	1	29.007	28.507	29.507	0								0	0	0	4.782e-05	1	8111	8111
DB09037	Pembroilzumab heavy chain	-	STSESTAALGCLVK	14	Unmodified	_STSESTAALGCLVK_			0	0	0	Heavy	Heavy	Heavy	MSMS	20240305_Pembro_Pharm_01	6	712.357	2	712.358	1422.7	NaN	NaN	NaN	NaN	NaN	NaN	NaN	29.025	1	29.025	28.525	29.525	0								0	0	0	1.929e-11	1	8116	8116
DB09037	Pembroilzumab heavy chain	-	STSESTAALGCLVK	14	Unmodified	_STSESTAALGCLVK_			0	0	0	Heavy	Heavy	Heavy	MSMS	20240305_Pembro_Pharm_01	6	712.357	2	712.358	1422.7	NaN	NaN	NaN	NaN	NaN	NaN	NaN	29.033	1	29.033	28.533	29.533	0								0	0	0	1.0149e-05	1	8118	8118
DB09037	Pembroilzumab heavy chain	-	TKPREEQFNSTYR	13	Unmodified	_TKPREEQFNSTYR_			0	0	2	Heavy	Heavy	Heavy	MULTI-MSMS	20240208_Pembro-WT01	1	552.608	3	552.609	1654.81	-0.98896	-0.00054651	-0.25728	-0.00014218	-1.2462	-0.00068869	552.609	14.107	0.22578	14.107	13.991	14.217	0					103	30	5	0	0	0	0.0090759	3	3939	3937;3939;3941
DB09037	Pembroilzumab heavy chain	-	TKPREEQFNSTYR	13	Unmodified	_TKPREEQFNSTYR_			0	0	2	Heavy	Heavy	Heavy	MULTI-MSMS	20240208_Pembro-WT01	1	414.708	4	414.709	1654.81	-1.3103	-0.00054338	-0.19463	-8.0714e-05	-1.5049	-0.0006241	414.709	14.107	0.17803	14.107	14.019	14.197	0					71	22	5	0	0	0	0.0062636	3	3942	3942;3943;3949
DB09037	Pembroilzumab heavy chain	-	TKPREEQFNSTYR	13	Unmodified	_TKPREEQFNSTYR_			0	0	2	Heavy	Heavy	Heavy	MULTI-MSMS	20240216_Pembro-WT-01	2	552.608	3	552.609	1654.81	0.73422	0.00040574	-1.1277	-0.00062319	-0.3935	-0.00021745	552.609	14.057	0.21622	14.057	13.945	14.161	0					90	22	6	0	0	0	0.0028564	3	3865	3865;3866;3872
DB09037	Pembroilzumab heavy chain	-	TKPREEQFNSTYR	13	Unmodified	_TKPREEQFNSTYR_			0	0	2	Heavy	Heavy	Heavy	MULTI-MSMS	20240216_Pembro-WT-01	2	414.708	4	414.709	1654.81	0.98631	0.00040903	-1.5826	-0.00065633	-0.59632	-0.0002473	414.708	14.06	0.21575	14.06	13.949	14.165	0					82	22	6	0	0	0	0.0027385	3	3873	3873;3875;3882
DB09037	Pembroilzumab heavy chain	-	TKPREEQFNSTYR	13	Unmodified	_TKPREEQFNSTYR_			0	0	2	Heavy	Heavy	Heavy	MULTI-MSMS	20240216_Pembro-WT-Old-PD-01	3	552.607	3	552.609	1654.81	-1.3567	-0.0007497	0.8058	0.00044529	-0.55086	-0.00030441	552.61	14.072	0.22761	14.072	13.975	14.203	0					125	40	5	0	0	0	0.00085618	3	3910	3908;3910;3912
DB09037	Pembroilzumab heavy chain	-	TKPREEQFNSTYR	13	Unmodified	_TKPREEQFNSTYR_			0	0	2	Heavy	Heavy	Heavy	MULTI-MSMS	20240216_Pembro-WT-Old-PD-01	3	414.708	4	414.709	1654.81	-1.0378	-0.00043039	0.44249	0.0001835	-0.59532	-0.00024688	414.709	14.074	0.17735	14.074	13.992	14.17	0					89	25	5	0	0	0	0.0048669	3	3913	3911;3913;3919
DB09037	Pembroilzumab heavy chain	-	TKPREEQFNSTYR	13	Unmodified	_TKPREEQFNSTYR_			0	0	2	Heavy	Heavy	Heavy	MULTI-MSMS	20240305_Pembro_23001P1_01	4	552.609	3	552.609	1654.81	0.47919	0.00026481	-0.89933	-0.00049698	-0.42014	-0.00023217	552.609	14.009	0.36503	14.009	13.902	14.267	0					151	49	6	0	0	0	0.0017863	3	3944	3944;3949;3950
DB09037	Pembroilzumab heavy chain	-	TKPREEQFNSTYR	13	Unmodified	_TKPREEQFNSTYR_			0	0	2	Heavy	Heavy	Heavy	MULTI-MSMS	20240305_Pembro_23001P1_01	4	414.708	4	414.709	1654.81	-0.89754	-0.00037222	0.27707	0.0001149	-0.62047	-0.00025731	414.709	14.01	0.2099	14.01	13.922	14.132	0					77	21	6	0	0	0	0.027324	3	3961	3953;3961;3963
DB09037	Pembroilzumab heavy chain	-	TKPREEQFNSTYR	13	Unmodified	_TKPREEQFNSTYR_			0	0	2	Heavy	Heavy	Heavy	MULTI-MSMS	20240305_Pembro_23001P1_01	4	828.41	2	828.41	1654.81	-1.1025	-0.00091329	0.39844	0.00033007	-0.70403	-0.00058323	828.411	14.01	0.19315	14.01	13.929	14.122	0					63	16	6	0	0	0	0.047896	1	3955	3955
DB09037	Pembroilzumab heavy chain	-	TKPREEQFNSTYR	13	Unmodified	_TKPREEQFNSTYR_			0	0	2	Heavy	Heavy	Heavy	MULTI-MSMS	20240305_Pembro_ChulaPhat_01	5	552.608	3	552.609	1654.81	-0.1216	-6.7198e-05	-0.59437	-0.00032846	-0.71598	-0.00039565	552.609	14.045	0.21075	14.045	13.951	14.162	0					142	39	6	0	0	0	3.3781e-05	3	3983	3981;3983;3985
DB09037	Pembroilzumab heavy chain	-	TKPREEQFNSTYR	13	Unmodified	_TKPREEQFNSTYR_			0	0	2	Heavy	Heavy	Heavy	MULTI-MSMS	20240305_Pembro_ChulaPhat_01	5	414.708	4	414.709	1654.81	-0.92385	-0.00038313	0.28652	0.00011882	-0.63733	-0.00026431	414.709	14.045	0.20068	14.045	13.964	14.165	0					111	36	5	0	0	0	0.0010964	2	3986	3986;3993
DB09037	Pembroilzumab heavy chain	-	TKPREEQFNSTYR	13	Unmodified	_TKPREEQFNSTYR_			0	0	2	Heavy	Heavy	Heavy	MULTI-MSMS	20240305_Pembro_Pharm_01	6	552.608	3	552.609	1654.81	-1.9823	-0.0010955	0.92601	0.00051172	-1.0563	-0.00058374	552.61	14.05	0.21642	14.05	13.956	14.173	0					139	42	5	0	0	0	0.0032655	3	3990	3990;3992;3994
DB09037	Pembroilzumab heavy chain	-	TKPREEQFNSTYR	13	Unmodified	_TKPREEQFNSTYR_			0	0	2	Heavy	Heavy	Heavy	MULTI-MSMS	20240305_Pembro_Pharm_01	6	414.708	4	414.709	1654.81	-1.8606	-0.00077159	0.82298	0.0003413	-1.0376	-0.0004303	414.709	14.05	0.17287	14.05	13.97	14.143	0					89	29	5	0	0	0	0.0042142	3	3993	3993;3995;4000
DB09037	Pembroilzumab heavy chain	-	TPEVTCVVVDVSQEDPEVQFNWYVDGVEVHNAK	33	Unmodified	_TPEVTCVVVDVSQEDPEVQFNWYVDGVEVHNAK_			0	0	0	Heavy	Heavy	Heavy	MULTI-MSMS	20240208_Pembro-WT01	1	947.948	4	947.949	3787.77	-0.66553	-0.00063089	-0.2936	-0.00027832	-0.95913	-0.00090921	948.2	47.811	1.1109	47.811	47.618	48.729	0					131	27	9	0	0	0	2.7816e-27	6	12587	12582;12587;12598;12660;12671;12682
DB09037	Pembroilzumab heavy chain	-	TPEVTCVVVDVSQEDPEVQFNWYVDGVEVHNAK	33	Unmodified	_TPEVTCVVVDVSQEDPEVQFNWYVDGVEVHNAK_			0	0	0	Heavy	Heavy	Heavy	MULTI-MSMS	20240216_Pembro-WT-01	2	947.947	4	947.949	3787.77	0.062667	5.9405e-05	-0.47661	-0.0004518	-0.41394	-0.00039239	948.451	47.768	1.3199	47.768	47.492	48.811	0					250	40	11	0	0	0	4.0405e-38	3	13025	13017;13025;13031
DB09037	Pembroilzumab heavy chain	-	TPEVTCVVVDVSQEDPEVQFNWYVDGVEVHNAK	33	Unmodified	_TPEVTCVVVDVSQEDPEVQFNWYVDGVEVHNAK_			0	0	0	Heavy	Heavy	Heavy	MULTI-MSMS	20240216_Pembro-WT-01	2	1263.59	3	1263.6	3787.77	-1.1321	-0.0014305	0.13306	0.00016813	-0.99902	-0.0012624	1264.27	47.768	1.1607	47.768	47.6	48.761	0					172	35	10	0	0	0	7.0296e-32	3	13045	13035;13045;13061
DB09037	Pembroilzumab heavy chain	-	TPEVTCVVVDVSQEDPEVQFNWYVDGVEVHNAK	33	Unmodified	_TPEVTCVVVDVSQEDPEVQFNWYVDGVEVHNAK_			0	0	0	Heavy	Heavy	Heavy	MULTI-MSMS	20240216_Pembro-WT-Old-PD-01	3	947.947	4	947.949	3787.77	-1.2925	-0.0012252	0.52717	0.00049973	-0.76533	-0.00072549	948.451	46.806	0.48027	46.806	46.612	47.093	0					129	27	8	0	0	0	1.0582e-11	3	12194	12194;12203;12205
DB09037	Pembroilzumab heavy chain	-	TPEVTCVVVDVSQEDPEVQFNWYVDGVEVHNAK	33	Unmodified	_TPEVTCVVVDVSQEDPEVQFNWYVDGVEVHNAK_			0	0	0	Heavy	Heavy	Heavy	MULTI-MSMS	20240216_Pembro-WT-Old-PD-01	3	1263.59	3	1263.6	3787.77	-1.5115	-0.00191	0.11164	0.00014107	-1.3999	-0.0017689	1264.27	46.804	0.34122	46.804	46.652	46.993	0					80	16	7	0	0	0	0.00067787	1	12209	12209
DB09037	Pembroilzumab heavy chain	-	TPEVTCVVVDVSQEDPEVQFNWYVDGVEVHNAK	33	Unmodified	_TPEVTCVVVDVSQEDPEVQFNWYVDGVEVHNAK_			0	0	0	Heavy	Heavy	Heavy	MULTI-MSMS	20240216_Pembro-WT-Old-PD-01	3	947.947	4	947.949	3787.77	1.2465	0.0011816	-1.3193	-0.0012506	-0.072734	-6.8948e-05	948.45	47.751	2.016	47.751	47.495	49.511	0					283	49	9	0	0	0	1.3227e-44	14	12378	12378;12387;12398;12455;12467;12478;12508;12530;12532;12541;12591;12601;12615;12628
DB09037	Pembroilzumab heavy chain	-	TPEVTCVVVDVSQEDPEVQFNWYVDGVEVHNAK	33	Unmodified	_TPEVTCVVVDVSQEDPEVQFNWYVDGVEVHNAK_			0	0	0	Heavy	Heavy	Heavy	MULTI-MSMS	20240216_Pembro-WT-Old-PD-01	3	1263.59	3	1263.6	3787.77	0.67067	0.00084746	-1.2976	-0.0016397	-0.62694	-0.0007922	1263.93	47.751	1.5363	47.751	47.495	49.032	0					192	34	10	0	0	0	8.0406e-38	9	12388	12380;12388;12401;12456;12469;12480;12533;12547;12557
DB09037	Pembroilzumab heavy chain	-	TPEVTCVVVDVSQEDPEVQFNWYVDGVEVHNAK	33	Unmodified	_TPEVTCVVVDVSQEDPEVQFNWYVDGVEVHNAK_			0	0	0	Heavy	Heavy	Heavy	MULTI-MSMS	20240216_Pembro-WT-Old-PD-01	3	947.947	4	947.949	3787.77	-1.1651	-0.0011045	-0.076085	-7.2125e-05	-1.2412	-0.0011766	948.2	50.92	0.17437	50.92	50.815	50.989	0					64	13	8	0	0	0	0.017665	1	13080	13080
DB09037	Pembroilzumab heavy chain	-	TPEVTCVVVDVSQEDPEVQFNWYVDGVEVHNAK	33	Unmodified	_TPEVTCVVVDVSQEDPEVQFNWYVDGVEVHNAK_			0	0	0	Heavy	Heavy	Heavy	MULTI-MSMS	20240216_Pembro-WT-Old-PD-01	3	947.947	4	947.949	3787.77	-1.1357	-0.0010766	0.27878	0.00026427	-0.8569	-0.00081229	948.451	51.412	0.23665	51.412	51.326	51.563	0					67	22	6	0	0	0	0.0044989	1	13183	13183
DB09037	Pembroilzumab heavy chain	-	TPEVTCVVVDVSQEDPEVQFNWYVDGVEVHNAK	33	Unmodified	_TPEVTCVVVDVSQEDPEVQFNWYVDGVEVHNAK_			0	0	0	Heavy	Heavy	Heavy	MULTI-MSMS	20240216_Pembro-WT-Old-PD-01	3	947.947	4	947.949	3787.77	-0.62955	-0.00059679	-0.044925	-4.2586e-05	-0.67448	-0.00063937	948.45	59.221	0.066948	59.221	59.18	59.246	0					35	17	4	0	0	0	0.00086302	1	15055	15055
DB09037	Pembroilzumab heavy chain	-	TPEVTCVVVDVSQEDPEVQFNWYVDGVEVHNAK	33	Unmodified	_TPEVTCVVVDVSQEDPEVQFNWYVDGVEVHNAK_			0	0	0	Heavy	Heavy	Heavy	MULTI-MSMS	20240216_Pembro-WT-Old-PD-01	3	948.446	4	947.949	3787.77	-0.60516	-0.00057366	-0.51534	-0.00048851	-1.1205	-0.0010622	948.2	59.332	0.089149	59.332	59.277	59.366	0					54	16	7	0	0	0	0.046161	1	15080	15080
DB09037	Pembroilzumab heavy chain	-	TPEVTCVVVDVSQEDPEVQFNWYVDGVEVHNAK	33	Unmodified	_TPEVTCVVVDVSQEDPEVQFNWYVDGVEVHNAK_			0	0	0	Heavy	Heavy	Heavy	MULTI-MSMS	20240216_Pembro-WT-Old-PD-01	3	947.947	4	947.949	3787.77	-0.61911	-0.00058689	0.16203	0.0001536	-0.45708	-0.00043329	948.2	59.819	0.080353	59.819	59.784	59.864	0					60	21	6	0	0	0	0.0003141	1	15226	15226
DB09037	Pembroilzumab heavy chain	-	TPEVTCVVVDVSQEDPEVQFNWYVDGVEVHNAK	33	Unmodified	_TPEVTCVVVDVSQEDPEVQFNWYVDGVEVHNAK_			0	0	0	Heavy	Heavy	Heavy	MULTI-MSMS	20240216_Pembro-WT-Old-PD-01	3	947.698	4	947.949	3787.77	-0.63652	-0.00060339	-0.13653	-0.00012942	-0.77305	-0.00073281	948.451	60.031	0.10872	60.031	59.965	60.073	0					60	20	7	0	0	0	0.00085205	1	15288	15288
DB09037	Pembroilzumab heavy chain	-	TPEVTCVVVDVSQEDPEVQFNWYVDGVEVHNAK	33	Unmodified	_TPEVTCVVVDVSQEDPEVQFNWYVDGVEVHNAK_			0	0	0	Heavy	Heavy	Heavy	MULTI-MSMS	20240216_Pembro-WT-Old-PD-01	3	947.947	4	947.949	3787.77	-0.62069	-0.00058838	-0.18881	-0.00017898	-0.8095	-0.00076736	948.2	61.178	0.073315	61.178	61.141	61.214	0					53	18	5	0	0	0	0.020304	1	15625	15625
DB09037	Pembroilzumab heavy chain	-	TPEVTCVVVDVSQEDPEVQFNWYVDGVEVHNAK	33	Unmodified	_TPEVTCVVVDVSQEDPEVQFNWYVDGVEVHNAK_			0	0	0	Heavy	Heavy	Heavy	MULTI-MSMS	20240216_Pembro-WT-Old-PD-01	3	947.947	4	947.949	3787.77	-0.62324	-0.0005908	-0.71377	-0.00067662	-1.337	-0.0012674	948.45	61.915	0.053551	61.915	61.89	61.944	0					56	13	8	0	0	0	3.318e-07	1	15837	15837
DB09037	Pembroilzumab heavy chain	-	TPEVTCVVVDVSQEDPEVQFNWYVDGVEVHNAK	33	Unmodified	_TPEVTCVVVDVSQEDPEVQFNWYVDGVEVHNAK_			0	0	0	Heavy	Heavy	Heavy	MULTI-SECPEP	20240216_Pembro-WT-Old-PD-01	3	947.947	4	947.949	3787.77	-1.1289	-0.0010702	-0.078041	-7.3979e-05	-1.207	-0.0011441	948.2	51.105	0.14141	51.105	51.006	51.147	0					49	15	7	0	0	0	0.064051	1	13108	13108
DB09037	Pembroilzumab heavy chain	-	TPEVTCVVVDVSQEDPEVQFNWYVDGVEVHNAK	33	Unmodified	_TPEVTCVVVDVSQEDPEVQFNWYVDGVEVHNAK_			0	0	0	Heavy	Heavy	Heavy	MULTI-SECPEP	20240216_Pembro-WT-Old-PD-01	3	947.947	4	947.949	3787.77	-1.2285	-0.0011645	-0.056473	-5.3533e-05	-1.2849	-0.0012181	948.451	50.119	0.54594	50.119	49.955	50.501	0					74	21	7	0	0	0	0.037383	1	12866	12866
DB09037	Pembroilzumab heavy chain	-	TPEVTCVVVDVSQEDPEVQFNWYVDGVEVHNAK	33	Unmodified	_TPEVTCVVVDVSQEDPEVQFNWYVDGVEVHNAK_			0	0	0	Heavy	Heavy	Heavy	MULTI-SECPEP	20240216_Pembro-WT-Old-PD-01	3	947.947	4	947.949	3787.77	-1.0847	-0.0010283	0.41669	0.000395	-0.66805	-0.00063327	948.451	51.788	0.12028	51.788	51.695	51.816	0					45	23	4	0	0	0	0.064783	1	13282	13282
DB09037	Pembroilzumab heavy chain	-	TPEVTCVVVDVSQEDPEVQFNWYVDGVEVHNAK	33	Unmodified	_TPEVTCVVVDVSQEDPEVQFNWYVDGVEVHNAK_			0	0	0	Heavy	Heavy	Heavy	MULTI-SECPEP	20240216_Pembro-WT-Old-PD-01	3	947.947	4	947.949	3787.77	-0.62346	-0.00059101	-0.39189	-0.00037149	-1.0154	-0.0009625	948.45	60.529	0.060249	60.529	60.509	60.569	0					40	15	6	0	0	0	0.065261	1	15432	15432
DB09037	Pembroilzumab heavy chain	-	TPEVTCVVVDVSQEDPEVQFNWYVDGVEVHNAK	33	Unmodified	_TPEVTCVVVDVSQEDPEVQFNWYVDGVEVHNAK_			0	0	0	Heavy	Heavy	Heavy	MULTI-SECPEP	20240216_Pembro-WT-Old-PD-01	3	947.947	4	947.949	3787.77	-1.0401	-0.00098596	0.10418	9.876e-05	-0.93592	-0.0008872	948.701	52.364	0.060276	52.364	52.334	52.394	0					51	16	7	0	0	0	0.065913	1	13415	13415
DB09037	Pembroilzumab heavy chain	-	TPEVTCVVVDVSQEDPEVQFNWYVDGVEVHNAK	33	Unmodified	_TPEVTCVVVDVSQEDPEVQFNWYVDGVEVHNAK_			0	0	0	Heavy	Heavy	Heavy	MULTI-SECPEP	20240216_Pembro-WT-Old-PD-01	3	947.947	4	947.949	3787.77	-1.0376	-0.00098358	-0.013746	-1.3031e-05	-1.0513	-0.00099661	948.45	52.349	0.026775	52.349	52.334	52.361	0					10	6	2	0	0	0	0.065913	1	13415	13415
DB09037	Pembroilzumab heavy chain	-	TPEVTCVVVDVSQEDPEVQFNWYVDGVEVHNAK	33	Unmodified	_TPEVTCVVVDVSQEDPEVQFNWYVDGVEVHNAK_			0	0	0	Heavy	Heavy	Heavy	MULTI-SECPEP	20240216_Pembro-WT-Old-PD-01	3	947.947	4	947.949	3787.77	-0.57222	-0.00054244	-0.44189	-0.00041889	-1.0141	-0.00096133	948.2	60.5	0.056881	60.5	60.465	60.522	0					46	14	5	0	0	0	0.065419	1	15421	15421
DB09037	Pembroilzumab heavy chain	-	TPEVTCVVVDVSQEDPEVQFNWYVDGVEVHNAK	33	Unmodified	_TPEVTCVVVDVSQEDPEVQFNWYVDGVEVHNAK_			0	0	0	Heavy	Heavy	Heavy	MULTI-SECPEP	20240216_Pembro-WT-Old-PD-01	3	947.947	4	947.949	3787.77	-1.1616	-0.0011011	0.5649	0.0005355	-0.59668	-0.00056562	948.451	50.989	0.09499	50.989	50.927	51.022	0					21	11	3	0	0	0	0.06459	1	13101	13101
DB09037	Pembroilzumab heavy chain	-	TPEVTCVVVDVSQEDPEVQFNWYVDGVEVHNAK	33	Unmodified	_TPEVTCVVVDVSQEDPEVQFNWYVDGVEVHNAK_			0	0	0	Heavy	Heavy	Heavy	MULTI-MSMS	20240305_Pembro_23001P1_01	4	948.199	4	947.949	3787.77	-1.3517	-0.0012813	0.80516	0.00076325	-0.54652	-0.00051808	948.451	46.774	0.38086	46.774	46.619	47	0					156	54	5	0	0	0	2.4851e-07	2	12492	12492;12501
DB09037	Pembroilzumab heavy chain	-	TPEVTCVVVDVSQEDPEVQFNWYVDGVEVHNAK	33	Unmodified	_TPEVTCVVVDVSQEDPEVQFNWYVDGVEVHNAK_			0	0	0	Heavy	Heavy	Heavy	MULTI-MSMS	20240305_Pembro_23001P1_01	4	947.948	4	947.949	3787.77	0.91217	0.00086469	-1.108	-0.0010504	-0.19588	-0.00018569	948.45	47.709	1.0606	47.709	47.544	48.605	0					445	78	10	0	0	0	2.0627e-39	6	12687	12680;12687;12696;12755;12764;12771
DB09037	Pembroilzumab heavy chain	-	TPEVTCVVVDVSQEDPEVQFNWYVDGVEVHNAK	33	Unmodified	_TPEVTCVVVDVSQEDPEVQFNWYVDGVEVHNAK_			0	0	0	Heavy	Heavy	Heavy	MULTI-MSMS	20240305_Pembro_23001P1_01	4	1263.59	3	1263.6	3787.77	0.25847	0.0003266	-0.88851	-0.0011227	-0.63004	-0.00079611	1264.26	47.71	1.1109	47.71	47.561	48.672	0					416	82	10	0	0	0	3.3897e-45	9	12690	12690;12698;12709;12766;12773;12780;12833;12841;12843
DB09037	Pembroilzumab heavy chain	-	TPEVTCVVVDVSQEDPEVQFNWYVDGVEVHNAK	33	Unmodified	_TPEVTCVVVDVSQEDPEVQFNWYVDGVEVHNAK_			0	0	0	Heavy	Heavy	Heavy	MULTI-MSMS	20240305_Pembro_23001P1_01	4	947.948	4	947.949	3787.77	-1.2657	-0.0011998	0.47021	0.00044574	-0.79547	-0.00075406	948.451	49.014	0.15667	49.014	48.952	49.109	0					92	27	8	0	0	0	5.4199e-23	3	13002	13000;13002;13004
DB09037	Pembroilzumab heavy chain	-	TPEVTCVVVDVSQEDPEVQFNWYVDGVEVHNAK	33	Unmodified	_TPEVTCVVVDVSQEDPEVQFNWYVDGVEVHNAK_			0	0	0	Heavy	Heavy	Heavy	MULTI-MSMS	20240305_Pembro_23001P1_01	4	948.199	4	947.949	3787.77	-1.3518	-0.0012815	0.41939	0.00039756	-0.93246	-0.00088392	948.201	49.896	0.1869	49.896	49.762	49.949	0					89	20	8	0	0	0	2.0752e-16	4	13204	13193;13195;13198;13204
DB09037	Pembroilzumab heavy chain	-	TPEVTCVVVDVSQEDPEVQFNWYVDGVEVHNAK	33	Unmodified	_TPEVTCVVVDVSQEDPEVQFNWYVDGVEVHNAK_			0	0	0	Heavy	Heavy	Heavy	MULTI-MSMS	20240305_Pembro_23001P1_01	4	947.948	4	947.949	3787.77	-1.3496	-0.0012793	0.33723	0.00031968	-1.0123	-0.00095963	948.45	50.015	0.1161	50.015	49.959	50.075	0					46	10	7	0	0	0	6.1421e-17	1	13247	13247
DB09037	Pembroilzumab heavy chain	-	TPEVTCVVVDVSQEDPEVQFNWYVDGVEVHNAK	33	Unmodified	_TPEVTCVVVDVSQEDPEVQFNWYVDGVEVHNAK_			0	0	0	Heavy	Heavy	Heavy	MULTI-MSMS	20240305_Pembro_23001P1_01	4	948.701	4	947.949	3787.77	-1.3059	-0.0012379	-0.03666	-3.4752e-05	-1.3425	-0.0012726	948.451	50.979	0.18763	50.979	50.83	51.017	0					78	21	8	0	0	0	0.046161	1	13479	13479
DB09037	Pembroilzumab heavy chain	-	TPEVTCVVVDVSQEDPEVQFNWYVDGVEVHNAK	33	Unmodified	_TPEVTCVVVDVSQEDPEVQFNWYVDGVEVHNAK_			0	0	0	Heavy	Heavy	Heavy	MULTI-MSMS	20240305_Pembro_23001P1_01	4	948.199	4	947.949	3787.77	-1.2637	-0.0011979	0.91548	0.00086783	-0.34819	-0.00033007	948.703	51.094	0.13518	51.094	51.027	51.162	0					52	16	6	0	0	0	1.6288e-07	1	13518	13518
DB09037	Pembroilzumab heavy chain	-	TPEVTCVVVDVSQEDPEVQFNWYVDGVEVHNAK	33	Unmodified	_TPEVTCVVVDVSQEDPEVQFNWYVDGVEVHNAK_			0	0	0	Heavy	Heavy	Heavy	MULTI-MSMS	20240305_Pembro_23001P1_01	4	947.702	4	947.949	3787.77	-1.2924	-0.0012252	0.29304	0.00027779	-0.9994	-0.00094738	948.451	52.015	0.0788	52.015	51.982	52.061	0					31	14	3	0	0	0	0.0006336	1	13734	13734
DB09037	Pembroilzumab heavy chain	-	TPEVTCVVVDVSQEDPEVQFNWYVDGVEVHNAK	33	Unmodified	_TPEVTCVVVDVSQEDPEVQFNWYVDGVEVHNAK_			0	0	0	Heavy	Heavy	Heavy	MULTI-MSMS	20240305_Pembro_23001P1_01	4	947.948	4	947.949	3787.77	-1.2315	-0.0011674	-0.23195	-0.00021988	-1.4634	-0.0013873	948.2	52.089	0.075916	52.089	52.054	52.13	0					19	6	4	0	0	0	1.0681e-07	3	13760	13753;13757;13760
DB09037	Pembroilzumab heavy chain	-	TPEVTCVVVDVSQEDPEVQFNWYVDGVEVHNAK	33	Unmodified	_TPEVTCVVVDVSQEDPEVQFNWYVDGVEVHNAK_			0	0	0	Heavy	Heavy	Heavy	MULTI-MSMS	20240305_Pembro_23001P1_01	4	947.948	4	947.949	3787.77	-1.1449	-0.0010853	0.33766	0.00032008	-0.80728	-0.00076526	948.451	52.398	0.053532	52.398	52.375	52.429	0					41	13	7	0	0	0	3.0522e-11	1	13838	13838
DB09037	Pembroilzumab heavy chain	-	TPEVTCVVVDVSQEDPEVQFNWYVDGVEVHNAK	33	Unmodified	_TPEVTCVVVDVSQEDPEVQFNWYVDGVEVHNAK_			0	0	0	Heavy	Heavy	Heavy	MULTI-MSMS	20240305_Pembro_23001P1_01	4	947.948	4	947.949	3787.77	-1.2723	-0.0012061	0.66965	0.00063479	-0.60269	-0.00057132	948.451	53.215	0.033432	53.215	53.198	53.232	0					15	7	3	0	0	0	0.00038841	1	14061	14061
DB09037	Pembroilzumab heavy chain	-	TPEVTCVVVDVSQEDPEVQFNWYVDGVEVHNAK	33	Unmodified	_TPEVTCVVVDVSQEDPEVQFNWYVDGVEVHNAK_			0	0	0	Heavy	Heavy	Heavy	MULTI-MSMS	20240305_Pembro_23001P1_01	4	947.948	4	947.949	3787.77	-1.0753	-0.0010193	0.90349	0.00085646	-0.17178	-0.00016284	948.453	58.342	0.19563	58.342	58.229	58.424	0					39	7	7	0	0	0	0.064083	1	15374	15374
DB09037	Pembroilzumab heavy chain	-	TPEVTCVVVDVSQEDPEVQFNWYVDGVEVHNAK	33	Unmodified	_TPEVTCVVVDVSQEDPEVQFNWYVDGVEVHNAK_			0	0	0	Heavy	Heavy	Heavy	MULTI-MSMS	20240305_Pembro_23001P1_01	4	947.948	4	947.949	3787.77	-1.1334	-0.0010744	0.97958	0.0009286	-0.15384	-0.00014583	947.951	58.833	0.14972	58.833	58.75	58.9	0					56	17	6	0	0	0	0.056194	1	15486	15486
DB09037	Pembroilzumab heavy chain	-	TPEVTCVVVDVSQEDPEVQFNWYVDGVEVHNAK	33	Unmodified	_TPEVTCVVVDVSQEDPEVQFNWYVDGVEVHNAK_			0	0	0	Heavy	Heavy	Heavy	MULTI-MSMS	20240305_Pembro_23001P1_01	4	947.948	4	947.949	3787.77	-1.1744	-0.0011133	0.27932	0.00026478	-0.89512	-0.00084853	948.701	59.262	0.073566	59.262	59.214	59.288	0					67	17	7	0	0	0	2.8029e-07	2	15583	15583;15585
DB09037	Pembroilzumab heavy chain	-	TPEVTCVVVDVSQEDPEVQFNWYVDGVEVHNAK	33	Unmodified	_TPEVTCVVVDVSQEDPEVQFNWYVDGVEVHNAK_			0	0	0	Heavy	Heavy	Heavy	MULTI-MSMS	20240305_Pembro_23001P1_01	4	947.948	4	947.949	3787.77	-1.1722	-0.0011112	0.37036	0.00035108	-0.80186	-0.00076012	948.201	59.708	0.053535	59.708	59.683	59.737	0					48	13	7	0	0	0	5.2093e-05	1	15725	15725
DB09037	Pembroilzumab heavy chain	-	TPEVTCVVVDVSQEDPEVQFNWYVDGVEVHNAK	33	Unmodified	_TPEVTCVVVDVSQEDPEVQFNWYVDGVEVHNAK_			0	0	0	Heavy	Heavy	Heavy	MULTI-MSMS	20240305_Pembro_23001P1_01	4	947.948	4	947.949	3787.77	-1.213	-0.0011499	0.49815	0.00047222	-0.71489	-0.00067768	948.451	59.755	0.05682	59.755	59.72	59.777	0					39	12	4	0	0	0	0.00062616	1	15734	15734
DB09037	Pembroilzumab heavy chain	-	TPEVTCVVVDVSQEDPEVQFNWYVDGVEVHNAK	33	Unmodified	_TPEVTCVVVDVSQEDPEVQFNWYVDGVEVHNAK_			0	0	0	Heavy	Heavy	Heavy	MULTI-MSMS	20240305_Pembro_23001P1_01	4	947.948	4	947.949	3787.77	-1.1282	-0.0010695	1.0341	0.00098026	-0.094105	-8.9207e-05	948.451	59.79	0.043484	59.79	59.77	59.814	0					26	10	4	0	0	0	0.00066625	1	15740	15740
DB09037	Pembroilzumab heavy chain	-	TPEVTCVVVDVSQEDPEVQFNWYVDGVEVHNAK	33	Unmodified	_TPEVTCVVVDVSQEDPEVQFNWYVDGVEVHNAK_			0	0	0	Heavy	Heavy	Heavy	MULTI-MSMS	20240305_Pembro_23001P1_01	4	947.948	4	947.949	3787.77	-1.1187	-0.0010604	0.051564	4.888e-05	-1.0671	-0.0010115	948.451	60.407	0.076916	60.407	60.363	60.44	0					61	18	7	0	0	0	1.3108e-07	1	15923	15923
DB09037	Pembroilzumab heavy chain	-	TPEVTCVVVDVSQEDPEVQFNWYVDGVEVHNAK	33	Unmodified	_TPEVTCVVVDVSQEDPEVQFNWYVDGVEVHNAK_			0	0	0	Heavy	Heavy	Heavy	MULTI-MSMS	20240305_Pembro_23001P1_01	4	947.948	4	947.949	3787.77	-1.1708	-0.0011099	0.6498	0.00061598	-0.52105	-0.00049393	948.452	60.719	0.053467	60.719	60.694	60.748	0					29	11	4	0	0	0	0.0006984	2	16016	16014;16016
DB09037	Pembroilzumab heavy chain	-	TPEVTCVVVDVSQEDPEVQFNWYVDGVEVHNAK	33	Unmodified	_TPEVTCVVVDVSQEDPEVQFNWYVDGVEVHNAK_			0	0	0	Heavy	Heavy	Heavy	MULTI-MSMS	20240305_Pembro_23001P1_01	4	947.702	4	947.949	3787.77	-1.1501	-0.0010902	0.6305	0.00059768	-0.51959	-0.00049255	948.451	60.829	0.043499	60.829	60.805	60.848	0					30	10	5	0	0	0	0.02359	1	16044	16044
DB09037	Pembroilzumab heavy chain	-	TPEVTCVVVDVSQEDPEVQFNWYVDGVEVHNAK	33	Unmodified	_TPEVTCVVVDVSQEDPEVQFNWYVDGVEVHNAK_			0	0	0	Heavy	Heavy	Heavy	MULTI-MSMS	20240305_Pembro_23001P1_01	4	947.948	4	947.949	3787.77	-1.1867	-0.0011249	0.30911	0.00029302	-0.87758	-0.0008319	948.702	61.405	0.093666	61.405	61.364	61.457	0					53	23	5	0	0	0	1.2937e-05	2	16203	16203;16207
DB09037	Pembroilzumab heavy chain	-	TPEVTCVVVDVSQEDPEVQFNWYVDGVEVHNAK	33	Unmodified	_TPEVTCVVVDVSQEDPEVQFNWYVDGVEVHNAK_			0	0	0	Heavy	Heavy	Heavy	MULTI-MSMS	20240305_Pembro_23001P1_01	4	947.948	4	947.949	3787.77	-1.0832	-0.0010268	-0.099612	-9.4427e-05	-1.1828	-0.0011212	948.45	61.599	0.040134	61.599	61.581	61.622	0					41	9	7	0	0	0	0.040857	1	16266	16266
DB09037	Pembroilzumab heavy chain	-	TPEVTCVVVDVSQEDPEVQFNWYVDGVEVHNAK	33	Unmodified	_TPEVTCVVVDVSQEDPEVQFNWYVDGVEVHNAK_			0	0	0	Heavy	Heavy	Heavy	MULTI-MSMS	20240305_Pembro_23001P1_01	4	947.948	4	947.949	3787.77	-1.1205	-0.0010622	0.11324	0.00010735	-1.0073	-0.00095485	948.451	63.306	0.053535	63.306	63.282	63.336	0					39	13	5	0	0	0	0.0044989	1	16757	16757
DB09037	Pembroilzumab heavy chain	-	TPEVTCVVVDVSQEDPEVQFNWYVDGVEVHNAK	33	Unmodified	_TPEVTCVVVDVSQEDPEVQFNWYVDGVEVHNAK_			0	0	0	Heavy	Heavy	Heavy	MULTI-MSMS	20240305_Pembro_23001P1_01	4	948.199	4	947.949	3787.77	-1.0693	-0.0010136	0.20365	0.00019305	-0.86565	-0.00082059	948.2	64.043	0.063583	64.043	64.016	64.079	0					47	16	6	0	0	0	0.014265	1	16978	16978
DB09037	Pembroilzumab heavy chain	-	TPEVTCVVVDVSQEDPEVQFNWYVDGVEVHNAK	33	Unmodified	_TPEVTCVVVDVSQEDPEVQFNWYVDGVEVHNAK_			0	0	0	Heavy	Heavy	Heavy	MULTI-MSMS	20240305_Pembro_23001P1_01	4	947.948	4	947.949	3787.77	-0.95818	-0.0009083	0.60392	0.00057249	-0.35426	-0.00033582	948.451	66.474	0.053535	66.474	66.441	66.494	0					58	13	8	0	0	0	3.1486e-07	1	17692	17692
DB09037	Pembroilzumab heavy chain	-	TPEVTCVVVDVSQEDPEVQFNWYVDGVEVHNAK	33	Unmodified	_TPEVTCVVVDVSQEDPEVQFNWYVDGVEVHNAK_			0	0	0	Heavy	Heavy	Heavy	MSMS	20240305_Pembro_23001P1_01	4	1263.59	3	1263.6	3787.77	NaN	NaN	NaN	NaN	NaN	NaN	NaN	48.517	1	48.517	48.017	49.017	0								0	0	0	7.2584e-12	1	12893	12893
DB09037	Pembroilzumab heavy chain	-	TPEVTCVVVDVSQEDPEVQFNWYVDGVEVHNAK	33	Unmodified	_TPEVTCVVVDVSQEDPEVQFNWYVDGVEVHNAK_			0	0	0	Heavy	Heavy	Heavy	MSMS	20240305_Pembro_23001P1_01	4	1263.59	3	1263.6	3787.77	NaN	NaN	NaN	NaN	NaN	NaN	NaN	48.554	1	48.554	48.054	49.054	0								0	0	0	2.4935e-17	1	12901	12901
DB09037	Pembroilzumab heavy chain	-	TPEVTCVVVDVSQEDPEVQFNWYVDGVEVHNAK	33	Unmodified	_TPEVTCVVVDVSQEDPEVQFNWYVDGVEVHNAK_			0	0	0	Heavy	Heavy	Heavy	MSMS	20240305_Pembro_23001P1_01	4	1263.59	3	1263.6	3787.77	NaN	NaN	NaN	NaN	NaN	NaN	NaN	48.582	1	48.582	48.082	49.082	0								0	0	0	8.5805e-18	1	12907	12907
DB09037	Pembroilzumab heavy chain	-	TPEVTCVVVDVSQEDPEVQFNWYVDGVEVHNAK	33	Unmodified	_TPEVTCVVVDVSQEDPEVQFNWYVDGVEVHNAK_			0	0	0	Heavy	Heavy	Heavy	MSMS	20240305_Pembro_23001P1_01	4	1263.59	3	1263.6	3787.77	NaN	NaN	NaN	NaN	NaN	NaN	NaN	48.863	1	48.863	48.363	49.363	0								0	0	0	1.3556e-11	1	12974	12974
DB09037	Pembroilzumab heavy chain	-	TPEVTCVVVDVSQEDPEVQFNWYVDGVEVHNAK	33	Unmodified	_TPEVTCVVVDVSQEDPEVQFNWYVDGVEVHNAK_			0	0	0	Heavy	Heavy	Heavy	MULTI-SECPEP	20240305_Pembro_23001P1_01	4	947.948	4	947.949	3787.77	-1.1845	-0.0011228	1.6032	0.0015197	0.41869	0.00039689	948.452	57.665	0.12302	57.665	57.594	57.717	0					26	13	4	0	0	0	0.065959	1	15204	15204
DB09037	Pembroilzumab heavy chain	-	TPEVTCVVVDVSQEDPEVQFNWYVDGVEVHNAK	33	Unmodified	_TPEVTCVVVDVSQEDPEVQFNWYVDGVEVHNAK_			0	0	0	Heavy	Heavy	Heavy	MULTI-SECPEP	20240305_Pembro_23001P1_01	4	947.948	4	947.949	3787.77	-1.2236	-0.0011599	0.30677	0.0002908	-0.91683	-0.0008691	948.451	52.532	0.090099	52.532	52.466	52.556	0					62	16	7	0	0	0	0.059055	1	13856	13856
DB09037	Pembroilzumab heavy chain	-	TPEVTCVVVDVSQEDPEVQFNWYVDGVEVHNAK	33	Unmodified	_TPEVTCVVVDVSQEDPEVQFNWYVDGVEVHNAK_			0	0	0	Heavy	Heavy	Heavy	MULTI-SECPEP	20240305_Pembro_23001P1_01	4	947.676	4	947.949	3787.77	-1.1288	-0.0010701	0.14658	0.00013895	-0.98223	-0.0009311	948.452	61.685	0.06694	61.685	61.645	61.712	0					50	17	7	0	0	0	0.059528	1	16294	16294
DB09037	Pembroilzumab heavy chain	-	TPEVTCVVVDVSQEDPEVQFNWYVDGVEVHNAK	33	Unmodified	_TPEVTCVVVDVSQEDPEVQFNWYVDGVEVHNAK_			0	0	0	Heavy	Heavy	Heavy	MULTI-SECPEP	20240305_Pembro_23001P1_01	4	947.948	4	947.949	3787.77	-1.2165	-0.0011531	0.3478	0.00032969	-0.86867	-0.00082345	948.2	52.177	0.14383	52.177	52.123	52.267	0					80	25	6	0	0	0	0.06462	1	13774	13774
DB09037	Pembroilzumab heavy chain	-	TPEVTCVVVDVSQEDPEVQFNWYVDGVEVHNAK	33	Unmodified	_TPEVTCVVVDVSQEDPEVQFNWYVDGVEVHNAK_			0	0	0	Heavy	Heavy	Heavy	MULTI-SECPEP	20240305_Pembro_23001P1_01	4	947.948	4	947.949	3787.77	-1.233	-0.0011688	0.57256	0.00054276	-0.66046	-0.00062608	948.452	53.413	0.070282	53.413	53.376	53.446	0					54	18	5	0	0	0	0.065342	1	14112	14112
DB09037	Pembroilzumab heavy chain	-	TPEVTCVVVDVSQEDPEVQFNWYVDGVEVHNAK	33	Unmodified	_TPEVTCVVVDVSQEDPEVQFNWYVDGVEVHNAK_			0	0	0	Heavy	Heavy	Heavy	MULTI-SECPEP	20240305_Pembro_23001P1_01	4	947.948	4	947.949	3787.77	-1.131	-0.0010722	0.12551	0.00011898	-1.0055	-0.00095319	948.451	59.451	0.070232	59.451	59.422	59.492	0					69	16	8	0	0	0	0.0641	1	15652	15652
DB09037	Pembroilzumab heavy chain	-	TPEVTCVVVDVSQEDPEVQFNWYVDGVEVHNAK	33	Unmodified	_TPEVTCVVVDVSQEDPEVQFNWYVDGVEVHNAK_			0	0	0	Heavy	Heavy	Heavy	MULTI-SECPEP	20240305_Pembro_23001P1_01	4	947.948	4	947.949	3787.77	-1.2089	-0.001146	-0.28171	-0.00026705	-1.4906	-0.001413	948.2	62.431	0.063583	62.431	62.392	62.455	0					37	16	5	0	0	0	0.065493	1	16508	16508
DB09037	Pembroilzumab heavy chain	-	TPEVTCVVVDVSQEDPEVQFNWYVDGVEVHNAK	33	Unmodified	_TPEVTCVVVDVSQEDPEVQFNWYVDGVEVHNAK_			0	0	0	Heavy	Heavy	Heavy	MULTI-SECPEP	20240305_Pembro_23001P1_01	4	947.948	4	947.949	3787.77	-1.1916	-0.0011296	0.36203	0.00034319	-0.82958	-0.0007864	948.451	60.916	0.063553	60.916	60.885	60.949	0					30	15	4	0	0	0	0.063349	1	16064	16064
DB09037	Pembroilzumab heavy chain	-	TPEVTCVVVDVSQEDPEVQFNWYVDGVEVHNAK	33	Unmodified	_TPEVTCVVVDVSQEDPEVQFNWYVDGVEVHNAK_			0	0	0	Heavy	Heavy	Heavy	MULTI-SECPEP	20240305_Pembro_23001P1_01	4	947.948	4	947.949	3787.77	-1.1421	-0.0010827	0.14241	0.000135	-0.99971	-0.00094767	948.451	61.857	0.070301	61.857	61.826	61.896	0					60	18	7	0	0	0	0.064713	1	16346	16346
DB09037	Pembroilzumab heavy chain	-	TPEVTCVVVDVSQEDPEVQFNWYVDGVEVHNAK	33	Unmodified	_TPEVTCVVVDVSQEDPEVQFNWYVDGVEVHNAK_			0	0	0	Heavy	Heavy	Heavy	MULTI-SECPEP	20240305_Pembro_23001P1_01	4	947.948	4	947.949	3787.77	-1.1689	-0.001108	0.23531	0.00022306	-0.93356	-0.00088497	948.451	53.912	0.070442	53.912	53.882	53.952	0					23	11	4	0	0	0	0.044293	1	14247	14247
DB09037	Pembroilzumab heavy chain	-	TPEVTCVVVDVSQEDPEVQFNWYVDGVEVHNAK	33	Unmodified	_TPEVTCVVVDVSQEDPEVQFNWYVDGVEVHNAK_			0	0	0	Heavy	Heavy	Heavy	MULTI-SECPEP	20240305_Pembro_23001P1_01	4	947.948	4	947.949	3787.77	-1.2866	-0.0012196	0.58401	0.00055361	-0.7026	-0.00066603	948.201	51.323	0.18346	51.323	51.208	51.391	0					73	24	6	0	0	0	0.029176	1	13574	13574
DB09037	Pembroilzumab heavy chain	-	TPEVTCVVVDVSQEDPEVQFNWYVDGVEVHNAK	33	Unmodified	_TPEVTCVVVDVSQEDPEVQFNWYVDGVEVHNAK_			0	0	0	Heavy	Heavy	Heavy	MULTI-SECPEP	20240305_Pembro_23001P1_01	4	947.948	4	947.949	3787.77	-1.3267	-0.0012576	0.62115	0.00058882	-0.70551	-0.00066879	948.451	49.141	0.14548	49.141	49.109	49.254	0					45	20	3	0	0	0	0.02693	1	13058	13058
DB09037	Pembroilzumab heavy chain	-	TPEVTCVVVDVSQEDPEVQFNWYVDGVEVHNAK	33	Unmodified	_TPEVTCVVVDVSQEDPEVQFNWYVDGVEVHNAK_			0	0	0	Heavy	Heavy	Heavy	MULTI-SECPEP	20240305_Pembro_23001P1_01	4	947.948	4	947.949	3787.77	-1.1065	-0.0010489	0.43397	0.00041138	-0.67253	-0.00063752	948.451	62.581	0.090401	62.581	62.516	62.606	0					49	24	4	0	0	0	0.064314	1	16554	16554
DB09037	Pembroilzumab heavy chain	-	TPEVTCVVVDVSQEDPEVQFNWYVDGVEVHNAK	33	Unmodified	_TPEVTCVVVDVSQEDPEVQFNWYVDGVEVHNAK_			0	0	0	Heavy	Heavy	Heavy	MULTI-SECPEP	20240305_Pembro_23001P1_01	4	947.948	4	947.949	3787.77	-1.1466	-0.0010869	0.58181	0.00055153	-0.56478	-0.00053538	948.2	52.745	0.10007	52.745	52.69	52.79	0					45	16	5	0	0	0	0.064783	1	13936	13936
DB09037	Pembroilzumab heavy chain	-	TPEVTCVVVDVSQEDPEVQFNWYVDGVEVHNAK	33	Unmodified	_TPEVTCVVVDVSQEDPEVQFNWYVDGVEVHNAK_			0	0	0	Heavy	Heavy	Heavy	MULTI-SECPEP	20240305_Pembro_23001P1_01	4	947.948	4	947.949	3787.77	-1.1898	-0.0011279	0.52249	0.00049529	-0.66731	-0.00063258	948.451	52.859	0.04015	52.859	52.84	52.88	0					15	9	3	0	0	0	0.060839	1	13963	13963
DB09037	Pembroilzumab heavy chain	-	TPEVTCVVVDVSQEDPEVQFNWYVDGVEVHNAK	33	Unmodified	_TPEVTCVVVDVSQEDPEVQFNWYVDGVEVHNAK_			0	0	0	Heavy	Heavy	Heavy	MULTI-SECPEP	20240305_Pembro_23001P1_01	4	947.948	4	947.949	3787.77	-1.148	-0.0010882	0.39316	0.00037269	-0.7548	-0.00071552	948.451	60.041	0.050114	60.041	60.018	60.068	0					18	10	2	0	0	0	0.055743	1	15817	15817
DB09037	Pembroilzumab heavy chain	-	TPEVTCVVVDVSQEDPEVQFNWYVDGVEVHNAK	33	Unmodified	_TPEVTCVVVDVSQEDPEVQFNWYVDGVEVHNAK_			0	0	0	Heavy	Heavy	Heavy	MULTI-SECPEP	20240305_Pembro_23001P1_01	4	947.948	4	947.949	3787.77	-1.056	-0.001001	0.19872	0.00018837	-0.85725	-0.00081263	948.451	63.008	0.060036	63.008	62.968	63.028	0					23	9	3	0	0	0	0.064892	1	16664	16664
DB09037	Pembroilzumab heavy chain	-	TPEVTCVVVDVSQEDPEVQFNWYVDGVEVHNAK	33	Unmodified	_TPEVTCVVVDVSQEDPEVQFNWYVDGVEVHNAK_			0	0	0	Heavy	Heavy	Heavy	MULTI-SECPEP	20240305_Pembro_23001P1_01	4	947.948	4	947.949	3787.77	-1.1886	-0.0011267	0.37357	0.00035413	-0.81505	-0.00077262	948.452	58.914	0.0802	58.914	58.866	58.947	0					56	17	7	0	0	0	0.065929	1	15497	15497
DB09037	Pembroilzumab heavy chain	-	TPEVTCVVVDVSQEDPEVQFNWYVDGVEVHNAK	33	Unmodified	_TPEVTCVVVDVSQEDPEVQFNWYVDGVEVHNAK_			0	0	0	Heavy	Heavy	Heavy	MULTI-MSMS	20240305_Pembro_ChulaPhat_01	5	947.948	4	947.949	3787.77	-1.3625	-0.0012916	0.47919	0.00045425	-0.88334	-0.00083736	948.201	46.819	0.19595	46.819	46.694	46.89	0					139	38	8	0	0	0	8.586e-08	3	12645	12643;12645;12648
DB09037	Pembroilzumab heavy chain	-	TPEVTCVVVDVSQEDPEVQFNWYVDGVEVHNAK	33	Unmodified	_TPEVTCVVVDVSQEDPEVQFNWYVDGVEVHNAK_			0	0	0	Heavy	Heavy	Heavy	MULTI-MSMS	20240305_Pembro_ChulaPhat_01	5	947.948	4	947.949	3787.77	0.11785	0.00011171	-0.28636	-0.00027145	-0.16851	-0.00015974	948.451	47.764	0.8375	47.764	47.575	48.413	0					425	81	9	0	0	0	3.0534e-27	8	12922	12859;12861;12863;12922;12933;12941;12991;12992
DB09037	Pembroilzumab heavy chain	-	TPEVTCVVVDVSQEDPEVQFNWYVDGVEVHNAK	33	Unmodified	_TPEVTCVVVDVSQEDPEVQFNWYVDGVEVHNAK_			0	0	0	Heavy	Heavy	Heavy	MULTI-MSMS	20240305_Pembro_ChulaPhat_01	5	1263.59	3	1263.6	3787.77	-0.16438	-0.00020771	-0.4127	-0.00052149	-0.57708	-0.0007292	1263.93	47.769	0.98796	47.769	47.605	48.593	0					365	91	9	0	0	0	1.7432e-37	6	12870	12870;12877;12888;12942;12947;12949
DB09037	Pembroilzumab heavy chain	-	TPEVTCVVVDVSQEDPEVQFNWYVDGVEVHNAK	33	Unmodified	_TPEVTCVVVDVSQEDPEVQFNWYVDGVEVHNAK_			0	0	0	Heavy	Heavy	Heavy	MULTI-MSMS	20240305_Pembro_ChulaPhat_01	5	947.948	4	947.949	3787.77	-0.95702	-0.0009072	0.16182	0.0001534	-0.7952	-0.00075381	948.451	48.685	0.14802	48.685	48.612	48.76	0					49	29	3	0	0	0	8.5092e-22	3	13105	13103;13105;13107
DB09037	Pembroilzumab heavy chain	-	TPEVTCVVVDVSQEDPEVQFNWYVDGVEVHNAK	33	Unmodified	_TPEVTCVVVDVSQEDPEVQFNWYVDGVEVHNAK_			0	0	0	Heavy	Heavy	Heavy	MULTI-MSMS	20240305_Pembro_ChulaPhat_01	5	947.948	4	947.949	3787.77	-1.0573	-0.0010022	0.46019	0.00043624	-0.59706	-0.00056598	948.451	48.938	0.15136	48.938	48.865	49.017	0					55	22	6	0	0	0	1.0989e-21	3	13164	13162;13164;13166
DB09037	Pembroilzumab heavy chain	-	TPEVTCVVVDVSQEDPEVQFNWYVDGVEVHNAK	33	Unmodified	_TPEVTCVVVDVSQEDPEVQFNWYVDGVEVHNAK_			0	0	0	Heavy	Heavy	Heavy	MULTI-MSMS	20240305_Pembro_ChulaPhat_01	5	947.948	4	947.949	3787.77	-1.1111	-0.0010532	0.2976	0.00028211	-0.81347	-0.00077113	948.451	49.176	0.15298	49.176	49.126	49.279	0					77	21	7	0	0	0	4.1861e-22	3	13222	13220;13222;13224
DB09037	Pembroilzumab heavy chain	-	TPEVTCVVVDVSQEDPEVQFNWYVDGVEVHNAK	33	Unmodified	_TPEVTCVVVDVSQEDPEVQFNWYVDGVEVHNAK_			0	0	0	Heavy	Heavy	Heavy	MULTI-MSMS	20240305_Pembro_ChulaPhat_01	5	947.948	4	947.949	3787.77	-1.2196	-0.0011561	0.77916	0.00073861	-0.44041	-0.00041749	948.451	49.623	0.22453	49.623	49.441	49.665	0					60	12	8	0	0	0	0.0026451	1	13316	13316
DB09037	Pembroilzumab heavy chain	-	TPEVTCVVVDVSQEDPEVQFNWYVDGVEVHNAK	33	Unmodified	_TPEVTCVVVDVSQEDPEVQFNWYVDGVEVHNAK_			0	0	0	Heavy	Heavy	Heavy	MULTI-MSMS	20240305_Pembro_ChulaPhat_01	5	948.451	4	947.949	3787.77	-1.2756	-0.0012092	0.70003	0.00066359	-0.57557	-0.00054561	948.201	49.819	0.090084	49.819	49.763	49.853	0					46	15	5	0	0	0	5.3846e-05	1	13359	13359
DB09037	Pembroilzumab heavy chain	-	TPEVTCVVVDVSQEDPEVQFNWYVDGVEVHNAK	33	Unmodified	_TPEVTCVVVDVSQEDPEVQFNWYVDGVEVHNAK_			0	0	0	Heavy	Heavy	Heavy	MULTI-MSMS	20240305_Pembro_ChulaPhat_01	5	948.201	4	947.949	3787.77	-1.24	-0.0011755	0.67237	0.00063737	-0.56767	-0.00053812	948.451	49.929	0.063335	49.929	49.896	49.959	0					14	8	2	0	0	0	6.2142e-08	1	13402	13402
DB09037	Pembroilzumab heavy chain	-	TPEVTCVVVDVSQEDPEVQFNWYVDGVEVHNAK	33	Unmodified	_TPEVTCVVVDVSQEDPEVQFNWYVDGVEVHNAK_			0	0	0	Heavy	Heavy	Heavy	MULTI-MSMS	20240305_Pembro_ChulaPhat_01	5	947.948	4	947.949	3787.77	-1.2265	-0.0011627	0.37758	0.00035793	-0.84894	-0.00080475	948.451	50.142	0.29258	50.142	50.076	50.369	0					47	22	4	0	0	0	2.6596e-07	1	13436	13436
DB09037	Pembroilzumab heavy chain	-	TPEVTCVVVDVSQEDPEVQFNWYVDGVEVHNAK	33	Unmodified	_TPEVTCVVVDVSQEDPEVQFNWYVDGVEVHNAK_			0	0	0	Heavy	Heavy	Heavy	MULTI-MSMS	20240305_Pembro_ChulaPhat_01	5	947.948	4	947.949	3787.77	-1.1745	-0.0011134	-0.042443	-4.0234e-05	-1.217	-0.0011536	948.701	60.544	0.070282	60.544	60.518	60.589	0					54	18	7	0	0	0	0.053715	1	16222	16222
DB09037	Pembroilzumab heavy chain	-	TPEVTCVVVDVSQEDPEVQFNWYVDGVEVHNAK	33	Unmodified	_TPEVTCVVVDVSQEDPEVQFNWYVDGVEVHNAK_			0	0	0	Heavy	Heavy	Heavy	MSMS	20240305_Pembro_ChulaPhat_01	5	1263.59	3	1263.6	3787.77	NaN	NaN	NaN	NaN	NaN	NaN	NaN	48.223	1	48.223	47.723	48.723	0								0	0	0	1.7733e-17	1	12994	12994
DB09037	Pembroilzumab heavy chain	-	TPEVTCVVVDVSQEDPEVQFNWYVDGVEVHNAK	33	Unmodified	_TPEVTCVVVDVSQEDPEVQFNWYVDGVEVHNAK_			0	0	0	Heavy	Heavy	Heavy	MSMS	20240305_Pembro_ChulaPhat_01	5	1263.59	3	1263.6	3787.77	NaN	NaN	NaN	NaN	NaN	NaN	NaN	48.244	1	48.244	47.744	48.744	0								0	0	0	1.1443e-11	1	12999	12999
DB09037	Pembroilzumab heavy chain	-	TPEVTCVVVDVSQEDPEVQFNWYVDGVEVHNAK	33	Unmodified	_TPEVTCVVVDVSQEDPEVQFNWYVDGVEVHNAK_			0	0	0	Heavy	Heavy	Heavy	MSMS	20240305_Pembro_ChulaPhat_01	5	1263.59	3	1263.6	3787.77	NaN	NaN	NaN	NaN	NaN	NaN	NaN	48.25	1	48.25	47.75	48.75	0								0	0	0	1.7715e-30	1	13000	13000
DB09037	Pembroilzumab heavy chain	-	TPEVTCVVVDVSQEDPEVQFNWYVDGVEVHNAK	33	Unmodified	_TPEVTCVVVDVSQEDPEVQFNWYVDGVEVHNAK_			0	0	0	Heavy	Heavy	Heavy	MSMS	20240305_Pembro_ChulaPhat_01	5	1263.59	3	1263.6	3787.77	NaN	NaN	NaN	NaN	NaN	NaN	NaN	48.468	1	48.468	47.968	48.968	0								0	0	0	3.7804e-07	1	13049	13049
DB09037	Pembroilzumab heavy chain	-	TPEVTCVVVDVSQEDPEVQFNWYVDGVEVHNAK	33	Unmodified	_TPEVTCVVVDVSQEDPEVQFNWYVDGVEVHNAK_			0	0	0	Heavy	Heavy	Heavy	MSMS	20240305_Pembro_ChulaPhat_01	5	1263.59	3	1263.6	3787.77	NaN	NaN	NaN	NaN	NaN	NaN	NaN	48.498	1	48.498	47.998	48.998	0								0	0	0	1.567e-11	1	13056	13056
DB09037	Pembroilzumab heavy chain	-	TPEVTCVVVDVSQEDPEVQFNWYVDGVEVHNAK	33	Unmodified	_TPEVTCVVVDVSQEDPEVQFNWYVDGVEVHNAK_			0	0	0	Heavy	Heavy	Heavy	MSMS	20240305_Pembro_ChulaPhat_01	5	1263.59	3	1263.6	3787.77	NaN	NaN	NaN	NaN	NaN	NaN	NaN	48.534	1	48.534	48.034	49.034	0								0	0	0	4.3831e-12	1	13064	13064
DB09037	Pembroilzumab heavy chain	-	TPEVTCVVVDVSQEDPEVQFNWYVDGVEVHNAK	33	Unmodified	_TPEVTCVVVDVSQEDPEVQFNWYVDGVEVHNAK_			0	0	0	Heavy	Heavy	Heavy	MULTI-SECPEP	20240305_Pembro_ChulaPhat_01	5	947.723	4	947.949	3787.77	-1.2381	-0.0011737	0.78702	0.00074606	-0.45111	-0.00042763	948.201	50.121	0.062366	50.121	50.076	50.139	0					15	10	2	0	0	0	0.065895	1	13434	13434
DB09037	Pembroilzumab heavy chain	-	TPEVTCVVVDVSQEDPEVQFNWYVDGVEVHNAK	33	Unmodified	_TPEVTCVVVDVSQEDPEVQFNWYVDGVEVHNAK_			0	0	0	Heavy	Heavy	Heavy	MULTI-SECPEP	20240305_Pembro_ChulaPhat_01	5	947.723	4	947.949	3787.77	-1.2283	-0.0011643	0.52951	0.00050195	-0.69875	-0.00066238	948.702	49.883	0.10014	49.883	49.849	49.949	0					64	18	6	0	0	0	0.064944	1	13396	13396
DB09037	Pembroilzumab heavy chain	-	TPEVTCVVVDVSQEDPEVQFNWYVDGVEVHNAK	33	Unmodified	_TPEVTCVVVDVSQEDPEVQFNWYVDGVEVHNAK_			0	0	0	Heavy	Heavy	Heavy	MULTI-SECPEP	20240305_Pembro_ChulaPhat_01	5	947.948	4	947.949	3787.77	-1.249	-0.001184	-0.050848	-4.8201e-05	-1.2998	-0.0012322	948.2	50.007	0.12575	50.007	49.976	50.102	0					75	21	7	0	0	0	0.058585	1	13432	13432
DB09037	Pembroilzumab heavy chain	-	TPEVTCVVVDVSQEDPEVQFNWYVDGVEVHNAK	33	Unmodified	_TPEVTCVVVDVSQEDPEVQFNWYVDGVEVHNAK_			0	0	0	Heavy	Heavy	Heavy	MULTI-SECPEP	20240305_Pembro_ChulaPhat_01	5	947.948	4	947.949	3787.77	-1.318	-0.0012494	1.0414	0.00098716	-0.27659	-0.00026219	948.451	51.25	0.11269	51.25	51.214	51.327	0					56	14	7	0	0	0	0.064173	1	13713	13713
DB09037	Pembroilzumab heavy chain	-	TPEVTCVVVDVSQEDPEVQFNWYVDGVEVHNAK	33	Unmodified	_TPEVTCVVVDVSQEDPEVQFNWYVDGVEVHNAK_			0	0	0	Heavy	Heavy	Heavy	MULTI-SECPEP	20240305_Pembro_ChulaPhat_01	5	947.948	4	947.949	3787.77	-1.2956	-0.0012282	1.3029	0.0012351	0.0072863	6.907e-06	948.451	51.197	0.053516	51.197	51.171	51.224	0					47	12	6	0	0	0	0.063897	1	13701	13701
DB09037	Pembroilzumab heavy chain	-	TPEVTCVVVDVSQEDPEVQFNWYVDGVEVHNAK	33	Unmodified	_TPEVTCVVVDVSQEDPEVQFNWYVDGVEVHNAK_			0	0	0	Heavy	Heavy	Heavy	MULTI-SECPEP	20240305_Pembro_ChulaPhat_01	5	947.948	4	947.949	3787.77	-1.2761	-0.0012097	1.0136	0.0009608	-0.26258	-0.00024891	948.451	51.16	0.026733	51.16	51.15	51.177	0					11	5	3	0	0	0	0.063897	1	13701	13701
DB09037	Pembroilzumab heavy chain	-	TPEVTCVVVDVSQEDPEVQFNWYVDGVEVHNAK	33	Unmodified	_TPEVTCVVVDVSQEDPEVQFNWYVDGVEVHNAK_			0	0	0	Heavy	Heavy	Heavy	MULTI-SECPEP	20240305_Pembro_ChulaPhat_01	5	947.948	4	947.949	3787.77	-0.87787	-0.00083218	0.15147	0.00014359	-0.7264	-0.00068859	948.2	48.445	0.21909	48.445	48.409	48.628	0					83	24	5	0	0	0	5.8568e-05	1	13054	13054
DB09037	Pembroilzumab heavy chain	-	TPEVTCVVVDVSQEDPEVQFNWYVDGVEVHNAK	33	Unmodified	_TPEVTCVVVDVSQEDPEVQFNWYVDGVEVHNAK_			0	0	0	Heavy	Heavy	Heavy	MULTI-MSMS	20240305_Pembro_Pharm_01	6	947.948	4	947.949	3787.77	-0.63552	-0.00060244	-0.17469	-0.0001656	-0.81021	-0.00076804	948.701	46.791	0.20044	46.791	46.674	46.874	0					118	38	6	0	0	0	0.00083267	1	12624	12624
DB09037	Pembroilzumab heavy chain	-	TPEVTCVVVDVSQEDPEVQFNWYVDGVEVHNAK	33	Unmodified	_TPEVTCVVVDVSQEDPEVQFNWYVDGVEVHNAK_			0	0	0	Heavy	Heavy	Heavy	MULTI-MSMS	20240305_Pembro_Pharm_01	6	947.948	4	947.949	3787.77	0.199	0.00018864	-0.57179	-0.00054203	-0.37279	-0.00035338	948.45	47.757	0.85818	47.757	47.585	48.443	0					387	80	11	0	0	0	9.0145e-32	6	12898	12836;12838;12840;12898;12910;12917
DB09037	Pembroilzumab heavy chain	-	TPEVTCVVVDVSQEDPEVQFNWYVDGVEVHNAK	33	Unmodified	_TPEVTCVVVDVSQEDPEVQFNWYVDGVEVHNAK_			0	0	0	Heavy	Heavy	Heavy	MULTI-MSMS	20240305_Pembro_Pharm_01	6	1263.59	3	1263.6	3787.77	-0.80066	-0.0010117	0.14703	0.00018578	-0.65364	-0.00082593	1264.27	47.758	0.66494	47.758	47.605	48.27	0					275	51	9	0	0	0	5.675e-32	7	12911	12843;12846;12857;12911;12918;12923;12970
DB09037	Pembroilzumab heavy chain	-	TPEVTCVVVDVSQEDPEVQFNWYVDGVEVHNAK	33	Unmodified	_TPEVTCVVVDVSQEDPEVQFNWYVDGVEVHNAK_			0	0	0	Heavy	Heavy	Heavy	MULTI-MSMS	20240305_Pembro_Pharm_01	6	947.948	4	947.949	3787.77	-0.96854	-0.00091813	-0.10643	-0.00010089	-1.075	-0.001019	948.451	49.365	0.24866	49.365	49.303	49.552	0					80	22	7	0	0	0	1.1262e-07	3	13247	13247;13253;13264
DB09037	Pembroilzumab heavy chain	-	TPEVTCVVVDVSQEDPEVQFNWYVDGVEVHNAK	33	Unmodified	_TPEVTCVVVDVSQEDPEVQFNWYVDGVEVHNAK_			0	0	0	Heavy	Heavy	Heavy	MULTI-MSMS	20240305_Pembro_Pharm_01	6	948.201	4	947.949	3787.77	-0.97087	-0.00092034	1.0598	0.0010046	0.088907	8.428e-05	948.451	49.722	0.1013	49.722	49.681	49.783	0					17	11	2	0	0	0	8.085e-08	3	13322	13322;13327;13333
DB09037	Pembroilzumab heavy chain	-	TPEVTCVVVDVSQEDPEVQFNWYVDGVEVHNAK	33	Unmodified	_TPEVTCVVVDVSQEDPEVQFNWYVDGVEVHNAK_			0	0	0	Heavy	Heavy	Heavy	MULTI-MSMS	20240305_Pembro_Pharm_01	6	948.201	4	947.949	3787.77	-0.91324	-0.0008657	1.0001	0.00094806	0.086879	8.2357e-05	948.201	49.835	0.063515	49.835	49.793	49.856	0					58	14	7	0	0	0	0.036565	1	13342	13342
DB09037	Pembroilzumab heavy chain	-	TPEVTCVVVDVSQEDPEVQFNWYVDGVEVHNAK	33	Unmodified	_TPEVTCVVVDVSQEDPEVQFNWYVDGVEVHNAK_			0	0	0	Heavy	Heavy	Heavy	MULTI-SECPEP	20240305_Pembro_Pharm_01	6	947.948	4	947.949	3787.77	-1.109	-0.0010512	0.48932	0.00046385	-0.61965	-0.00058739	948.451	48.887	0.10688	48.887	48.851	48.957	0					66	19	6	0	0	0	0.063012	1	13141	13141
DB09037	Pembroilzumab heavy chain	-	TPEVTCVVVDVSQEDPEVQFNWYVDGVEVHNAK	33	Unmodified	_TPEVTCVVVDVSQEDPEVQFNWYVDGVEVHNAK_			0	0	0	Heavy	Heavy	Heavy	MULTI-SECPEP	20240305_Pembro_Pharm_01	6	947.948	4	947.949	3787.77	-0.87624	-0.00083063	0.19022	0.00018031	-0.68602	-0.00065032	948.451	50.001	0.063568	50.001	49.973	50.037	0					47	15	6	0	0	0	0.054295	1	13402	13402
DB09037	Pembroilzumab heavy chain	-	TPEVTCVVVDVSQEDPEVQFNWYVDGVEVHNAK	33	Unmodified	_TPEVTCVVVDVSQEDPEVQFNWYVDGVEVHNAK_			0	0	0	Heavy	Heavy	Heavy	MULTI-SECPEP	20240305_Pembro_Pharm_01	6	947.723	4	947.949	3787.77	-0.88803	-0.0008418	0.60098	0.0005697	-0.28704	-0.0002721	948.201	49.635	0.26735	49.635	49.414	49.681	0					41	18	4	0	0	0	0.064783	1	13311	13311
DB09037	Pembroilzumab heavy chain	-	TPEVTCVVVDVSQEDPEVQFNWYVDGVEVHNAK	33	Unmodified	_TPEVTCVVVDVSQEDPEVQFNWYVDGVEVHNAK_			0	0	0	Heavy	Heavy	Heavy	MULTI-SECPEP	20240305_Pembro_Pharm_01	6	947.948	4	947.949	3787.77	-1.0283	-0.00097481	-0.084676	-8.0269e-05	-1.113	-0.0010551	948.2	49.139	0.093616	49.139	49.095	49.188	0					61	21	5	0	0	0	0.042261	1	13194	13194
DB09037	Pembroilzumab heavy chain	-	TPEVTCVVVDVSQEDPEVQFNWYVDGVEVHNAK	33	Unmodified	_TPEVTCVVVDVSQEDPEVQFNWYVDGVEVHNAK_			0	0	0	Heavy	Heavy	Heavy	MULTI-SECPEP	20240305_Pembro_Pharm_01	6	947.948	4	947.949	3787.77	-1.1195	-0.0010612	0.038364	3.6367e-05	-1.0811	-0.0010249	948.451	48.719	0.063477	48.719	48.688	48.751	0					46	12	6	0	0	0	0.030038	1	13080	13080
DB09037	Pembroilzumab heavy chain	-	TTPPVLDSDGSFFLYSR	17	Unmodified	_TTPPVLDSDGSFFLYSR_			0	0	0	Heavy	Heavy	Heavy	MULTI-MSMS	20240208_Pembro-WT01	1	951.467	2	951.468	1900.92	1.2864	0.0012239	0.276	0.0002626	1.5624	0.0014865	951.97	42.386	0.83223	42.386	42.202	43.035	0					191	42	9	0	0	0	2.331e-26	6	11189	11177;11178;11189;11252;11267;11285
DB09037	Pembroilzumab heavy chain	-	TTPPVLDSDGSFFLYSR	17	Unmodified	_TTPPVLDSDGSFFLYSR_			0	0	0	Heavy	Heavy	Heavy	MULTI-MSMS	20240208_Pembro-WT01	1	634.647	3	634.648	1900.92	1.6255	0.0010316	-1.0113	-0.00064179	0.61428	0.00038985	634.981	42.386	0.82047	42.386	42.149	42.97	0					175	39	8	0	0	0	1.2334e-19	5	11190	11179;11190;11191;11253;11266
DB09037	Pembroilzumab heavy chain	-	TTPPVLDSDGSFFLYSR	17	Unmodified	_TTPPVLDSDGSFFLYSR_			0	0	0	Heavy	Heavy	Heavy	MULTI-MSMS	20240216_Pembro-WT-01	2	951.465	2	951.468	1900.92	-2.0586	-0.0019587	1.3023	0.0012391	-0.75634	-0.00071964	951.97	41.93	0.41514	41.93	41.681	42.097	0					33	11	5	0	0	0	6.4485e-05	2	11280	11270;11280
DB09037	Pembroilzumab heavy chain	-	TTPPVLDSDGSFFLYSR	17	Unmodified	_TTPPVLDSDGSFFLYSR_			0	0	0	Heavy	Heavy	Heavy	MULTI-MSMS	20240216_Pembro-WT-01	2	634.646	3	634.648	1900.92	-1.3463	-0.0008544	0.71147	0.00045153	-0.63478	-0.00040286	634.648	41.921	0.32741	41.921	41.747	42.074	0					29	8	5	0	0	0	9.5086e-08	2	11272	11272;11283
DB09037	Pembroilzumab heavy chain	-	TTPPVLDSDGSFFLYSR	17	Unmodified	_TTPPVLDSDGSFFLYSR_			0	0	0	Heavy	Heavy	Heavy	MULTI-MSMS	20240216_Pembro-WT-01	2	951.465	2	951.468	1900.92	1.6602	0.0015797	2.943	0.0028002	4.6033	0.0043799	951.974	42.301	1.3035	42.301	42.074	43.378	0					184	40	8	0	0	0	6.7639e-08	4	11366	11366;11431;11442;11455
DB09037	Pembroilzumab heavy chain	-	TTPPVLDSDGSFFLYSR	17	Unmodified	_TTPPVLDSDGSFFLYSR_			0	0	0	Heavy	Heavy	Heavy	MULTI-MSMS	20240216_Pembro-WT-01	2	634.646	3	634.648	1900.92	2.1361	0.0013557	-0.67994	-0.00043152	1.4562	0.00092415	634.982	42.301	1.1537	42.301	42.097	43.25	0					149	35	8	0	0	0	1.8109e-19	4	11368	11368;11432;11443;11456
DB09037	Pembroilzumab heavy chain	-	TTPPVLDSDGSFFLYSR	17	Unmodified	_TTPPVLDSDGSFFLYSR_			0	0	0	Heavy	Heavy	Heavy	MULTI-MSMS	20240216_Pembro-WT-Old-PD-01	3	951.465	2	951.468	1900.92	-1.6624	-0.0015818	0.64517	0.00061386	-1.0173	-0.00096789	951.97	41.943	0.27919	41.943	41.8	42.079	0					146	41	5	0	0	0	6.2952e-06	3	11024	11024;11026;11030
DB09037	Pembroilzumab heavy chain	-	TTPPVLDSDGSFFLYSR	17	Unmodified	_TTPPVLDSDGSFFLYSR_			0	0	0	Heavy	Heavy	Heavy	MULTI-MSMS	20240216_Pembro-WT-Old-PD-01	3	634.645	3	634.648	1900.92	-0.71547	-0.00045407	-0.26959	-0.00017109	-0.98505	-0.00062516	634.982	41.945	0.26959	41.945	41.8	42.069	0					127	40	6	0	0	0	5.4984e-08	3	11025	11025;11031;11032
DB09037	Pembroilzumab heavy chain	-	TTPPVLDSDGSFFLYSR	17	Unmodified	_TTPPVLDSDGSFFLYSR_			0	0	0	Heavy	Heavy	Heavy	MULTI-MSMS	20240216_Pembro-WT-Old-PD-01	3	951.465	2	951.468	1900.92	1.3264	0.001262	1.164	0.0011075	2.4904	0.0023695	951.971	42.349	0.68407	42.349	42.18	42.864	0					348	90	8	0	0	0	1.516e-11	6	11117	11110;11112;11117;11167;11169;11175
DB09037	Pembroilzumab heavy chain	-	TTPPVLDSDGSFFLYSR	17	Unmodified	_TTPPVLDSDGSFFLYSR_			0	0	0	Heavy	Heavy	Heavy	MULTI-MSMS	20240216_Pembro-WT-Old-PD-01	3	634.645	3	634.648	1900.92	1.9611	0.0012446	-1.1616	-0.00073718	0.79953	0.00050742	634.647	42.345	0.43009	42.345	42.197	42.627	0					230	57	8	0	0	0	1.5512e-18	6	11118	11111;11113;11118;11168;11170;11176
DB09037	Pembroilzumab heavy chain	-	TTPPVLDSDGSFFLYSR	17	Unmodified	_TTPPVLDSDGSFFLYSR_			0	0	0	Heavy	Heavy	Heavy	MULTI-MSMS	20240216_Pembro-WT-Old-PD-01	3	634.645	3	634.648	1900.92	-0.55942	-0.00035504	-0.183	-0.00011614	-0.74242	-0.00047118	634.982	42.63	0.25061	42.63	42.617	42.868	0					54	31	2	0	0	0	4.5334e-11	3	11229	11229;11231;11240
DB09037	Pembroilzumab heavy chain	-	TTPPVLDSDGSFFLYSR	17	Unmodified	_TTPPVLDSDGSFFLYSR_			0	0	0	Heavy	Heavy	Heavy	MSMS	20240216_Pembro-WT-Old-PD-01	3	951.465	2	951.468	1900.92	NaN	NaN	NaN	NaN	NaN	NaN	NaN	42.721	1	42.721	42.221	43.221	0								0	0	0	1.7284e-06	1	11228	11228
DB09037	Pembroilzumab heavy chain	-	TTPPVLDSDGSFFLYSR	17	Unmodified	_TTPPVLDSDGSFFLYSR_			0	0	0	Heavy	Heavy	Heavy	MSMS	20240216_Pembro-WT-Old-PD-01	3	951.465	2	951.468	1900.92	NaN	NaN	NaN	NaN	NaN	NaN	NaN	42.731	1	42.731	42.231	43.231	0								0	0	0	0.00020528	1	11230	11230
DB09037	Pembroilzumab heavy chain	-	TTPPVLDSDGSFFLYSR	17	Unmodified	_TTPPVLDSDGSFFLYSR_			0	0	0	Heavy	Heavy	Heavy	MSMS	20240216_Pembro-WT-Old-PD-01	3	951.465	2	951.468	1900.92	NaN	NaN	NaN	NaN	NaN	NaN	NaN	42.769	1	42.769	42.269	43.269	0								0	0	0	0.003581	1	11238	11238
DB09037	Pembroilzumab heavy chain	-	TTPPVLDSDGSFFLYSR	17	Unmodified	_TTPPVLDSDGSFFLYSR_			0	0	0	Heavy	Heavy	Heavy	MULTI-MSMS	20240305_Pembro_23001P1_01	4	951.467	2	951.468	1900.92	-1.4957	-0.0014231	0.31344	0.00029823	-1.1822	-0.0011249	951.969	41.536	0.22815	41.536	41.416	41.644	0					100	39	3	0	0	0	0.0041335	3	11192	11188;11192;11196
DB09037	Pembroilzumab heavy chain	-	TTPPVLDSDGSFFLYSR	17	Unmodified	_TTPPVLDSDGSFFLYSR_			0	0	0	Heavy	Heavy	Heavy	MULTI-MSMS	20240305_Pembro_23001P1_01	4	951.467	2	951.468	1900.92	-1.6255	-0.0015466	0.55242	0.00052561	-1.0731	-0.001021	951.969	41.861	0.28466	41.861	41.753	42.037	0					145	39	6	0	0	0	4.0117e-05	3	11263	11263;11265;11267
DB09037	Pembroilzumab heavy chain	-	TTPPVLDSDGSFFLYSR	17	Unmodified	_TTPPVLDSDGSFFLYSR_			0	0	0	Heavy	Heavy	Heavy	MULTI-MSMS	20240305_Pembro_23001P1_01	4	634.647	3	634.648	1900.92	-1.2313	-0.00078141	0.52786	0.00033501	-0.70339	-0.00044641	634.648	41.873	0.22398	41.873	41.761	41.985	0					104	31	5	0	0	0	2.0434e-06	1	11266	11266
DB09037	Pembroilzumab heavy chain	-	TTPPVLDSDGSFFLYSR	17	Unmodified	_TTPPVLDSDGSFFLYSR_			0	0	0	Heavy	Heavy	Heavy	MULTI-MSMS	20240305_Pembro_23001P1_01	4	951.467	2	951.468	1900.92	1.1736	0.0011166	-0.61491	-0.00058506	0.55868	0.00053157	951.969	42.176	0.18472	42.176	42.012	42.197	0					38	25	2	0	0	0	2.5844e-18	3	11344	11336;11339;11344
DB09037	Pembroilzumab heavy chain	-	TTPPVLDSDGSFFLYSR	17	Unmodified	_TTPPVLDSDGSFFLYSR_			0	0	0	Heavy	Heavy	Heavy	MULTI-MSMS	20240305_Pembro_23001P1_01	4	634.647	3	634.648	1900.92	2.0287	0.0012875	-1.052	-0.00066762	0.97672	0.00061987	634.981	42.23	0.71729	42.23	42.105	42.823	0					341	84	8	0	0	0	1.5249e-19	9	11401	11337;11338;11345;11401;11403;11411;11463;11465;11470
DB09037	Pembroilzumab heavy chain	-	TTPPVLDSDGSFFLYSR	17	Unmodified	_TTPPVLDSDGSFFLYSR_			0	0	0	Heavy	Heavy	Heavy	MULTI-MSMS	20240305_Pembro_23001P1_01	4	951.467	2	951.468	1900.92	1.9695	0.0018739	1.8504	0.0017606	3.8199	0.0036345	951.972	42.249	0.75065	42.249	42.085	42.836	0					360	90	8	0	0	0	2.5358e-07	6	11400	11400;11402;11410;11462;11464;11469
DB09037	Pembroilzumab heavy chain	-	TTPPVLDSDGSFFLYSR	17	Unmodified	_TTPPVLDSDGSFFLYSR_			0	0	0	Heavy	Heavy	Heavy	MSMS	20240305_Pembro_23001P1_01	4	634.647	3	634.648	1900.92	NaN	NaN	NaN	NaN	NaN	NaN	NaN	41.547	1	41.547	41.047	42.047	0								0	0	0	0.00017658	1	11191	11191
DB09037	Pembroilzumab heavy chain	-	TTPPVLDSDGSFFLYSR	17	Unmodified	_TTPPVLDSDGSFFLYSR_			0	0	0	Heavy	Heavy	Heavy	MSMS	20240305_Pembro_23001P1_01	4	634.647	3	634.648	1900.92	NaN	NaN	NaN	NaN	NaN	NaN	NaN	41.575	1	41.575	41.075	42.075	0								0	0	0	0.00017658	1	11197	11197
DB09037	Pembroilzumab heavy chain	-	TTPPVLDSDGSFFLYSR	17	Unmodified	_TTPPVLDSDGSFFLYSR_			0	0	0	Heavy	Heavy	Heavy	MULTI-MSMS	20240305_Pembro_ChulaPhat_01	5	951.466	2	951.468	1900.92	-1.6553	-0.001575	0.48187	0.00045848	-1.1735	-0.0011165	951.468	41.889	0.23597	41.889	41.777	42.013	0					122	51	4	0	0	0	0.00011009	3	11410	11406;11408;11410
DB09037	Pembroilzumab heavy chain	-	TTPPVLDSDGSFFLYSR	17	Unmodified	_TTPPVLDSDGSFFLYSR_			0	0	0	Heavy	Heavy	Heavy	MULTI-MSMS	20240305_Pembro_ChulaPhat_01	5	634.647	3	634.648	1900.92	-0.92881	-0.00058946	0.71288	0.00045243	-0.21592	-0.00013704	634.648	41.886	0.15358	41.886	41.785	41.939	0					45	29	2	0	0	0	0.00053973	2	11412	11411;11412
DB09037	Pembroilzumab heavy chain	-	TTPPVLDSDGSFFLYSR	17	Unmodified	_TTPPVLDSDGSFFLYSR_			0	0	0	Heavy	Heavy	Heavy	MULTI-MSMS	20240305_Pembro_ChulaPhat_01	5	951.466	2	951.468	1900.92	0.3735	0.00035537	1.2953	0.0012324	1.6688	0.0015878	951.469	42.314	0.5428	42.314	42.157	42.699	0					280	83	8	0	0	0	8.7031e-18	6	11507	11500;11501;11507;11561;11563;11568
DB09037	Pembroilzumab heavy chain	-	TTPPVLDSDGSFFLYSR	17	Unmodified	_TTPPVLDSDGSFFLYSR_			0	0	0	Heavy	Heavy	Heavy	MULTI-MSMS	20240305_Pembro_ChulaPhat_01	5	634.647	3	634.648	1900.92	0.85315	0.00054145	-0.36938	-0.00023443	0.48377	0.00030702	634.982	42.314	0.55285	42.314	42.17	42.723	0					279	86	8	0	0	0	1.1503e-10	4	11502	11502;11555;11557;11562
DB09037	Pembroilzumab heavy chain	-	TTPPVLDSDGSFFLYSR	17	Unmodified	_TTPPVLDSDGSFFLYSR_			0	0	0	Heavy	Heavy	Heavy	MSMS	20240305_Pembro_ChulaPhat_01	5	634.647	3	634.648	1900.92	NaN	NaN	NaN	NaN	NaN	NaN	NaN	42.68	1	42.68	42.18	43.18	0								0	0	0	0.0022462	1	11620	11620
DB09037	Pembroilzumab heavy chain	-	TTPPVLDSDGSFFLYSR	17	Unmodified	_TTPPVLDSDGSFFLYSR_			0	0	0	Heavy	Heavy	Heavy	MULTI-MSMS	20240305_Pembro_Pharm_01	6	634.646	3	634.648	1900.92	-0.68472	-0.00043456	-0.36061	-0.00022886	-1.0453	-0.00066342	634.982	41.899	0.18061	41.899	41.791	41.972	0					97	39	4	0	0	0	1.4592e-06	3	11394	11394;11398;11403
DB09037	Pembroilzumab heavy chain	-	TTPPVLDSDGSFFLYSR	17	Unmodified	_TTPPVLDSDGSFFLYSR_			0	0	0	Heavy	Heavy	Heavy	MULTI-MSMS	20240305_Pembro_Pharm_01	6	634.646	3	634.648	1900.92	0.55312	0.00035104	-0.21476	-0.0001363	0.33836	0.00021474	634.647	42.311	0.42962	42.311	42.168	42.598	0					216	60	7	0	0	0	5.0339e-11	6	11541	11482;11485;11490;11539;11541;11546
DB09037	Pembroilzumab heavy chain	-	TTPPVLDSDGSFFLYSR	17	Unmodified	_TTPPVLDSDGSFFLYSR_			0	0	0	Heavy	Heavy	Heavy	MULTI-MSMS	20240305_Pembro_Pharm_01	6	951.465	2	951.468	1900.92	1.477	0.0014054	-0.35059	-0.00033358	1.1264	0.0010718	951.969	42.311	0.63365	42.311	42.158	42.792	0					333	111	8	0	0	0	4.43e-10	6	11489	11483;11484;11489;11538;11540;11545
DB09037	Pembroilzumab heavy chain	-	TTPPVLDSDGSFFLYSR	17	Unmodified	_TTPPVLDSDGSFFLYSR_			0	0	0	Heavy	Heavy	Heavy	MULTI-MSMS	20240305_Pembro_Pharm_01	6	634.646	3	634.648	1900.92	-0.93756	-0.00059502	0.2734	0.00017351	-0.66416	-0.00042151	634.982	42.643	0.13713	42.643	42.625	42.762	0					63	33	3	0	0	0	0.017731	1	11609	11609
DB09037	Pembroilzumab heavy chain	-	TTPPVLDSDGSFFLYSR	17	Unmodified	_TTPPVLDSDGSFFLYSR_			0	0	0	Heavy	Heavy	Heavy	MSMS	20240305_Pembro_Pharm_01	6	951.465	2	951.468	1900.92	NaN	NaN	NaN	NaN	NaN	NaN	NaN	41.891	1	41.891	41.391	42.391	0								0	0	0	0.018599	1	11396	11396
DB09037	Pembroilzumab heavy chain	-	TTPPVLDSDGSFFLYSR	17	Unmodified	_TTPPVLDSDGSFFLYSR_			0	0	0	Heavy	Heavy	Heavy	MSMS	20240305_Pembro_Pharm_01	6	951.465	2	951.468	1900.92	NaN	NaN	NaN	NaN	NaN	NaN	NaN	41.907	1	41.907	41.407	42.407	0								0	0	0	0.017757	1	11399	11399
DB09037	Pembroilzumab heavy chain	-	TTPPVLDSDGSFFLYSR	17	Unmodified	_TTPPVLDSDGSFFLYSR_			0	0	0	Heavy	Heavy	Heavy	MSMS	20240305_Pembro_Pharm_01	6	951.465	2	951.468	1900.92	NaN	NaN	NaN	NaN	NaN	NaN	NaN	41.929	1	41.929	41.429	42.429	0								0	0	0	0.017417	1	11404	11404
DB09037	Pembroilzumab heavy chain	-	TTPPVLDSDGSFFLYSRLTVDKSR	24	Unmodified	_TTPPVLDSDGSFFLYSRLTVDKSR_			0	0	2	Heavy	Heavy	Heavy	MULTI-MSMS	20240216_Pembro-WT-Old-PD-01	3	676.099	4	676.101	2700.38	-0.32907	-0.00022248	-0.60368	-0.00040815	-0.93275	-0.00063063	676.352	42.143	0.2007	42.143	42.04	42.241	0					118	32	6	0	0	0	0.051567	1	11089	11089
DB09037	Pembroilzumab heavy chain	-	TTPPVLDSDGSFFLYSRLTVDKSR	24	Unmodified	_TTPPVLDSDGSFFLYSRLTVDKSR_			0	0	2	Heavy	Heavy	Heavy	MULTI-MSMS	20240305_Pembro_23001P1_01	4	676.352	4	676.101	2700.38	-1.2747	-0.00086183	0.96303	0.00065111	-0.31167	-0.00021072	676.353	42.076	0.23815	42.076	41.958	42.197	0					139	36	5	0	0	0	0.023124	2	11309	11308;11309
DB09037	Pembroilzumab heavy chain	-	TYTCNVDHKPSNTK	14	Unmodified	_TYTCNVDHKPSNTK_			0	0	1	Heavy	Heavy	Heavy	MULTI-MSMS	20240208_Pembro-WT01	1	416.948	4	416.948	1663.76	0.62817	0.00026191	-0.067506	-2.8146e-05	0.56066	0.00023377	416.948	10.694	0.26422	10.694	10.592	10.857	0					93	20	7	0	0	0	1.9804e-11	3	3021	3011;3013;3021
DB09037	Pembroilzumab heavy chain	-	TYTCNVDHKPSNTK	14	Unmodified	_TYTCNVDHKPSNTK_			0	0	1	Heavy	Heavy	Heavy	MULTI-MSMS	20240208_Pembro-WT01	1	555.594	3	555.595	1663.76	0.68736	0.00038189	-0.24295	-0.00013498	0.44441	0.00024691	555.595	10.694	0.35908	10.694	10.592	10.951	0					115	30	8	0	0	0	1.6448e-11	6	3020	3012;3014;3020;3089;3093;3099
DB09037	Pembroilzumab heavy chain	-	TYTCNVDHKPSNTK	14	Unmodified	_TYTCNVDHKPSNTK_			0	0	1	Heavy	Heavy	Heavy	MULTI-MSMS	20240208_Pembro-WT01	1	832.887	2	832.888	1663.76	1.3138	0.0010942	-1.538	-0.0012809	-0.22418	-0.00018672	832.887	10.694	0.29795	10.694	10.62	10.918	0					88	22	7	0	0	0	1.9629e-43	3	3015	3015;3022;3033
DB09037	Pembroilzumab heavy chain	-	TYTCNVDHKPSNTK	14	Unmodified	_TYTCNVDHKPSNTK_			0	0	1	Heavy	Heavy	Heavy	MULTI-MSMS	20240208_Pembro-WT01	1	416.948	4	416.948	1663.76	-1.6221	-0.00067632	-0.13016	-5.4268e-05	-1.7522	-0.00073058	416.948	10.865	0.21512	10.865	10.809	11.025	0					54	22	4	0	0	0	0.01105	3	3090	3090;3091;3098
DB09037	Pembroilzumab heavy chain	-	TYTCNVDHKPSNTK	14	Unmodified	_TYTCNVDHKPSNTK_			0	0	1	Heavy	Heavy	Heavy	MULTI-MSMS	20240216_Pembro-WT-01	2	416.947	4	416.948	1663.76	3.2149	0.0013404	-1.4514	-0.00060515	1.7635	0.00073529	416.948	10.603	0.4425	10.603	10.504	10.947	0					119	36	8	0	0	0	5.3798e-08	6	2909	2907;2909;2914;2987;2990;2996
DB09037	Pembroilzumab heavy chain	-	TYTCNVDHKPSNTK	14	Unmodified	_TYTCNVDHKPSNTK_			0	0	1	Heavy	Heavy	Heavy	MULTI-MSMS	20240216_Pembro-WT-01	2	555.594	3	555.595	1663.76	2.4796	0.0013776	-0.78955	-0.00043867	1.69	0.00093897	555.595	10.603	0.47423	10.603	10.514	10.989	0					193	43	8	0	0	0	1.6448e-11	6	2915	2908;2913;2915;2989;2995;2997
DB09037	Pembroilzumab heavy chain	-	TYTCNVDHKPSNTK	14	Unmodified	_TYTCNVDHKPSNTK_			0	0	1	Heavy	Heavy	Heavy	MULTI-MSMS	20240216_Pembro-WT-01	2	832.888	2	832.888	1663.76	1.4959	0.0012459	-1.1735	-0.00097741	0.32235	0.00026849	832.888	10.603	0.44449	10.603	10.524	10.969	0					128	36	7	0	0	0	2.8268e-83	3	2926	2916;2926;2937
DB09037	Pembroilzumab heavy chain	-	TYTCNVDHKPSNTK	14	Unmodified	_TYTCNVDHKPSNTK_			0	0	1	Heavy	Heavy	Heavy	MULTI-MSMS	20240216_Pembro-WT-01	2	416.947	4	416.948	1663.76	-0.32143	-0.00013402	-1.051	-0.0004382	-1.3724	-0.00057222	417.198	11.026	0.10924	11.026	11.005	11.115	0					42	16	6	0	0	0	0.042733	2	3061	3059;3061
DB09037	Pembroilzumab heavy chain	-	TYTCNVDHKPSNTK	14	Unmodified	_TYTCNVDHKPSNTK_			0	0	1	Heavy	Heavy	Heavy	MULTI-MSMS	20240216_Pembro-WT-Old-PD-01	3	416.947	4	416.948	1663.76	1.386	0.0005779	0.67436	0.00028117	2.0604	0.00085907	416.949	10.634	0.44262	10.634	10.553	10.996	0					192	64	7	0	0	0	5.4685e-05	5	3014	3010;3012;3014;3079;3084
DB09037	Pembroilzumab heavy chain	-	TYTCNVDHKPSNTK	14	Unmodified	_TYTCNVDHKPSNTK_			0	0	1	Heavy	Heavy	Heavy	MULTI-MSMS	20240216_Pembro-WT-Old-PD-01	3	555.594	3	555.595	1663.76	0.64138	0.00035634	1.6861	0.00093677	2.3274	0.0012931	555.597	10.633	0.43592	10.633	10.553	10.989	0					219	62	9	0	0	0	5.351e-12	5	3024	3013;3015;3024;3090;3092
DB09037	Pembroilzumab heavy chain	-	TYTCNVDHKPSNTK	14	Unmodified	_TYTCNVDHKPSNTK_			0	0	1	Heavy	Heavy	Heavy	MULTI-MSMS	20240216_Pembro-WT-Old-PD-01	3	832.888	2	832.888	1663.76	0.090964	7.5763e-05	0.59978	0.00049955	0.69074	0.00057531	832.89	10.634	0.36226	10.634	10.567	10.929	0					168	42	8	0	0	0	6.5875e-68	3	3025	3016;3025;3026
DB09037	Pembroilzumab heavy chain	-	TYTCNVDHKPSNTK	14	Unmodified	_TYTCNVDHKPSNTK_			0	0	1	Heavy	Heavy	Heavy	MULTI-MSMS	20240216_Pembro-WT-Old-PD-01	3	416.947	4	416.948	1663.76	-1.2587	-0.00052482	0.23336	9.73e-05	-1.0254	-0.00042752	416.948	11.05	0.13525	11.05	10.993	11.128	0					82	31	5	0	0	0	0.0064719	3	3140	3140;3142;3144
DB09037	Pembroilzumab heavy chain	-	TYTCNVDHKPSNTK	14	Unmodified	_TYTCNVDHKPSNTK_			0	0	1	Heavy	Heavy	Heavy	MULTI-MSMS	20240305_Pembro_23001P1_01	4	416.948	4	416.948	1663.76	1.2182	0.00050791	-0.40056	-0.00016701	0.81759	0.00034089	416.948	10.605	0.28528	10.605	10.525	10.81	0					117	26	7	0	0	0	0.00019135	3	3018	3010;3012;3018
DB09037	Pembroilzumab heavy chain	-	TYTCNVDHKPSNTK	14	Unmodified	_TYTCNVDHKPSNTK_			0	0	1	Heavy	Heavy	Heavy	MULTI-MSMS	20240305_Pembro_23001P1_01	4	555.594	3	555.595	1663.76	1.7886	0.00099371	-1.0708	-0.00059494	0.71773	0.00039877	555.595	10.605	0.36048	10.605	10.525	10.885	0					167	41	8	0	0	0	1.5639e-11	6	3013	3011;3013;3017;3085;3086;3092
DB09037	Pembroilzumab heavy chain	-	TYTCNVDHKPSNTK	14	Unmodified	_TYTCNVDHKPSNTK_			0	0	1	Heavy	Heavy	Heavy	MULTI-MSMS	20240305_Pembro_23001P1_01	4	832.889	2	832.888	1663.76	0.663	0.00055221	-0.92985	-0.00077446	-0.26684	-0.00022225	832.888	10.605	0.31698	10.605	10.541	10.858	0					96	29	8	0	0	0	2.8268e-83	3	3030	3019;3030;3041
DB09037	Pembroilzumab heavy chain	-	TYTCNVDHKPSNTK	14	Unmodified	_TYTCNVDHKPSNTK_			0	0	1	Heavy	Heavy	Heavy	MULTI-MSMS	20240305_Pembro_23001P1_01	4	416.948	4	416.948	1663.76	-1.6855	-0.00070275	0.72196	0.00030102	-0.96351	-0.00040173	417.199	10.844	0.10633	10.844	10.775	10.882	0					49	17	5	0	0	0	0.047884	1	3091	3091
DB09037	Pembroilzumab heavy chain	-	TYTCNVDHKPSNTK	14	Unmodified	_TYTCNVDHKPSNTK_			0	0	1	Heavy	Heavy	Heavy	MULTI-MSMS	20240305_Pembro_ChulaPhat_01	5	416.947	4	416.948	1663.76	0.22366	9.3254e-05	-0.021988	-9.1678e-06	0.20167	8.4086e-05	416.948	10.646	0.27923	10.646	10.552	10.831	0					125	29	8	0	0	0	0.0012054	5	3042	3038;3040;3042;3104;3106
DB09037	Pembroilzumab heavy chain	-	TYTCNVDHKPSNTK	14	Unmodified	_TYTCNVDHKPSNTK_			0	0	1	Heavy	Heavy	Heavy	MULTI-MSMS	20240305_Pembro_ChulaPhat_01	5	555.594	3	555.595	1663.76	0.61149	0.00033974	-0.48612	-0.00027009	0.12536	6.9652e-05	555.595	10.646	0.32278	10.646	10.555	10.878	0					145	35	8	0	0	0	1.1632e-11	6	3043	3041;3043;3049;3111;3113;3117
DB09037	Pembroilzumab heavy chain	-	TYTCNVDHKPSNTK	14	Unmodified	_TYTCNVDHKPSNTK_			0	0	1	Heavy	Heavy	Heavy	MULTI-MSMS	20240305_Pembro_ChulaPhat_01	5	832.887	2	832.888	1663.76	-0.66047	-0.00055009	0.13821	0.00011511	-0.52226	-0.00043498	832.889	10.646	0.20104	10.646	10.569	10.77	0					74	17	7	0	0	0	7.0874e-34	3	3044	3044;3050;3051
DB09037	Pembroilzumab heavy chain	-	TYTCNVDHKPSNTK	14	Unmodified	_TYTCNVDHKPSNTK_			0	0	1	Heavy	Heavy	Heavy	MULTI-MSMS	20240305_Pembro_ChulaPhat_01	5	416.947	4	416.948	1663.76	-1.4197	-0.00059194	0.35901	0.00014969	-1.0607	-0.00044225	417.199	10.862	0.067017	10.862	10.831	10.898	0					33	12	5	0	0	0	0.020226	1	3112	3112
DB09037	Pembroilzumab heavy chain	-	TYTCNVDHKPSNTK	14	Unmodified	_TYTCNVDHKPSNTK_			0	0	1	Heavy	Heavy	Heavy	MULTI-MSMS	20240305_Pembro_Pharm_01	6	416.947	4	416.948	1663.76	0.033458	1.395e-05	-0.05309	-2.2136e-05	-0.019632	-8.1855e-06	416.948	10.649	0.3603	10.649	10.557	10.917	0					165	46	7	0	0	0	0.00093936	6	3045	3043;3045;3050;3114;3116;3122
DB09037	Pembroilzumab heavy chain	-	TYTCNVDHKPSNTK	14	Unmodified	_TYTCNVDHKPSNTK_			0	0	1	Heavy	Heavy	Heavy	MULTI-MSMS	20240305_Pembro_Pharm_01	6	555.594	3	555.595	1663.76	-0.20767	-0.00011538	0.24434	0.00013576	0.036673	2.0375e-05	555.595	10.649	0.35695	10.649	10.557	10.914	0					145	45	6	0	0	0	4.587e-13	4	3044	3044;3046;3051;3100
DB09037	Pembroilzumab heavy chain	-	TYTCNVDHKPSNTK	14	Unmodified	_TYTCNVDHKPSNTK_			0	0	1	Heavy	Heavy	Heavy	MULTI-MSMS	20240305_Pembro_Pharm_01	6	832.887	2	832.888	1663.76	-0.17377	-0.00014473	-0.3749	-0.00031225	-0.54868	-0.00045699	832.888	10.649	0.21263	10.649	10.577	10.79	0					73	21	7	0	0	0	3.3089e-15	3	3052	3052;3063;3074
DB09037	Pembroilzumab heavy chain	-	TYTCNVDHKPSNTK	14	Unmodified	_TYTCNVDHKPSNTK_			0	0	1	Heavy	Heavy	Heavy	MSMS	20240305_Pembro_Pharm_01	6	555.594	3	555.595	1663.76	NaN	NaN	NaN	NaN	NaN	NaN	NaN	10.851	1	10.851	10.351	11.351	0								0	0	0	0.03529	1	3115	3115
DB09037	Pembroilzumab heavy chain	-	TYTCNVDHKPSNTK	14	Unmodified	_TYTCNVDHKPSNTK_			0	0	1	Heavy	Heavy	Heavy	MSMS	20240305_Pembro_Pharm_01	6	555.594	3	555.595	1663.76	NaN	NaN	NaN	NaN	NaN	NaN	NaN	10.862	1	10.862	10.362	11.362	0								0	0	0	0.056422	1	3117	3117
DB09037	Pembroilzumab heavy chain	-	TYTCNVDHKPSNTK	14	Unmodified	_TYTCNVDHKPSNTK_			0	0	1	Heavy	Heavy	Heavy	MSMS	20240305_Pembro_Pharm_01	6	555.594	3	555.595	1663.76	NaN	NaN	NaN	NaN	NaN	NaN	NaN	10.891	1	10.891	10.391	11.391	0								0	0	0	0.054575	1	3124	3124
DB09037	Pembroilzumab heavy chain	-	TYTCNVDHKPSNTKVDK	17	Unmodified	_TYTCNVDHKPSNTKVDK_			0	0	2	Heavy	Heavy	Heavy	MULTI-MSMS	20240208_Pembro-WT01	1	502.495	4	502.495	2005.95	-0.17215	-8.6506e-05	-0.21012	-0.00010559	-0.38228	-0.00019209	502.746	12.23	0.20898	12.23	12.146	12.355	0					146	32	8	0	0	0	3.2221e-05	3	3448	3446;3448;3450
DB09037	Pembroilzumab heavy chain	-	TYTCNVDHKPSNTKVDK	17	Unmodified	_TYTCNVDHKPSNTKVDK_			0	0	2	Heavy	Heavy	Heavy	MULTI-MSMS	20240208_Pembro-WT01	1	669.657	3	669.658	2005.95	0.8705	0.00058293	-1.6773	-0.0011232	-0.80681	-0.00054029	669.992	12.23	0.17548	12.23	12.163	12.338	0					97	22	7	0	0	0	1.1501e-07	3	3453	3451;3453;3459
DB09037	Pembroilzumab heavy chain	-	TYTCNVDHKPSNTKVDK	17	Unmodified	_TYTCNVDHKPSNTKVDK_			0	0	2	Heavy	Heavy	Heavy	MULTI-MSMS	20240208_Pembro-WT01	1	1003.98	2	1003.98	2005.95	-0.21409	-0.00021494	-0.79919	-0.00080237	-1.0133	-0.0010173	1004.48	12.23	0.14968	12.23	12.176	12.326	0					59	15	6	0	0	0	8.3828e-07	1	3454	3454
DB09037	Pembroilzumab heavy chain	-	TYTCNVDHKPSNTKVDK	17	Unmodified	_TYTCNVDHKPSNTKVDK_			0	0	2	Heavy	Heavy	Heavy	MULTI-MSMS	20240216_Pembro-WT-01	2	502.494	4	502.495	2005.95	0.80814	0.00040609	-0.48925	-0.00024585	0.31889	0.00016024	502.746	12.178	0.44648	12.178	12.104	12.551	0					118	32	8	0	0	0	3.6328e-05	3	3355	3355;3357;3359
DB09037	Pembroilzumab heavy chain	-	TYTCNVDHKPSNTKVDK	17	Unmodified	_TYTCNVDHKPSNTKVDK_			0	0	2	Heavy	Heavy	Heavy	MULTI-MSMS	20240216_Pembro-WT-01	2	669.657	3	669.658	2005.95	1.3927	0.0009326	-1.7888	-0.0011979	-0.3961	-0.00026525	669.991	12.179	0.20813	12.179	12.104	12.312	0					74	17	7	0	0	0	2.4574e-15	3	3368	3358;3362;3368
DB09037	Pembroilzumab heavy chain	-	TYTCNVDHKPSNTKVDK	17	Unmodified	_TYTCNVDHKPSNTKVDK_			0	0	2	Heavy	Heavy	Heavy	MULTI-MSMS	20240216_Pembro-WT-01	2	1003.98	2	1003.98	2005.95	-0.38483	-0.00038636	-0.56066	-0.00056289	-0.94549	-0.00094925	1003.98	12.183	0.206	12.183	12.121	12.327	0					48	13	7	0	0	0	0.00013551	1	3372	3372
DB09037	Pembroilzumab heavy chain	-	TYTCNVDHKPSNTKVDK	17	Unmodified	_TYTCNVDHKPSNTKVDK_			0	0	2	Heavy	Heavy	Heavy	MULTI-MSMS	20240216_Pembro-WT-Old-PD-01	3	502.494	4	502.495	2005.95	0.30649	0.00015401	0.31119	0.00015637	0.61768	0.00031038	502.747	12.19	0.1994	12.19	12.118	12.317	0					90	18	8	0	0	0	3.1905e-06	3	3437	3433;3435;3437
DB09037	Pembroilzumab heavy chain	-	TYTCNVDHKPSNTKVDK	17	Unmodified	_TYTCNVDHKPSNTKVDK_			0	0	2	Heavy	Heavy	Heavy	MULTI-MSMS	20240216_Pembro-WT-Old-PD-01	3	669.656	3	669.658	2005.95	0.4305	0.00028828	-0.90754	-0.00060774	-0.47704	-0.00031946	669.992	12.19	0.2195	12.19	12.121	12.341	0					78	24	7	0	0	0	1.3724e-07	3	3439	3439;3444;3446
DB09037	Pembroilzumab heavy chain	-	TYTCNVDHKPSNTKVDK	17	Unmodified	_TYTCNVDHKPSNTKVDK_			0	0	2	Heavy	Heavy	Heavy	MULTI-MSMS	20240216_Pembro-WT-Old-PD-01	3	1003.98	2	1003.98	2005.95	-1.4627	-0.0014685	0.52956	0.00053167	-0.93314	-0.00093686	1004.49	12.19	0.17149	12.19	12.138	12.31	0					47	11	7	0	0	0	8.5652e-07	1	3448	3448
DB09037	Pembroilzumab heavy chain	-	TYTCNVDHKPSNTKVDK	17	Unmodified	_TYTCNVDHKPSNTKVDK_			0	0	2	Heavy	Heavy	Heavy	MULTI-MSMS	20240216_Pembro-WT-Old-PD-01	3	502.494	4	502.495	2005.95	-2.0098	-0.0010099	1.3528	0.00067978	-0.65695	-0.00033012	502.496	12.353	0.14382	12.353	12.317	12.461	0					68	34	4	0	0	0	0.021346	3	3495	3495;3497;3499
DB09037	Pembroilzumab heavy chain	-	TYTCNVDHKPSNTKVDK	17	Unmodified	_TYTCNVDHKPSNTKVDK_			0	0	2	Heavy	Heavy	Heavy	MULTI-MSMS	20240305_Pembro_23001P1_01	4	502.495	4	502.495	2005.95	0.78299	0.00039345	-1.2117	-0.00060888	-0.42873	-0.00021544	502.746	12.166	0.18338	12.166	12.086	12.269	0					136	29	8	0	0	0	3.0837e-06	3	3448	3446;3448;3450
DB09037	Pembroilzumab heavy chain	-	TYTCNVDHKPSNTKVDK	17	Unmodified	_TYTCNVDHKPSNTKVDK_			0	0	2	Heavy	Heavy	Heavy	MULTI-MSMS	20240305_Pembro_23001P1_01	4	669.658	3	669.658	2005.95	-0.87325	-0.00058478	0.028668	1.9198e-05	-0.84459	-0.00056558	669.993	12.166	0.19007	12.166	12.092	12.282	0					115	31	6	0	0	0	1.8829e-06	3	3453	3453;3458;3460
DB09037	Pembroilzumab heavy chain	-	TYTCNVDHKPSNTKVDK	17	Unmodified	_TYTCNVDHKPSNTKVDK_			0	0	2	Heavy	Heavy	Heavy	MULTI-MSMS	20240305_Pembro_23001P1_01	4	1003.98	2	1003.98	2005.95	-1.9012	-0.0019088	0.71459	0.00071743	-1.1866	-0.0011914	1004.49	12.163	0.14652	12.163	12.112	12.259	0					58	18	5	0	0	0	0.0056677	1	3461	3461
DB09037	Pembroilzumab heavy chain	-	TYTCNVDHKPSNTKVDK	17	Unmodified	_TYTCNVDHKPSNTKVDK_			0	0	2	Heavy	Heavy	Heavy	MULTI-MSMS	20240305_Pembro_ChulaPhat_01	5	502.494	4	502.495	2005.95	0.22777	0.00011445	-0.83158	-0.00041787	-0.60381	-0.00030341	502.746	12.186	0.18948	12.186	12.101	12.291	0					122	28	6	0	0	0	1.1312e-06	3	3479	3479;3481;3483
DB09037	Pembroilzumab heavy chain	-	TYTCNVDHKPSNTKVDK	17	Unmodified	_TYTCNVDHKPSNTKVDK_			0	0	2	Heavy	Heavy	Heavy	MULTI-MSMS	20240305_Pembro_ChulaPhat_01	5	669.657	3	669.658	2005.95	-1.0321	-0.00069116	0.17069	0.00011431	-0.86141	-0.00057685	669.993	12.185	0.17943	12.185	12.118	12.297	0					99	25	6	0	0	0	2.3787e-06	3	3482	3482;3484;3489
DB09037	Pembroilzumab heavy chain	-	TYTCNVDHKPSNTKVDK	17	Unmodified	_TYTCNVDHKPSNTKVDK_			0	0	2	Heavy	Heavy	Heavy	MULTI-MSMS	20240305_Pembro_ChulaPhat_01	5	1003.98	2	1003.98	2005.95	-1.9695	-0.0019773	0.76281	0.00076585	-1.2067	-0.0012115	1003.98	12.186	0.13705	12.186	12.131	12.268	0					47	14	5	0	0	0	0.065616	1	3493	3493
DB09037	Pembroilzumab heavy chain	-	TYTCNVDHKPSNTKVDK	17	Unmodified	_TYTCNVDHKPSNTKVDK_			0	0	2	Heavy	Heavy	Heavy	MULTI-MSMS	20240305_Pembro_Pharm_01	6	502.495	4	502.495	2005.95	-1.1837	-0.0005948	0.46653	0.00023443	-0.71716	-0.00036037	502.747	12.202	0.20635	12.202	12.106	12.312	0					135	34	6	0	0	0	3.9507e-05	3	3486	3484;3486;3491
DB09037	Pembroilzumab heavy chain	-	TYTCNVDHKPSNTKVDK	17	Unmodified	_TYTCNVDHKPSNTKVDK_			0	0	2	Heavy	Heavy	Heavy	MULTI-MSMS	20240305_Pembro_Pharm_01	6	669.656	3	669.658	2005.95	-1.6894	-0.0011313	0.44292	0.0002966	-1.2464	-0.00083469	669.993	12.2	0.17955	12.2	12.119	12.299	0					97	26	6	0	0	0	4.6221e-05	3	3499	3493;3499;3501
DB09037	Pembroilzumab heavy chain	-	VDKRVESK	8	Unmodified	_VDKRVESK_			0	0	2	Heavy	Heavy	Heavy	MULTI-MSMS	20240208_Pembro-WT01	1	480.776	2	480.777	959.54	-1.0656	-0.00051233	0.11969	5.7546e-05	-0.94594	-0.00045479	480.777	4.6981	0.32478	4.6981	4.5549	4.8797	0					155	48	5	0	0	0	0.010684	2	1318	1318;1323
DB09037	Pembroilzumab heavy chain	-	VDKRVESK	8	Unmodified	_VDKRVESK_			0	0	2	Heavy	Heavy	Heavy	MULTI-MSMS	20240216_Pembro-WT-01	2	320.853	3	320.854	959.54	-1.0872	-0.00034882	0.8669	0.00027815	-0.22025	-7.0669e-05	320.854	4.6031	0.34612	4.6031	4.443	4.7891	0					134	40	4	0	0	0	0.062055	2	1281	1281;1283
DB09037	Pembroilzumab heavy chain	-	VDKRVESK	8	Unmodified	_VDKRVESK_			0	0	2	Heavy	Heavy	Heavy	MULTI-MSMS	20240216_Pembro-WT-01	2	480.776	2	480.777	959.54	-1.4145	-0.00068004	0.91787	0.00044129	-0.49659	-0.00023875	480.778	4.6029	0.3762	4.6029	4.443	4.8192	0					169	47	5	0	0	0	0.04035	1	1291	1291
DB09037	Pembroilzumab heavy chain	-	VDKRVESK	8	Unmodified	_VDKRVESK_			0	0	2	Heavy	Heavy	Heavy	MULTI-MSMS	20240216_Pembro-WT-Old-PD-01	3	480.775	2	480.777	959.54	-1.7036	-0.00081908	0.97913	0.00047074	-0.72452	-0.00034833	480.778	4.6977	0.24733	4.6977	4.5749	4.8222	0					116	32	5	0	0	0	0.013143	1	1337	1337
DB09037	Pembroilzumab heavy chain	-	VDKRVESK	8	Unmodified	_VDKRVESK_			0	0	2	Heavy	Heavy	Heavy	MULTI-MSMS	20240216_Pembro-WT-Old-PD-01	3	320.853	3	320.854	959.54	-1.1742	-0.00037676	0.55078	0.00017672	-0.62345	-0.00020004	320.854	4.6982	0.23441	4.6982	4.5878	4.8222	0					100	30	5	0	0	0	0.046332	1	1346	1346
DB09037	Pembroilzumab heavy chain	-	VDKRVESK	8	Unmodified	_VDKRVESK_			0	0	2	Heavy	Heavy	Heavy	MULTI-MSMS	20240305_Pembro_ChulaPhat_01	5	480.776	2	480.777	959.54	-0.87775	-0.000422	-0.51013	-0.00024526	-1.3879	-0.00066726	480.777	4.6612	0.18797	4.6612	4.5919	4.7798	0					65	30	4	0	0	0	0.036366	2	1335	1330;1335
DB09037	Pembroilzumab heavy chain	-	VESKYGPPCPPCPAPEFLGGPSVFLFPPKPK	31	Unmodified	_VESKYGPPCPPCPAPEFLGGPSVFLFPPKPK_			0	0	2	Heavy	Heavy	Heavy	MULTI-MSMS	20240208_Pembro-WT01	1	849.933	4	849.934	3395.71	-0.48246	-0.00041006	-0.40813	-0.00034688	-0.89059	-0.00075694	850.436	47.279	0.76579	47.279	46.977	47.743	0					164	24	9	0	0	0	7.2716e-11	4	12425	12425;12434;12436;12487
DB09037	Pembroilzumab heavy chain	-	VESKYGPPCPPCPAPEFLGGPSVFLFPPKPK	31	Unmodified	_VESKYGPPCPPCPAPEFLGGPSVFLFPPKPK_			0	0	2	Heavy	Heavy	Heavy	MULTI-MSMS	20240216_Pembro-WT-01	2	849.932	4	849.934	3395.71	-1.1766	-0.001	0.6867	0.00058365	-0.48989	-0.00041637	850.436	47.271	0.74918	47.271	46.962	47.711	0					120	20	9	0	0	0	2.5367e-11	3	12868	12850;12855;12868
DB09037	Pembroilzumab heavy chain	-	VSCKASGYTFTNYYMYWVR	19	Unmodified	_VSCKASGYTFTNYYMYWVR_			0	0	1	Heavy	Heavy	Heavy	MULTI-MSMS	20240208_Pembro-WT01	1	799.366	3	799.366	2395.08	-0.91755	-0.00073346	-0.087099	-6.9624e-05	-1.0047	-0.00080309	799.7	41.738	0.46663	41.738	41.501	41.967	0					53	15	7	0	0	0	1.7209e-19	2	11038	11038;11047
DB09037	Pembroilzumab heavy chain	-	VSCKASGYTFTNYYMYWVR	19	Unmodified	_VSCKASGYTFTNYYMYWVR_			0	0	1	Heavy	Heavy	Heavy	MULTI-MSMS	20240216_Pembro-WT-01	2	799.364	3	799.366	2395.08	-1.7238	-0.0013779	1.1333	0.00090594	-0.59044	-0.00047198	799.701	41.663	0.55021	41.663	41.451	42.001	0					37	14	4	0	0	0	3.3206e-05	2	11200	11200;11217
DB09037	Pembroilzumab heavy chain	-	VSCKASGYTFTNYYMYWVR	19	Unmodified	_VSCKASGYTFTNYYMYWVR_			0	0	1	Heavy	Heavy	Heavy	MULTI-MSMS	20240216_Pembro-WT-Old-PD-01	3	799.364	3	799.366	2395.08	-1.3785	-0.0011019	0.49478	0.00039551	-0.88371	-0.00070641	799.701	41.715	0.23395	41.715	41.605	41.839	0					139	34	7	0	0	0	1.0071e-08	3	10982	10976;10982;10984
DB09037	Pembroilzumab heavy chain	-	VSCKASGYTFTNYYMYWVR	19	Unmodified	_VSCKASGYTFTNYYMYWVR_			0	0	1	Heavy	Heavy	Heavy	MULTI-MSMS	20240305_Pembro_23001P1_01	4	799.365	3	799.366	2395.08	-1.5877	-0.0012692	0.50656	0.00040493	-1.0812	-0.00086424	799.701	41.627	0.20829	41.627	41.512	41.72	0					150	38	6	0	0	0	4.1727e-16	3	11206	11204;11206;11208
DB09037	Pembroilzumab heavy chain	-	VSCKASGYTFTNYYMYWVR	19	Unmodified	_VSCKASGYTFTNYYMYWVR_			0	0	1	Heavy	Heavy	Heavy	MULTI-MSMS	20240305_Pembro_ChulaPhat_01	5	799.365	3	799.366	2395.08	-1.5972	-0.0012768	0.47619	0.00038065	-1.1211	-0.00089613	799.701	41.662	0.20163	41.662	41.564	41.765	0					125	41	5	0	0	0	2.1307e-06	3	11349	11345;11349;11351
DB09037	Pembroilzumab heavy chain	-	VSCKASGYTFTNYYMYWVR	19	Unmodified	_VSCKASGYTFTNYYMYWVR_			0	0	1	Heavy	Heavy	Heavy	MULTI-MSMS	20240305_Pembro_Pharm_01	6	799.365	3	799.366	2395.08	-0.31513	-0.0002519	-0.42267	-0.00033787	-0.7378	-0.00058977	799.7	41.659	0.19331	41.659	41.571	41.764	0					120	39	5	0	0	0	3.1007e-08	3	11342	11338;11340;11342
DB09037	Pembroilzumab heavy chain	-	VSNKGLPSSIEK	12	Unmodified	_VSNKGLPSSIEK_			0	0	1	Heavy	Heavy	Heavy	MULTI-MSMS	20240208_Pembro-WT01	1	629.853	2	629.854	1257.69	2.1209	0.0013359	-1.4504	-0.00091352	0.67058	0.00042237	629.853	18.365	0.47948	18.365	18.25	18.73	0					184	57	6	0	0	0	5.3765e-21	4	5050	5045;5050;5052;5111
DB09037	Pembroilzumab heavy chain	-	VSNKGLPSSIEK	12	Unmodified	_VSNKGLPSSIEK_			0	0	1	Heavy	Heavy	Heavy	MSMS	20240208_Pembro-WT01	1	420.238	3	420.238	1257.69	NaN	NaN	NaN	NaN	NaN	NaN	NaN	18.289	1	18.289	17.789	18.789	0								0	0	0	0.011316	1	5040	5040
DB09037	Pembroilzumab heavy chain	-	VSNKGLPSSIEK	12	Unmodified	_VSNKGLPSSIEK_			0	0	1	Heavy	Heavy	Heavy	MSMS	20240208_Pembro-WT01	1	420.238	3	420.238	1257.69	NaN	NaN	NaN	NaN	NaN	NaN	NaN	18.296	1	18.296	17.796	18.796	0								0	0	0	0.00042665	1	5042	5042
DB09037	Pembroilzumab heavy chain	-	VSNKGLPSSIEK	12	Unmodified	_VSNKGLPSSIEK_			0	0	1	Heavy	Heavy	Heavy	MSMS	20240208_Pembro-WT01	1	420.238	3	420.238	1257.69	NaN	NaN	NaN	NaN	NaN	NaN	NaN	18.303	1	18.303	17.803	18.803	0								0	0	0	1.1228e-06	1	5044	5044
DB09037	Pembroilzumab heavy chain	-	VSNKGLPSSIEK	12	Unmodified	_VSNKGLPSSIEK_			0	0	1	Heavy	Heavy	Heavy	MSMS	20240208_Pembro-WT01	1	420.238	3	420.238	1257.69	NaN	NaN	NaN	NaN	NaN	NaN	NaN	18.514	1	18.514	18.014	19.014	0								0	0	0	0.0082943	1	5101	5101
DB09037	Pembroilzumab heavy chain	-	VSNKGLPSSIEK	12	Unmodified	_VSNKGLPSSIEK_			0	0	1	Heavy	Heavy	Heavy	MSMS	20240208_Pembro-WT01	1	420.238	3	420.238	1257.69	NaN	NaN	NaN	NaN	NaN	NaN	NaN	18.52	1	18.52	18.02	19.02	0								0	0	0	0.014588	1	5103	5103
DB09037	Pembroilzumab heavy chain	-	VSNKGLPSSIEK	12	Unmodified	_VSNKGLPSSIEK_			0	0	1	Heavy	Heavy	Heavy	MSMS	20240208_Pembro-WT01	1	420.238	3	420.238	1257.69	NaN	NaN	NaN	NaN	NaN	NaN	NaN	18.538	1	18.538	18.038	19.038	0								0	0	0	0.038285	1	5108	5108
DB09037	Pembroilzumab heavy chain	-	VSNKGLPSSIEK	12	Unmodified	_VSNKGLPSSIEK_			0	0	1	Heavy	Heavy	Heavy	MSMS	20240208_Pembro-WT01	1	420.238	3	420.238	1257.69	NaN	NaN	NaN	NaN	NaN	NaN	NaN	18.749	1	18.749	18.249	19.249	0								0	0	0	0.053556	1	5160	5160
DB09037	Pembroilzumab heavy chain	-	VSNKGLPSSIEK	12	Unmodified	_VSNKGLPSSIEK_			0	0	1	Heavy	Heavy	Heavy	MSMS	20240208_Pembro-WT01	1	420.238	3	420.238	1257.69	NaN	NaN	NaN	NaN	NaN	NaN	NaN	18.759	1	18.759	18.259	19.259	0								0	0	0	0.034884	1	5162	5162
DB09037	Pembroilzumab heavy chain	-	VSNKGLPSSIEK	12	Unmodified	_VSNKGLPSSIEK_			0	0	1	Heavy	Heavy	Heavy	MSMS	20240208_Pembro-WT01	1	420.238	3	420.238	1257.69	NaN	NaN	NaN	NaN	NaN	NaN	NaN	18.769	1	18.769	18.269	19.269	0								0	0	0	0.033907	1	5164	5164
DB09037	Pembroilzumab heavy chain	-	VSNKGLPSSIEK	12	Unmodified	_VSNKGLPSSIEK_			0	0	1	Heavy	Heavy	Heavy	MULTI-MSMS	20240216_Pembro-WT-01	2	420.237	3	420.238	1257.69	-0.2572	-0.00010808	2.0932	0.00087966	1.836	0.00077157	420.24	17.765	0.19398	17.765	17.699	17.893	0					29	16	3	0	0	0	0.059307	1	4851	4851
DB09037	Pembroilzumab heavy chain	-	VSNKGLPSSIEK	12	Unmodified	_VSNKGLPSSIEK_			0	0	1	Heavy	Heavy	Heavy	MULTI-MSMS	20240216_Pembro-WT-01	2	629.852	2	629.854	1257.69	2.8192	0.0017757	-0.79215	-0.00049894	2.027	0.0012767	629.854	18.284	0.59707	18.284	18.171	18.768	0					184	48	6	0	0	0	8.1636e-08	6	4959	4959;4964;4965;5026;5033;5035
DB09037	Pembroilzumab heavy chain	-	VSNKGLPSSIEK	12	Unmodified	_VSNKGLPSSIEK_			0	0	1	Heavy	Heavy	Heavy	MULTI-MSMS	20240216_Pembro-WT-01	2	420.247	3	420.238	1257.69	3.4733	0.0014596	2.8739	0.0012077	6.3472	0.0026673	420.241	18.284	0.63275	18.284	18.154	18.787	0					214	55	7	0	0	0	2.7071e-07	6	4987	4987;5025;5032;5034;5085;5089
DB09037	Pembroilzumab heavy chain	-	VSNKGLPSSIEK	12	Unmodified	_VSNKGLPSSIEK_			0	0	1	Heavy	Heavy	Heavy	MSMS	20240216_Pembro-WT-01	2	420.237	3	420.238	1257.69	NaN	NaN	NaN	NaN	NaN	NaN	NaN	18.206	1	18.206	17.706	18.706	0								0	0	0	0.00064828	1	4957	4957
DB09037	Pembroilzumab heavy chain	-	VSNKGLPSSIEK	12	Unmodified	_VSNKGLPSSIEK_			0	0	1	Heavy	Heavy	Heavy	MSMS	20240216_Pembro-WT-01	2	420.237	3	420.238	1257.69	NaN	NaN	NaN	NaN	NaN	NaN	NaN	18.209	1	18.209	17.709	18.709	0								0	0	0	0.00064828	1	4958	4958
DB09037	Pembroilzumab heavy chain	-	VSNKGLPSSIEK	12	Unmodified	_VSNKGLPSSIEK_			0	0	1	Heavy	Heavy	Heavy	MSMS	20240216_Pembro-WT-01	2	420.237	3	420.238	1257.69	NaN	NaN	NaN	NaN	NaN	NaN	NaN	18.227	1	18.227	17.727	18.727	0								0	0	0	1.1054e-10	1	4963	4963
DB09037	Pembroilzumab heavy chain	-	VSNKGLPSSIEK	12	Unmodified	_VSNKGLPSSIEK_			0	0	1	Heavy	Heavy	Heavy	MULTI-MSMS	20240216_Pembro-WT-Old-PD-01	3	420.237	3	420.238	1257.69	0.96427	0.00040522	1.097	0.00046099	2.0612	0.00086622	420.239	18.369	0.46123	18.369	18.223	18.684	0					161	54	7	0	0	0	0.00022354	6	5099	5099;5101;5111;5174;5175;5182
DB09037	Pembroilzumab heavy chain	-	VSNKGLPSSIEK	12	Unmodified	_VSNKGLPSSIEK_			0	0	1	Heavy	Heavy	Heavy	MULTI-MSMS	20240216_Pembro-WT-Old-PD-01	3	629.852	2	629.854	1257.69	0.20548	0.00012942	-0.1245	-7.8419e-05	0.080973	5.1001e-05	629.854	18.369	0.36133	18.369	18.247	18.608	0					113	36	7	0	0	0	7.1724e-29	3	5113	5102;5112;5113
DB09037	Pembroilzumab heavy chain	-	VSNKGLPSSIEK	12	Unmodified	_VSNKGLPSSIEK_			0	0	1	Heavy	Heavy	Heavy	MSMS	20240216_Pembro-WT-Old-PD-01	3	420.237	3	420.238	1257.69	NaN	NaN	NaN	NaN	NaN	NaN	NaN	17.685	1	17.685	17.185	18.185	0								0	0	0	0.0089617	1	4936	4936
DB09037	Pembroilzumab heavy chain	-	VSNKGLPSSIEK	12	Unmodified	_VSNKGLPSSIEK_			0	0	1	Heavy	Heavy	Heavy	MULTI-MSMS	20240305_Pembro_23001P1_01	4	420.238	3	420.238	1257.69	0.89118	0.00037451	-0.68857	-0.00028936	0.20261	8.5145e-05	420.238	18.36	0.25793	18.36	18.214	18.472	0					102	24	6	0	0	0	0.0089121	3	5139	5139;5141;5143
DB09037	Pembroilzumab heavy chain	-	VSNKGLPSSIEK	12	Unmodified	_VSNKGLPSSIEK_			0	0	1	Heavy	Heavy	Heavy	MULTI-MSMS	20240305_Pembro_23001P1_01	4	629.853	2	629.854	1257.69	-0.17342	-0.00010923	-0.48256	-0.00030394	-0.65598	-0.00041317	629.853	18.36	0.27947	18.36	18.224	18.504	0					90	25	5	0	0	0	3.0282e-05	3	5145	5145;5147;5154
DB09037	Pembroilzumab heavy chain	-	VSNKGLPSSIEK	12	Unmodified	_VSNKGLPSSIEK_			0	0	1	Heavy	Heavy	Heavy	MULTI-MSMS	20240305_Pembro_23001P1_01	4	420.238	3	420.238	1257.69	-1.1812	-0.0004964	0.4064	0.00017079	-0.77483	-0.00032561	420.238	18.486	0.16242	18.486	18.469	18.631	0					40	22	3	0	0	0	0.010879	3	5195	5193;5195;5198
DB09037	Pembroilzumab heavy chain	-	VSNKGLPSSIEK	12	Unmodified	_VSNKGLPSSIEK_			0	0	1	Heavy	Heavy	Heavy	MULTI-MSMS	20240305_Pembro_ChulaPhat_01	5	420.238	3	420.238	1257.69	0.076241	3.204e-05	-0.49595	-0.00020842	-0.41971	-0.00017638	420.238	18.355	0.27692	18.355	18.231	18.508	0					158	44	5	0	0	0	0.0075155	3	5212	5208;5210;5212
DB09037	Pembroilzumab heavy chain	-	VSNKGLPSSIEK	12	Unmodified	_VSNKGLPSSIEK_			0	0	1	Heavy	Heavy	Heavy	MULTI-MSMS	20240305_Pembro_ChulaPhat_01	5	629.853	2	629.854	1257.69	-0.52242	-0.00032905	-0.35321	-0.00022247	-0.87562	-0.00055151	629.854	18.355	0.25347	18.355	18.251	18.504	0					126	37	5	0	0	0	1.7756e-06	3	5219	5214;5219;5221
DB09037	Pembroilzumab heavy chain	-	VSNKGLPSSIEK	12	Unmodified	_VSNKGLPSSIEK_			0	0	1	Heavy	Heavy	Heavy	MULTI-MSMS	20240305_Pembro_Pharm_01	6	420.237	3	420.238	1257.69	-1.0291	-0.00043245	0.60935	0.00025607	-0.41971	-0.00017638	420.239	18.37	0.33857	18.37	18.242	18.58	0					158	45	6	0	0	0	0.010569	3	5214	5212;5214;5216
DB09037	Pembroilzumab heavy chain	-	VSNKGLPSSIEK	12	Unmodified	_VSNKGLPSSIEK_			0	0	1	Heavy	Heavy	Heavy	MULTI-MSMS	20240305_Pembro_Pharm_01	6	629.852	2	629.854	1257.69	-2.223	-0.0014001	1.237	0.00077915	-0.98593	-0.00062099	629.855	18.37	0.2492	18.37	18.255	18.504	0					118	34	5	0	0	0	8.1636e-08	3	5220	5218;5220;5226
DB09037	Pembroilzumab heavy chain	-	VSNKGLPSSIEKTISK	16	Unmodified	_VSNKGLPSSIEKTISK_			0	0	2	Heavy	Heavy	Heavy	MULTI-MSMS	20240208_Pembro-WT01	1	422.744	4	422.745	1686.95	-0.11144	-4.711e-05	0.80361	0.00033972	0.69217	0.00029261	422.746	23.933	0.49995	23.933	23.785	24.285	0					155	40	7	0	0	0	4.5899e-06	4	6516	6508;6510;6516;6601
DB09037	Pembroilzumab heavy chain	-	VSNKGLPSSIEKTISK	16	Unmodified	_VSNKGLPSSIEKTISK_			0	0	2	Heavy	Heavy	Heavy	MULTI-MSMS	20240208_Pembro-WT01	1	563.323	3	563.324	1686.95	-0.064531	-3.6352e-05	0.2397	0.00013503	0.17516	9.8674e-05	563.325	23.931	0.44772	23.931	23.785	24.233	0					143	32	8	0	0	0	8.9914e-11	3	6511	6509;6511;6517
DB09037	Pembroilzumab heavy chain	-	VSNKGLPSSIEKTISK	16	Unmodified	_VSNKGLPSSIEKTISK_			0	0	2	Heavy	Heavy	Heavy	MULTI-MSMS	20240208_Pembro-WT01	1	844.482	2	844.483	1686.95	-0.24446	-0.00020644	-0.56322	-0.00047563	-0.80768	-0.00068207	844.483	23.932	0.38483	23.932	23.802	24.187	0					100	24	7	0	0	0	2.008e-09	3	6525	6519;6525;6527
DB09037	Pembroilzumab heavy chain	-	VSNKGLPSSIEKTISK	16	Unmodified	_VSNKGLPSSIEKTISK_			0	0	2	Heavy	Heavy	Heavy	MULTI-MSMS	20240216_Pembro-WT-01	2	422.744	4	422.745	1686.95	0.96968	0.00040993	-0.48417	-0.00020468	0.48551	0.00020525	422.745	23.855	0.32507	23.855	23.731	24.056	0					91	21	7	0	0	0	1.9959e-07	3	6426	6418;6420;6426
DB09037	Pembroilzumab heavy chain	-	VSNKGLPSSIEKTISK	16	Unmodified	_VSNKGLPSSIEKTISK_			0	0	2	Heavy	Heavy	Heavy	MULTI-MSMS	20240216_Pembro-WT-01	2	563.323	3	563.324	1686.95	0.48843	0.00027515	-0.42908	-0.00024171	0.059354	3.3436e-05	563.324	23.893	0.38535	23.893	23.738	24.124	0					102	25	7	0	0	0	2.2311e-10	3	6421	6419;6421;6427
DB09037	Pembroilzumab heavy chain	-	VSNKGLPSSIEKTISK	16	Unmodified	_VSNKGLPSSIEKTISK_			0	0	2	Heavy	Heavy	Heavy	MULTI-MSMS	20240216_Pembro-WT-01	2	844.481	2	844.483	1686.95	-1.7293	-0.0014604	1.0248	0.00086542	-0.70449	-0.00059493	844.484	23.893	0.30985	23.893	23.765	24.075	0					72	19	6	0	0	0	4.0616e-07	3	6436	6429;6434;6436
DB09037	Pembroilzumab heavy chain	-	VSNKGLPSSIEKTISK	16	Unmodified	_VSNKGLPSSIEKTISK_			0	0	2	Heavy	Heavy	Heavy	MULTI-MSMS	20240216_Pembro-WT-01	2	422.744	4	422.745	1686.95	-1.8668	-0.00078916	1.355	0.00057281	-0.51179	-0.00021636	422.746	24.061	0.17602	24.061	24.015	24.191	0					40	15	4	0	0	0	0.024636	2	6508	6495;6508
DB09037	Pembroilzumab heavy chain	-	VSNKGLPSSIEKTISK	16	Unmodified	_VSNKGLPSSIEKTISK_			0	0	2	Heavy	Heavy	Heavy	MULTI-MSMS	20240216_Pembro-WT-Old-PD-01	3	422.744	4	422.745	1686.95	-0.76248	-0.00032233	-0.16202	-6.8495e-05	-0.9245	-0.00039083	422.745	23.911	0.27971	23.911	23.779	24.059	0					34	12	5	0	0	0	0.00082295	1	6536	6536
DB09037	Pembroilzumab heavy chain	-	VTLTTDSSTTTAYMELK	17	Unmodified	_VTLTTDSSTTTAYMELK_			0	0	0	Heavy	Heavy	Heavy	MULTI-MSMS	20240208_Pembro-WT01	1	931.458	2	931.459	1860.9	0.97395	0.0009072	0.3355	0.0003125	1.3095	0.0012197	931.46	32.51	0.89896	32.51	32.353	33.252	0					135	32	8	0	0	0	7.057e-106	6	8678	8666;8667;8678;8768;8780;8794
DB09037	Pembroilzumab heavy chain	-	VTLTTDSSTTTAYMELK	17	Unmodified	_VTLTTDSSTTTAYMELK_			0	0	0	Heavy	Heavy	Heavy	MULTI-MSMS	20240208_Pembro-WT01	1	621.308	3	621.308	1860.9	1.157	0.00071883	-1.0916	-0.00067823	0.06535	4.0602e-05	621.308	32.51	0.71937	32.51	32.353	33.073	0					100	24	7	0	0	0	1.1449e-14	4	8679	8668;8679;8689;8798
DB09037	Pembroilzumab heavy chain	-	VTLTTDSSTTTAYMELK	17	Unmodified	_VTLTTDSSTTTAYMELK_			0	0	0	Heavy	Heavy	Heavy	MULTI-MSMS	20240216_Pembro-WT-01	2	931.457	2	931.459	1860.9	0.97178	0.00090517	0.033942	3.1615e-05	1.0057	0.00093679	931.459	32.399	0.19183	32.399	32.226	32.417	0					7	4	2	0	0	0	8.3994e-75	2	8616	8607;8616
DB09037	Pembroilzumab heavy chain	-	VTLTTDSSTTTAYMELK	17	Unmodified	_VTLTTDSSTTTAYMELK_			0	0	0	Heavy	Heavy	Heavy	MULTI-MSMS	20240216_Pembro-WT-01	2	621.307	3	621.308	1860.9	1.8944	0.001177	-0.98602	-0.00061262	0.90843	0.00056441	621.642	32.436	0.89993	32.436	32.264	33.164	0					83	31	8	0	0	0	8.9187e-27	3	8613	8613;8617;8627
DB09037	Pembroilzumab heavy chain	-	VTLTTDSSTTTAYMELK	17	Unmodified	_VTLTTDSSTTTAYMELK_			0	0	0	Heavy	Heavy	Heavy	MULTI-MSMS	20240216_Pembro-WT-01	2	931.469	2	931.459	1860.9	1.4955	0.001393	2.1658	0.0020173	3.6612	0.0034103	931.463	32.436	0.92277	32.436	32.264	33.186	0					158	32	8	0	0	0	5.3129e-62	6	8626	8626;8714;8725;8727;8797;8813
DB09037	Pembroilzumab heavy chain	-	VTLTTDSSTTTAYMELK	17	Unmodified	_VTLTTDSSTTTAYMELK_			0	0	0	Heavy	Heavy	Heavy	MSMS	20240216_Pembro-WT-01	2	621.307	3	621.308	1860.9	NaN	NaN	NaN	NaN	NaN	NaN	NaN	32.721	1	32.721	32.221	33.221	0								0	0	0	0.0027596	1	8731	8731
DB09037	Pembroilzumab heavy chain	-	VTLTTDSSTTTAYMELK	17	Unmodified	_VTLTTDSSTTTAYMELK_			0	0	0	Heavy	Heavy	Heavy	MSMS	20240216_Pembro-WT-01	2	621.307	3	621.308	1860.9	NaN	NaN	NaN	NaN	NaN	NaN	NaN	32.864	1	32.864	32.364	33.364	0								0	0	0	0.0045572	1	8780	8780
DB09037	Pembroilzumab heavy chain	-	VTLTTDSSTTTAYMELK	17	Unmodified	_VTLTTDSSTTTAYMELK_			0	0	0	Heavy	Heavy	Heavy	MULTI-MSMS	20240216_Pembro-WT-Old-PD-01	3	931.453	2	931.459	1860.9	-0.40598	-0.00037815	0.099953	9.3102e-05	-0.30602	-0.00028505	931.459	32.498	0.73494	32.498	32.36	33.095	0					167	46	7	0	0	0	7.1125e-34	3	8706	8699;8701;8706
DB09037	Pembroilzumab heavy chain	-	VTLTTDSSTTTAYMELK	17	Unmodified	_VTLTTDSSTTTAYMELK_			0	0	0	Heavy	Heavy	Heavy	MULTI-MSMS	20240216_Pembro-WT-Old-PD-01	3	621.306	3	621.308	1860.9	-0.17835	-0.00011081	-0.37579	-0.00023348	-0.55414	-0.00034429	621.308	32.498	0.53689	32.498	32.392	32.929	0					123	32	7	0	0	0	2.2991e-10	3	8707	8702;8707;8708
DB09037	Pembroilzumab heavy chain	-	VTLTTDSSTTTAYMELK	17	Unmodified	_VTLTTDSSTTTAYMELK_			0	0	0	Heavy	Heavy	Heavy	MULTI-MSMS	20240305_Pembro_23001P1_01	4	931.458	2	931.459	1860.9	0.8527	0.00079426	1.568	0.0014606	2.4207	0.0022548	931.461	32.447	0.92484	32.447	32.28	33.205	0					177	39	9	0	0	0	3.3315e-89	6	8842	8836;8842;8844;8935;8946;8957
DB09037	Pembroilzumab heavy chain	-	VTLTTDSSTTTAYMELK	17	Unmodified	_VTLTTDSSTTTAYMELK_			0	0	0	Heavy	Heavy	Heavy	MULTI-MSMS	20240305_Pembro_23001P1_01	4	621.308	3	621.308	1860.9	0.65541	0.00040721	-0.16683	-0.00010365	0.48858	0.00030356	621.308	32.443	0.88332	32.443	32.28	33.164	0					161	38	8	0	0	0	1.2334e-19	6	8855	8843;8845;8855;8948;8960;8973
DB09037	Pembroilzumab heavy chain	-	VTLTTDSSTTTAYMELK	17	Unmodified	_VTLTTDSSTTTAYMELK_			0	0	0	Heavy	Heavy	Heavy	MULTI-MSMS	20240305_Pembro_ChulaPhat_01	5	931.457	2	931.459	1860.9	0.26138	0.00024346	0.14997	0.0001397	0.41135	0.00038316	931.459	32.496	0.95732	32.496	32.346	33.304	0					184	47	7	0	0	0	9.3492e-33	6	8963	8961;8963;8969;9052;9062;9068
DB09037	Pembroilzumab heavy chain	-	VTLTTDSSTTTAYMELK	17	Unmodified	_VTLTTDSSTTTAYMELK_			0	0	0	Heavy	Heavy	Heavy	MULTI-MSMS	20240305_Pembro_ChulaPhat_01	5	621.308	3	621.308	1860.9	0.72816	0.00045241	-0.75677	-0.00047019	-0.028613	-1.7778e-05	621.308	32.467	0.49353	32.467	32.353	32.846	0					124	29	7	0	0	0	1.2334e-19	3	8964	8964;8970;8971
DB09037	Pembroilzumab heavy chain	-	VTLTTDSSTTTAYMELK	17	Unmodified	_VTLTTDSSTTTAYMELK_			0	0	0	Heavy	Heavy	Heavy	MULTI-MSMS	20240305_Pembro_Pharm_01	6	931.457	2	931.459	1860.9	-0.073653	-6.8605e-05	0.30035	0.00027976	0.2267	0.00021116	931.459	32.514	0.64042	32.514	32.339	32.979	0					157	37	8	0	0	0	8.2186e-27	6	8973	8966;8968;8973;9056;9062;9080
DB09037	Pembroilzumab heavy chain	-	VTLTTDSSTTTAYMELK	17	Unmodified	_VTLTTDSSTTTAYMELK_			0	0	0	Heavy	Heavy	Heavy	MULTI-MSMS	20240305_Pembro_Pharm_01	6	621.307	3	621.308	1860.9	-1.3389	-0.00083189	1.1888	0.0007386	-0.15014	-9.3284e-05	621.309	32.503	0.60586	32.503	32.33	32.935	0					141	35	8	0	0	0	1.0505e-06	3	8969	8969;8974;8975
DB09037	Pembroilzumab heavy chain	-	VTLTTDSSTTTAYMELK	17	Oxidation (M)	_VTLTTDSSTTTAYM(Oxidation (M))ELK_	VTLTTDSSTTTAYM(1)ELK	VTLTTDSSTTTAYM(83)ELK	0	1	0	Heavy	Heavy	Heavy	MULTI-MSMS	20240208_Pembro-WT01	1	939.454	2	939.456	1876.9	-1.6779	-0.0015763	0.25007	0.00023493	-1.4279	-0.0013414	939.456	32.519	0.51054	32.519	32.403	32.914	0					49	15	5	0	0	0	1.2101e-07	1	8688	8688
DB09037	Pembroilzumab heavy chain	-	VTLTTDSSTTTAYMELK	17	Oxidation (M)	_VTLTTDSSTTTAYM(Oxidation (M))ELK_	VTLTTDSSTTTAYM(1)ELK	VTLTTDSSTTTAYM(120)ELK	0	1	0	Heavy	Heavy	Heavy	MULTI-MSMS	20240216_Pembro-WT-01	2	939.454	2	939.456	1876.9	-2.3892	-0.0022445	1.6987	0.0015959	-0.69048	-0.00064868	939.457	32.476	0.6008	32.476	32.311	32.912	0					49	19	5	0	0	0	6.1408e-15	1	8633	8633
DB09037	Pembroilzumab heavy chain	-	VTLTTDSSTTTAYMELK	17	Oxidation (M)	_VTLTTDSSTTTAYM(Oxidation (M))ELK_	VTLTTDSSTTTAYM(1)ELK	VTLTTDSSTTTAYM(91)ELK	0	1	0	Heavy	Heavy	Heavy	MULTI-SECPEP	20240216_Pembro-WT-01	2	938.951	2	939.456	1876.9	-2.2496	-0.0021134	0.34599	0.00032504	-1.9036	-0.0017884	939.457	28.551	0.31365	28.551	28.297	28.611	0					114	45	5	0	0	0	1.572e-08	1	7626	7626
DB09037	Pembroilzumab heavy chain	-	VTLTTDSSTTTAYMELK	17	Oxidation (M)	_VTLTTDSSTTTAYM(Oxidation (M))ELK_	VTLTTDSSTTTAYM(1)ELK	VTLTTDSSTTTAYM(120)ELK	0	1	0	Heavy	Heavy	Heavy	MULTI-MSMS	20240216_Pembro-WT-Old-PD-01	3	939.453	2	939.456	1876.9	-2.3218	-0.0021812	0.9965	0.00093617	-1.3253	-0.001245	939.457	32.496	0.19782	32.496	32.42	32.618	0					53	15	5	0	0	0	2.3792e-18	1	8722	8722
DB09037	Pembroilzumab heavy chain	-	VTLTTDSSTTTAYMELK	17	Oxidation (M)	_VTLTTDSSTTTAYM(Oxidation (M))ELK_	VTLTTDSSTTTAYM(1)ELK	VTLTTDSSTTTAYM(120)ELK	0	1	0	Heavy	Heavy	Heavy	MULTI-MSMS	20240305_Pembro_ChulaPhat_01	5	939.456	2	939.456	1876.9	-1.4524	-0.0013645	0.42935	0.00040336	-1.0231	-0.00096112	939.457	32.494	0.42501	32.494	32.378	32.803	0					64	23	5	0	0	0	1.0832e-15	2	8984	8984;8999
DB09037	Pembroilzumab heavy chain	-	VTLTTDSSTTTAYMELK	17	Oxidation (M)	_VTLTTDSSTTTAYM(Oxidation (M))ELK_	VTLTTDSSTTTAYM(1)ELK	VTLTTDSSTTTAYM(110)ELK	0	1	0	Heavy	Heavy	Heavy	MULTI-MSMS	20240305_Pembro_Pharm_01	6	939.454	2	939.456	1876.9	-1.4665	-0.0013778	0.57612	0.00054124	-0.89042	-0.00083651	939.457	32.511	0.27026	32.511	32.401	32.672	0					51	14	5	0	0	0	1.4073e-14	2	8988	8988;9003
DB09037	Pembroilzumab heavy chain	-	VTLTTDSSTTTAYMELKSLQFDDTAVYYCAR	31	Unmodified	_VTLTTDSSTTTAYMELKSLQFDDTAVYYCAR_			0	0	1	Heavy	Heavy	Heavy	MULTI-MSMS	20240208_Pembro-WT01	1	888.669	4	888.669	3550.65	-0.73141	-0.00064998	0.1704	0.00015143	-0.56101	-0.00049855	889.171	45.155	0.45914	45.155	45.004	45.463	0					92	19	8	0	0	0	1.3666e-07	2	11923	11923;11931
DB09037	Pembroilzumab heavy chain	-	VTLTTDSSTTTAYMELKSLQFDDTAVYYCAR	31	Unmodified	_VTLTTDSSTTTAYMELKSLQFDDTAVYYCAR_			0	0	1	Heavy	Heavy	Heavy	MULTI-MSMS	20240208_Pembro-WT01	1	1184.56	3	1184.56	3550.65	-1.3856	-0.0016413	0.30944	0.00036654	-1.0761	-0.0012747	1185.23	45.157	0.39899	45.157	45.027	45.426	0					94	17	8	0	0	0	3.8078e-22	2	11924	11924;11932
DB09037	Pembroilzumab heavy chain	-	VTLTTDSSTTTAYMELKSLQFDDTAVYYCAR	31	Unmodified	_VTLTTDSSTTTAYMELKSLQFDDTAVYYCAR_			0	0	1	Heavy	Heavy	Heavy	MULTI-MSMS	20240216_Pembro-WT-01	2	1184.55	3	1184.56	3550.65	-1.4105	-0.0016708	0.22141	0.00026227	-1.1891	-0.0014085	1184.89	45.12	0.43224	45.12	45	45.432	0					52	11	7	0	0	0	8.4122e-22	3	12247	12241;12247;12257
DB09037	Pembroilzumab heavy chain	-	VTLTTDSSTTTAYMELKSLQFDDTAVYYCAR	31	Unmodified	_VTLTTDSSTTTAYMELKSLQFDDTAVYYCAR_			0	0	1	Heavy	Heavy	Heavy	MULTI-MSMS	20240216_Pembro-WT-01	2	888.666	4	888.669	3550.65	-1.0345	-0.00091931	0.49011	0.00043555	-0.54437	-0.00048376	889.172	45.12	0.51577	45.12	45	45.515	0					59	13	8	0	0	0	8.0152e-11	2	12246	12246;12255
DB09037	Pembroilzumab heavy chain	-	VTLTTDSSTTTAYMELKSLQFDDTAVYYCAR	31	Unmodified	_VTLTTDSSTTTAYMELKSLQFDDTAVYYCAR_			0	0	1	Heavy	Heavy	Heavy	MULTI-MSMS	20240216_Pembro-WT-Old-PD-01	3	1184.55	3	1184.56	3550.65	-1.5613	-0.0018494	0.27429	0.00032491	-1.287	-0.0015245	1185.23	45.145	0.24133	45.145	45.045	45.286	0					120	23	7	0	0	0	2.2756e-21	2	11817	11809;11817
DB09037	Pembroilzumab heavy chain	-	VTLTTDSSTTTAYMELKSLQFDDTAVYYCAR	31	Unmodified	_VTLTTDSSTTTAYMELKSLQFDDTAVYYCAR_			0	0	1	Heavy	Heavy	Heavy	MULTI-MSMS	20240216_Pembro-WT-Old-PD-01	3	888.667	4	888.669	3550.65	-1.5125	-0.0013441	0.1543	0.00013712	-1.3582	-0.001207	888.921	45.146	0.27538	45.146	45.011	45.286	0					137	25	8	0	0	0	0.039764	1	11810	11810
DB09037	Pembroilzumab heavy chain	-	VTLTTDSSTTTAYMELKSLQFDDTAVYYCAR	31	Unmodified	_VTLTTDSSTTTAYMELKSLQFDDTAVYYCAR_			0	0	1	Heavy	Heavy	Heavy	MULTI-MSMS	20240305_Pembro_23001P1_01	4	888.668	4	888.669	3550.65	-1.3547	-0.0012038	0.19234	0.00017093	-1.1623	-0.0010329	888.92	45.072	0.30458	45.072	44.901	45.206	0					98	20	8	0	0	0	0.016398	3	12056	12056;12064;12068
DB09037	Pembroilzumab heavy chain	-	VTLTTDSSTTTAYMELKSLQFDDTAVYYCAR	31	Unmodified	_VTLTTDSSTTTAYMELKSLQFDDTAVYYCAR_			0	0	1	Heavy	Heavy	Heavy	MULTI-MSMS	20240305_Pembro_23001P1_01	4	1184.56	3	1184.56	3550.65	-1.459	-0.0017282	0.22283	0.00026396	-1.2361	-0.0014643	1185.23	45.074	0.32122	45.074	44.901	45.223	0					92	21	7	0	0	0	2.5755e-16	2	12063	12063;12069
DB09037	Pembroilzumab heavy chain	-	VTLTTDSSTTTAYMELKSLQFDDTAVYYCAR	31	Unmodified	_VTLTTDSSTTTAYMELKSLQFDDTAVYYCAR_			0	0	1	Heavy	Heavy	Heavy	MULTI-MSMS	20240305_Pembro_ChulaPhat_01	5	888.668	4	888.669	3550.65	-1.441	-0.0012806	0.30897	0.00027457	-1.1321	-0.001006	889.171	45.109	0.22482	45.109	44.983	45.208	0					133	31	7	0	0	0	0.037381	2	12223	12221;12223
DB09037	Pembroilzumab heavy chain	-	VTLTTDSSTTTAYMELKSLQFDDTAVYYCAR	31	Unmodified	_VTLTTDSSTTTAYMELKSLQFDDTAVYYCAR_			0	0	1	Heavy	Heavy	Heavy	MULTI-MSMS	20240305_Pembro_ChulaPhat_01	5	1184.56	3	1184.56	3550.65	-1.4336	-0.0016982	0.28337	0.00033567	-1.1503	-0.0013626	1185.23	45.104	0.16475	45.104	45.026	45.191	0					110	23	6	0	0	0	1.1379e-11	1	12222	12222
DB09037	Pembroilzumab heavy chain	-	VTLTTDSSTTTAYMELKSLQFDDTAVYYCAR	31	Unmodified	_VTLTTDSSTTTAYMELKSLQFDDTAVYYCAR_			0	0	1	Heavy	Heavy	Heavy	MULTI-MSMS	20240305_Pembro_Pharm_01	6	888.668	4	888.669	3550.65	-0.64332	-0.0005717	0.068279	6.0677e-05	-0.57504	-0.00051102	889.17	45.094	0.17213	45.094	45.015	45.187	0					109	23	6	0	0	0	0.041029	4	12198	12198;12200;12203;12206
DB09037	Pembroilzumab heavy chain	-	VTLTTDSSTTTAYMELKSLQFDDTAVYYCAR	31	Unmodified	_VTLTTDSSTTTAYMELKSLQFDDTAVYYCAR_			0	0	1	Heavy	Heavy	Heavy	MULTI-MSMS	20240305_Pembro_Pharm_01	6	1184.55	3	1184.56	3550.65	-0.90394	-0.0010708	-0.31759	-0.0003762	-1.2215	-0.001447	1185.23	45.097	0.18921	45.097	45.007	45.196	0					122	27	7	0	0	0	4.547e-07	1	12205	12205
DB09037	Pembroilzumab heavy chain	-	VTLTTDSSTTTAYMELKSLQFDDTAVYYCARR	32	Unmodified	_VTLTTDSSTTTAYMELKSLQFDDTAVYYCARR_			0	0	2	Heavy	Heavy	Heavy	MULTI-MSMS	20240208_Pembro-WT01	1	927.695	4	927.695	3706.75	-1.0302	-0.00095574	0.054334	5.0406e-05	-0.97589	-0.00090533	928.196	42.994	0.2754	42.994	42.897	43.172	0					110	21	8	0	0	0	1.0912e-21	2	11357	11357;11368
DB09037	Pembroilzumab heavy chain	-	VTLTTDSSTTTAYMELKSLQFDDTAVYYCARR	32	Unmodified	_VTLTTDSSTTTAYMELKSLQFDDTAVYYCARR_			0	0	2	Heavy	Heavy	Heavy	MULTI-MSMS	20240216_Pembro-WT-01	2	927.693	4	927.695	3706.75	-1.6171	-0.0015002	0.98422	0.00091306	-0.63287	-0.00058711	928.196	42.978	0.38429	42.978	42.831	43.216	0					45	9	8	0	0	0	1.8806e-11	2	11584	11584;11594
DB09037	Pembroilzumab heavy chain	-	VVSVLTVLHQDWLNGK	16	Unmodified	_VVSVLTVLHQDWLNGK_			0	0	0	Heavy	Heavy	Heavy	MULTI-MSMS	20240208_Pembro-WT01	1	603.34	3	603.34	1807	-0.23442	-0.00014143	-0.73709	-0.00044472	-0.97151	-0.00058615	603.34	46.43	0.55288	46.43	46.222	46.774	0					117	27	7	0	0	0	2.7812e-10	4	12234	12225;12228;12233;12234
DB09037	Pembroilzumab heavy chain	-	VVSVLTVLHQDWLNGK	16	Unmodified	_VVSVLTVLHQDWLNGK_			0	0	0	Heavy	Heavy	Heavy	MULTI-MSMS	20240208_Pembro-WT01	1	904.505	2	904.507	1807	-1.2886	-0.0011655	-0.38572	-0.00034888	-1.6743	-0.0015144	904.506	46.429	0.36492	46.429	46.327	46.692	0					70	21	6	0	0	0	5.6377e-16	2	12247	12243;12247
DB09037	Pembroilzumab heavy chain	-	VVSVLTVLHQDWLNGK	16	Unmodified	_VVSVLTVLHQDWLNGK_			0	0	0	Heavy	Heavy	Heavy	MULTI-MSMS	20240216_Pembro-WT-01	2	603.34	3	603.34	1807	1.4479	0.00087358	-1.8055	-0.0010893	-0.3576	-0.00021576	603.674	46.413	0.64046	46.413	46.188	46.828	0					69	18	8	0	0	0	2.2602e-10	4	12597	12586;12597;12607;12662
DB09037	Pembroilzumab heavy chain	-	VVSVLTVLHQDWLNGK	16	Unmodified	_VVSVLTVLHQDWLNGK_			0	0	0	Heavy	Heavy	Heavy	MULTI-MSMS	20240216_Pembro-WT-01	2	904.505	2	904.507	1807	-1.4226	-0.0012867	0.25225	0.00022816	-1.1703	-0.0010586	904.507	46.413	0.54366	46.413	46.188	46.731	0					52	15	7	0	0	0	1.5717e-21	3	12609	12598;12609;12624
DB09037	Pembroilzumab heavy chain	-	VVSVLTVLHQDWLNGK	16	Unmodified	_VVSVLTVLHQDWLNGK_			0	0	0	Heavy	Heavy	Heavy	MULTI-MSMS	20240216_Pembro-WT-Old-PD-01	3	603.339	3	603.34	1807	1.8721	0.0011295	-0.46816	-0.00028246	1.4039	0.00084704	603.34	46.418	0.70316	46.418	46.228	46.931	0					223	54	9	0	0	0	1.7364e-14	6	12146	12089;12091;12093;12139;12141;12146
DB09037	Pembroilzumab heavy chain	-	VVSVLTVLHQDWLNGK	16	Unmodified	_VVSVLTVLHQDWLNGK_			0	0	0	Heavy	Heavy	Heavy	MULTI-MSMS	20240216_Pembro-WT-Old-PD-01	3	904.505	2	904.507	1807	-0.36569	-0.00033077	-0.21482	-0.00019431	-0.58051	-0.00052508	905.008	46.417	0.2969	46.417	46.259	46.556	0					141	29	8	0	0	0	6.6172e-26	3	12101	12097;12099;12101
DB09037	Pembroilzumab heavy chain	-	VVSVLTVLHQDWLNGK	16	Unmodified	_VVSVLTVLHQDWLNGK_			0	0	0	Heavy	Heavy	Heavy	MULTI-MSMS	20240216_Pembro-WT-Old-PD-01	3	452.756	4	452.757	1807	-0.65551	-0.00029679	-0.16069	-7.2754e-05	-0.8162	-0.00036954	452.757	46.4	0.23642	46.4	46.303	46.539	0					50	20	3	0	0	0	0.020449	1	12123	12123
DB09037	Pembroilzumab heavy chain	-	VVSVLTVLHQDWLNGK	16	Unmodified	_VVSVLTVLHQDWLNGK_			0	0	0	Heavy	Heavy	Heavy	MULTI-MSMS	20240305_Pembro_23001P1_01	4	603.34	3	603.34	1807	-0.61785	-0.00037277	-0.16881	-0.00010185	-0.78666	-0.00047462	603.675	44.703	0.2856	44.703	44.533	44.819	0					27	9	4	0	0	0	3.3143e-05	2	11971	11971;11984
DB09037	Pembroilzumab heavy chain	-	VVSVLTVLHQDWLNGK	16	Unmodified	_VVSVLTVLHQDWLNGK_			0	0	0	Heavy	Heavy	Heavy	MULTI-MSMS	20240305_Pembro_23001P1_01	4	603.34	3	603.34	1807	2.3946	0.0014447	1.4214	0.00085761	3.816	0.0023023	603.676	46.234	0.14847	46.234	46.107	46.256	0					45	23	2	0	0	0	5.7158e-15	3	12334	12332;12334;12336
DB09037	Pembroilzumab heavy chain	-	VVSVLTVLHQDWLNGK	16	Unmodified	_VVSVLTVLHQDWLNGK_			0	0	0	Heavy	Heavy	Heavy	MULTI-MSMS	20240305_Pembro_23001P1_01	4	904.506	2	904.507	1807	0.98264	0.0008888	-1.2538	-0.0011341	-0.2712	-0.00024531	904.506	46.277	0.57828	46.277	46.141	46.719	0					162	57	7	0	0	0	9.4105e-50	6	12344	12342;12344;12350;12405;12407;12412
DB09037	Pembroilzumab heavy chain	-	VVSVLTVLHQDWLNGK	16	Unmodified	_VVSVLTVLHQDWLNGK_			0	0	0	Heavy	Heavy	Heavy	MULTI-MSMS	20240305_Pembro_23001P1_01	4	452.757	4	452.757	1807	-0.67104	-0.00030382	0.48359	0.00021895	-0.18746	-8.4873e-05	452.757	46.277	0.29632	46.277	46.164	46.46	0					53	20	3	0	0	0	3.5538e-10	3	12366	12355;12366;12377
DB09037	Pembroilzumab heavy chain	-	VVSVLTVLHQDWLNGK	16	Unmodified	_VVSVLTVLHQDWLNGK_			0	0	0	Heavy	Heavy	Heavy	MSMS	20240305_Pembro_23001P1_01	4	603.34	3	603.34	1807	NaN	NaN	NaN	NaN	NaN	NaN	NaN	46.396	1	46.396	45.896	46.896	0								0	0	0	2.472e-36	1	12391	12391
DB09037	Pembroilzumab heavy chain	-	VVSVLTVLHQDWLNGK	16	Unmodified	_VVSVLTVLHQDWLNGK_			0	0	0	Heavy	Heavy	Heavy	MSMS	20240305_Pembro_23001P1_01	4	603.34	3	603.34	1807	NaN	NaN	NaN	NaN	NaN	NaN	NaN	46.4	1	46.4	45.9	46.9	0								0	0	0	1.2499e-28	1	12393	12393
DB09037	Pembroilzumab heavy chain	-	VVSVLTVLHQDWLNGK	16	Unmodified	_VVSVLTVLHQDWLNGK_			0	0	0	Heavy	Heavy	Heavy	MSMS	20240305_Pembro_23001P1_01	4	603.34	3	603.34	1807	NaN	NaN	NaN	NaN	NaN	NaN	NaN	46.419	1	46.419	45.919	46.919	0								0	0	0	1.4052e-13	1	12399	12399
DB09037	Pembroilzumab heavy chain	-	VVSVLTVLHQDWLNGK	16	Unmodified	_VVSVLTVLHQDWLNGK_			0	0	0	Heavy	Heavy	Heavy	MSMS	20240305_Pembro_23001P1_01	4	603.34	3	603.34	1807	NaN	NaN	NaN	NaN	NaN	NaN	NaN	46.636	1	46.636	46.136	47.136	0								0	0	0	4.4576e-07	1	12452	12452
DB09037	Pembroilzumab heavy chain	-	VVSVLTVLHQDWLNGK	16	Unmodified	_VVSVLTVLHQDWLNGK_			0	0	0	Heavy	Heavy	Heavy	MSMS	20240305_Pembro_23001P1_01	4	603.34	3	603.34	1807	NaN	NaN	NaN	NaN	NaN	NaN	NaN	46.657	1	46.657	46.157	47.157	0								0	0	0	1.767e-06	1	12457	12457
DB09037	Pembroilzumab heavy chain	-	VVSVLTVLHQDWLNGK	16	Unmodified	_VVSVLTVLHQDWLNGK_			0	0	0	Heavy	Heavy	Heavy	MSMS	20240305_Pembro_23001P1_01	4	603.34	3	603.34	1807	NaN	NaN	NaN	NaN	NaN	NaN	NaN	46.665	1	46.665	46.165	47.165	0								0	0	0	1.3246e-09	1	12459	12459
DB09037	Pembroilzumab heavy chain	-	VVSVLTVLHQDWLNGK	16	Unmodified	_VVSVLTVLHQDWLNGK_			0	0	0	Heavy	Heavy	Heavy	MULTI-MSMS	20240305_Pembro_ChulaPhat_01	5	603.339	3	603.34	1807	1.2721	0.00076753	0.12281	7.4095e-05	1.3949	0.00084163	603.341	46.357	0.47472	46.357	46.169	46.644	0					234	59	9	0	0	0	2.3139e-10	6	12559	12505;12507;12509;12557;12559;12564
DB09037	Pembroilzumab heavy chain	-	VVSVLTVLHQDWLNGK	16	Unmodified	_VVSVLTVLHQDWLNGK_			0	0	0	Heavy	Heavy	Heavy	MULTI-MSMS	20240305_Pembro_ChulaPhat_01	5	904.505	2	904.507	1807	-0.37597	-0.00034007	0.039822	3.6019e-05	-0.33615	-0.00030405	904.507	46.355	0.38286	46.355	46.207	46.59	0					159	45	7	0	0	0	1.0524e-18	3	12515	12513;12515;12518
DB09037	Pembroilzumab heavy chain	-	VVSVLTVLHQDWLNGK	16	Unmodified	_VVSVLTVLHQDWLNGK_			0	0	0	Heavy	Heavy	Heavy	MULTI-MSMS	20240305_Pembro_ChulaPhat_01	5	452.755	4	452.757	1807	-0.0054926	-2.4868e-06	-1.2274	-0.0005557	-1.2329	-0.00055819	453.007	46.354	0.26352	46.354	46.25	46.514	0					59	24	3	0	0	0	1.3865e-05	2	12544	12535;12544
DB09037	Pembroilzumab heavy chain	-	VVSVLTVLHQDWLNGK	16	Unmodified	_VVSVLTVLHQDWLNGK_			0	0	0	Heavy	Heavy	Heavy	MULTI-MSMS	20240305_Pembro_ChulaPhat_01	5	603.339	3	603.34	1807	-0.54794	-0.00033059	-1.6293	-0.00098301	-2.1772	-0.0013136	603.673	46.667	0.15033	46.667	46.644	46.794	0					83	31	5	0	0	0	1.0465e-06	2	12621	12621;12623
DB09037	Pembroilzumab heavy chain	-	VVSVLTVLHQDWLNGK	16	Unmodified	_VVSVLTVLHQDWLNGK_			0	0	0	Heavy	Heavy	Heavy	MULTI-MSMS	20240305_Pembro_Pharm_01	6	603.339	3	603.34	1807	0.38032	0.00022946	0.82122	0.00049548	1.2015	0.00072494	603.341	46.334	0.60143	46.334	46.152	46.754	0					242	81	9	0	0	0	2.7812e-10	7	12485	12485;12490;12492;12539;12541;12545;12599
DB09037	Pembroilzumab heavy chain	-	VVSVLTVLHQDWLNGK	16	Unmodified	_VVSVLTVLHQDWLNGK_			0	0	0	Heavy	Heavy	Heavy	MULTI-MSMS	20240305_Pembro_Pharm_01	6	904.505	2	904.507	1807	-0.51413	-0.00046504	0.15923	0.00014402	-0.35491	-0.00032102	905.009	46.351	0.3268	46.351	46.186	46.513	0					157	34	7	0	0	0	3.867e-19	3	12503	12497;12498;12503
DB09037	Pembroilzumab heavy chain	-	VVSVLTVLHQDWLNGK	16	Unmodified	_VVSVLTVLHQDWLNGK_			0	0	0	Heavy	Heavy	Heavy	MULTI-MSMS	20240305_Pembro_Pharm_01	6	452.756	4	452.757	1807	-0.72212	-0.00032695	-0.040226	-1.8213e-05	-0.76235	-0.00034516	452.757	46.363	0.2633	46.363	46.22	46.483	0					59	23	4	0	0	0	2.5052e-05	2	12525	12514;12525
DB09037	Pembroilzumab heavy chain	-	VVSVLTVLHQDWLNGKEYK	19	Unmodified	_VVSVLTVLHQDWLNGKEYK_			0	0	1	Heavy	Heavy	Heavy	MULTI-MSMS	20240208_Pembro-WT01	1	557.807	4	557.807	2227.2	0.57423	0.00032031	0.75344	0.00042028	1.3277	0.00074059	558.059	43.409	0.77358	43.409	43.172	43.946	0					215	38	9	0	0	0	5.6969e-09	6	11438	11438;11439;11450;11504;11506;11512
DB09037	Pembroilzumab heavy chain	-	VVSVLTVLHQDWLNGKEYK	19	Unmodified	_VVSVLTVLHQDWLNGKEYK_			0	0	1	Heavy	Heavy	Heavy	MULTI-MSMS	20240208_Pembro-WT01	1	743.405	3	743.407	2227.2	0.72841	0.00054151	-1.1537	-0.00085766	-0.42527	-0.00031615	743.741	43.41	0.51796	43.41	43.258	43.776	0					111	28	9	0	0	0	1.6692e-19	3	11445	11445;11451;11452
DB09037	Pembroilzumab heavy chain	-	VVSVLTVLHQDWLNGKEYK	19	Unmodified	_VVSVLTVLHQDWLNGKEYK_			0	0	1	Heavy	Heavy	Heavy	MULTI-MSMS	20240208_Pembro-WT01	1	1114.61	2	1114.61	2227.2	-1.3409	-0.0014946	-0.061961	-6.9062e-05	-1.4029	-0.0015636	1115.11	43.41	0.28413	43.41	43.258	43.542	0					42	11	7	0	0	0	1.2687e-07	2	11464	11455;11464
DB09037	Pembroilzumab heavy chain	-	VVSVLTVLHQDWLNGKEYK	19	Unmodified	_VVSVLTVLHQDWLNGKEYK_			0	0	1	Heavy	Heavy	Heavy	MULTI-MSMS	20240208_Pembro-WT01	1	743.405	3	743.407	2227.2	-1.1433	-0.00084992	0.36905	0.00027435	-0.77423	-0.00057557	743.742	43.595	0.28033	43.595	43.546	43.826	0					30	17	2	0	0	0	0.013263	1	11507	11507
DB09037	Pembroilzumab heavy chain	-	VVSVLTVLHQDWLNGKEYK	19	Unmodified	_VVSVLTVLHQDWLNGKEYK_			0	0	1	Heavy	Heavy	Heavy	MULTI-MSMS	20240216_Pembro-WT-01	2	557.807	4	557.807	2227.2	2.488	0.0013878	4.4491	0.0024817	6.9371	0.0038696	558.063	43.298	0.78864	43.298	43.104	43.893	0					156	25	9	0	0	0	6.4983e-12	6	11653	11653;11654;11665;11741;11743;11754
DB09037	Pembroilzumab heavy chain	-	VVSVLTVLHQDWLNGKEYK	19	Unmodified	_VVSVLTVLHQDWLNGKEYK_			0	0	1	Heavy	Heavy	Heavy	MULTI-MSMS	20240216_Pembro-WT-01	2	743.406	3	743.407	2227.2	1.0745	0.00079879	0.1245	9.2557e-05	1.199	0.00089135	743.742	43.299	0.74754	43.299	43.104	43.852	0					138	24	9	0	0	0	1.1897e-23	6	11667	11655;11667;11676;11742;11744;11762
DB09037	Pembroilzumab heavy chain	-	VVSVLTVLHQDWLNGKEYK	19	Unmodified	_VVSVLTVLHQDWLNGKEYK_			0	0	1	Heavy	Heavy	Heavy	MULTI-MSMS	20240216_Pembro-WT-01	2	1114.61	2	1114.61	2227.2	-0.74213	-0.00082718	0.3345	0.00037283	-0.40763	-0.00045435	1115.11	43.299	0.44826	43.299	43.18	43.629	0					64	15	7	0	0	0	4.8847e-15	3	11669	11669;11679;11688
DB09037	Pembroilzumab heavy chain	-	VVSVLTVLHQDWLNGKEYK	19	Unmodified	_VVSVLTVLHQDWLNGKEYK_			0	0	1	Heavy	Heavy	Heavy	MULTI-MSMS	20240216_Pembro-WT-Old-PD-01	3	557.806	4	557.807	2227.2	1.8259	0.0010185	2.7025	0.0015075	4.5284	0.002526	557.809	43.325	0.90479	43.325	43.072	43.977	0					306	64	10	0	0	0	5.1826e-16	8	11355	11346;11355;11357;11413;11415;11417;11477;11492
DB09037	Pembroilzumab heavy chain	-	VVSVLTVLHQDWLNGKEYK	19	Unmodified	_VVSVLTVLHQDWLNGKEYK_			0	0	1	Heavy	Heavy	Heavy	MULTI-MSMS	20240216_Pembro-WT-Old-PD-01	3	743.406	3	743.407	2227.2	1.7824	0.001325	-1.0045	-0.00074673	0.77792	0.00057831	743.741	43.313	0.85022	43.313	43.106	43.956	0					235	59	8	0	0	0	5.1645e-25	6	11368	11356;11358;11368;11421;11423;11425
DB09037	Pembroilzumab heavy chain	-	VVSVLTVLHQDWLNGKEYK	19	Unmodified	_VVSVLTVLHQDWLNGKEYK_			0	0	1	Heavy	Heavy	Heavy	MULTI-MSMS	20240216_Pembro-WT-Old-PD-01	3	1114.6	2	1114.61	2227.2	-0.4655	-0.00051885	-0.071951	-8.0197e-05	-0.53745	-0.00059904	1115.11	43.323	0.44017	43.323	43.153	43.593	0					130	29	8	0	0	0	8.9572e-12	3	11380	11360;11370;11380
DB09037	Pembroilzumab heavy chain	-	VVSVLTVLHQDWLNGKEYK	19	Unmodified	_VVSVLTVLHQDWLNGKEYK_			0	0	1	Heavy	Heavy	Heavy	MULTI-MSMS	20240305_Pembro_23001P1_01	4	557.807	4	557.807	2227.2	-0.92776	-0.00051751	0.5554	0.0003098	-0.37236	-0.00020771	558.058	42.172	0.29709	42.172	42.069	42.366	0					86	23	6	0	0	0	5.6926e-05	2	11340	11340;11350
DB09037	Pembroilzumab heavy chain	-	VVSVLTVLHQDWLNGKEYK	19	Unmodified	_VVSVLTVLHQDWLNGKEYK_			0	0	1	Heavy	Heavy	Heavy	MULTI-MSMS	20240305_Pembro_23001P1_01	4	557.807	4	557.807	2227.2	1.9292	0.0010761	-0.67996	-0.00037929	1.2493	0.00069685	558.058	43.129	0.17339	43.129	42.978	43.151	0					25	10	3	0	0	0	7.9699e-16	2	11578	11568;11578
DB09037	Pembroilzumab heavy chain	-	VVSVLTVLHQDWLNGKEYK	19	Unmodified	_VVSVLTVLHQDWLNGKEYK_			0	0	1	Heavy	Heavy	Heavy	MULTI-MSMS	20240305_Pembro_23001P1_01	4	743.407	3	743.407	2227.2	1.9755	0.0014686	-0.17113	-0.00012722	1.8044	0.0013414	743.742	43.203	0.84495	43.203	43.017	43.862	0					253	44	10	0	0	0	3.4268e-34	6	11600	11579;11589;11600;11656;11658;11663
DB09037	Pembroilzumab heavy chain	-	VVSVLTVLHQDWLNGKEYK	19	Unmodified	_VVSVLTVLHQDWLNGKEYK_			0	0	1	Heavy	Heavy	Heavy	MULTI-MSMS	20240305_Pembro_23001P1_01	4	1114.61	2	1114.61	2227.2	-0.043693	-4.87e-05	-0.16822	-0.0001875	-0.21191	-0.0002362	1115.11	43.202	0.52875	43.202	43.053	43.582	0					124	29	8	0	0	0	3.8241e-20	3	11582	11582;11592;11602
DB09037	Pembroilzumab heavy chain	-	VVSVLTVLHQDWLNGKEYK	19	Unmodified	_VVSVLTVLHQDWLNGKEYK_			0	0	1	Heavy	Heavy	Heavy	MULTI-MSMS	20240305_Pembro_23001P1_01	4	557.817	4	557.807	2227.2	2.9428	0.0016415	4.4964	0.0025081	7.4392	0.0041496	558.063	43.21	0.73632	43.21	43.028	43.764	0					241	41	9	0	0	0	1.1428e-19	7	11590	11590;11648;11650;11652;11704;11709;11726
DB09037	Pembroilzumab heavy chain	-	VVSVLTVLHQDWLNGKEYK	19	Unmodified	_VVSVLTVLHQDWLNGKEYK_			0	0	1	Heavy	Heavy	Heavy	MULTI-MSMS	20240305_Pembro_ChulaPhat_01	5	557.806	4	557.807	2227.2	-0.67091	-0.00037424	-0.68461	-0.00038188	-1.3555	-0.00075612	558.058	42.203	0.2342	42.203	42.103	42.337	0					113	37	6	0	0	0	5.7301e-06	2	11499	11497;11499
DB09037	Pembroilzumab heavy chain	-	VVSVLTVLHQDWLNGKEYK	19	Unmodified	_VVSVLTVLHQDWLNGKEYK_			0	0	1	Heavy	Heavy	Heavy	MULTI-MSMS	20240305_Pembro_ChulaPhat_01	5	557.806	4	557.807	2227.2	1.2222	0.00068177	0.26048	0.00014529	1.4827	0.00082706	558.058	43.231	0.18771	43.231	43.066	43.254	0					38	19	2	0	0	0	6.1449e-09	3	11756	11749;11751;11756
DB09037	Pembroilzumab heavy chain	-	VVSVLTVLHQDWLNGKEYK	19	Unmodified	_VVSVLTVLHQDWLNGKEYK_			0	0	1	Heavy	Heavy	Heavy	MULTI-MSMS	20240305_Pembro_ChulaPhat_01	5	743.406	3	743.407	2227.2	0.23063	0.00017145	0.41893	0.00031144	0.64956	0.00048288	743.742	43.28	0.86843	43.28	43.053	43.921	0					328	79	9	0	0	0	2.7952e-16	6	11757	11752;11757;11758;11809;11811;11816
DB09037	Pembroilzumab heavy chain	-	VVSVLTVLHQDWLNGKEYK	19	Unmodified	_VVSVLTVLHQDWLNGKEYK_			0	0	1	Heavy	Heavy	Heavy	MULTI-MSMS	20240305_Pembro_ChulaPhat_01	5	1114.61	2	1114.61	2227.2	-0.60542	-0.00067481	0.20624	0.00022987	-0.39919	-0.00044494	1115.11	43.28	0.38993	43.28	43.165	43.555	0					136	35	7	0	0	0	1.6934e-15	3	11766	11764;11766;11775
DB09037	Pembroilzumab heavy chain	-	VVSVLTVLHQDWLNGKEYK	19	Unmodified	_VVSVLTVLHQDWLNGKEYK_			0	0	1	Heavy	Heavy	Heavy	MULTI-MSMS	20240305_Pembro_ChulaPhat_01	5	557.806	4	557.807	2227.2	1.4603	0.00081456	3.191	0.0017799	4.6513	0.0025945	558.31	43.281	0.6859	43.281	43.114	43.8	0					344	65	9	0	0	0	9.2035e-12	6	11808	11808;11810;11815;11868;11869;11879
DB09037	Pembroilzumab heavy chain	-	VVSVLTVLHQDWLNGKEYK	19	Unmodified	_VVSVLTVLHQDWLNGKEYK_			0	0	1	Heavy	Heavy	Heavy	MULTI-MSMS	20240305_Pembro_Pharm_01	6	557.807	4	557.807	2227.2	-0.82494	-0.00046016	0.44218	0.00024665	-0.38276	-0.00021351	557.808	42.204	0.17467	42.204	42.115	42.289	0					75	32	6	0	0	0	0.002399	1	11478	11478
DB09037	Pembroilzumab heavy chain	-	VVSVLTVLHQDWLNGKEYK	19	Unmodified	_VVSVLTVLHQDWLNGKEYK_			0	0	1	Heavy	Heavy	Heavy	MULTI-MSMS	20240305_Pembro_Pharm_01	6	557.807	4	557.807	2227.2	1.1167	0.00062291	2.7905	0.0015566	3.9072	0.0021795	557.809	43.276	0.88183	43.276	43.05	43.932	0					380	80	10	0	0	0	1.592e-11	9	11731	11731;11732;11736;11787;11789;11793;11844;11846;11856
DB09037	Pembroilzumab heavy chain	-	VVSVLTVLHQDWLNGKEYK	19	Unmodified	_VVSVLTVLHQDWLNGKEYK_			0	0	1	Heavy	Heavy	Heavy	MULTI-MSMS	20240305_Pembro_Pharm_01	6	743.406	3	743.407	2227.2	1.3174	0.00097935	-0.77735	-0.00057789	0.54003	0.00040147	743.741	43.28	0.69421	43.28	43.085	43.78	0					301	67	9	0	0	0	1.191e-19	6	11737	11737;11738;11744;11795;11797;11799
DB09037	Pembroilzumab heavy chain	-	VVSVLTVLHQDWLNGKEYK	19	Unmodified	_VVSVLTVLHQDWLNGKEYK_			0	0	1	Heavy	Heavy	Heavy	MULTI-MSMS	20240305_Pembro_Pharm_01	6	1114.61	2	1114.61	2227.2	-0.77453	-0.0008633	0.33813	0.00037689	-0.4364	-0.00048641	1115.11	43.278	0.35932	43.278	43.171	43.53	0					131	32	7	0	0	0	8.1885e-11	3	11759	11748;11757;11759
DB09037	Pembroilzumab heavy chain	-	VVSVLTVLHQDWLNGKEYKCK	21	Unmodified	_VVSVLTVLHQDWLNGKEYKCK_			0	0	2	Heavy	Heavy	Heavy	MULTI-MSMS	20240208_Pembro-WT01	1	629.838	4	629.839	2515.33	0.32701	0.00020597	-1.1556	-0.00072787	-0.82863	-0.00052191	630.089	40.387	0.37976	40.387	40.193	40.573	0					150	30	8	0	0	0	1.8146e-06	3	10687	10685;10687;10693
DB09037	Pembroilzumab heavy chain	-	VVSVLTVLHQDWLNGKEYKCK	21	Unmodified	_VVSVLTVLHQDWLNGKEYKCK_			0	0	2	Heavy	Heavy	Heavy	MULTI-MSMS	20240208_Pembro-WT01	1	839.448	3	839.449	2515.33	-1.0256	-0.00086094	0.34318	0.00028808	-0.68242	-0.00057286	839.784	40.385	0.27752	40.385	40.274	40.551	0					101	25	6	0	0	0	1.1598e-10	3	10696	10696;10703;10715
DB09037	Pembroilzumab heavy chain	-	VVSVLTVLHQDWLNGKEYKCK	21	Unmodified	_VVSVLTVLHQDWLNGKEYKCK_			0	0	2	Heavy	Heavy	Heavy	MULTI-MSMS	20240216_Pembro-WT-01	2	629.838	4	629.839	2515.33	0.53644	0.00033787	-1.2593	-0.00079315	-0.72285	-0.00045528	630.089	40.349	0.6424	40.349	40.081	40.723	0					69	17	8	0	0	0	1.7763e-24	3	10810	10810;10815;10824
DB09037	Pembroilzumab heavy chain	-	VVSVLTVLHQDWLNGKEYKCK	21	Unmodified	_VVSVLTVLHQDWLNGKEYKCK_			0	0	2	Heavy	Heavy	Heavy	MULTI-MSMS	20240216_Pembro-WT-01	2	839.447	3	839.449	2515.33	-1.7546	-0.0014729	0.77212	0.00064815	-0.98245	-0.00082472	839.784	40.35	0.41921	40.35	40.113	40.532	0					37	10	7	0	0	0	2.5982e-14	3	10819	10819;10828;10839
DB09037	Pembroilzumab heavy chain	-	VVSVLTVLHQDWLNGKEYKCK	21	Unmodified	_VVSVLTVLHQDWLNGKEYKCK_			0	0	2	Heavy	Heavy	Heavy	MULTI-MSMS	20240216_Pembro-WT-Old-PD-01	3	629.837	4	629.839	2515.33	-0.45038	-0.00028367	-0.65033	-0.0004096	-1.1007	-0.00069327	630.089	40.396	0.24173	40.396	40.259	40.501	0					172	44	6	0	0	0	2.0938e-09	3	10660	10660;10662;10667
DB09037	Pembroilzumab heavy chain	-	VVSVLTVLHQDWLNGKEYKCK	21	Unmodified	_VVSVLTVLHQDWLNGKEYKCK_			0	0	2	Heavy	Heavy	Heavy	MULTI-MSMS	20240216_Pembro-WT-Old-PD-01	3	839.445	3	839.449	2515.33	-1.6371	-0.0013743	0.79588	0.0006681	-0.84126	-0.00070619	839.785	40.394	0.16988	40.394	40.294	40.464	0					91	28	4	0	0	0	0.0027746	1	10677	10677
DB09037	Pembroilzumab heavy chain	-	VVSVLTVLHQDWLNGKEYKCK	21	Unmodified	_VVSVLTVLHQDWLNGKEYKCK_			0	0	2	Heavy	Heavy	Heavy	MULTI-MSMS	20240305_Pembro_ChulaPhat_01	5	629.837	4	629.839	2515.33	-0.96666	-0.00060884	0.40174	0.00025303	-0.56492	-0.00035581	630.09	40.331	0.14347	40.331	40.25	40.393	0					65	30	4	0	0	0	0.037746	1	11017	11017
DB09037	Pembroilzumab heavy chain	-	WQEGNVFSCSVMHEALHNHYTQK	23	Unmodified	_WQEGNVFSCSVMHEALHNHYTQK_			0	0	0	Heavy	Heavy	Heavy	MULTI-MSMS	20240208_Pembro-WT01	1	701.317	4	701.318	2801.24	0.067492	4.7334e-05	-0.9674	-0.00067845	-0.89991	-0.00063112	701.569	32.053	0.39153	32.053	31.958	32.349	0					141	27	9	0	0	0	1.2744e-10	3	8560	8552;8560;8561
DB09037	Pembroilzumab heavy chain	-	WQEGNVFSCSVMHEALHNHYTQK	23	Unmodified	_WQEGNVFSCSVMHEALHNHYTQK_			0	0	0	Heavy	Heavy	Heavy	MULTI-MSMS	20240208_Pembro-WT01	1	934.755	3	934.755	2801.24	-1.1895	-0.0011119	0.18864	0.00017634	-1.0008	-0.00093555	935.09	32.052	0.22807	32.052	31.967	32.196	0					90	17	8	0	0	0	3.5041e-16	3	8555	8555;8562;8572
DB09037	Pembroilzumab heavy chain	-	WQEGNVFSCSVMHEALHNHYTQK	23	Unmodified	_WQEGNVFSCSVMHEALHNHYTQK_			0	0	0	Heavy	Heavy	Heavy	MULTI-MSMS	20240216_Pembro-WT-01	2	701.317	4	701.318	2801.24	0.89811	0.00062986	-1.0041	-0.00070423	-0.10604	-7.437e-05	701.569	31.997	0.52563	31.997	31.892	32.417	0					117	23	10	0	0	0	5.5896e-11	3	8496	8496;8498;8508
DB09037	Pembroilzumab heavy chain	-	WQEGNVFSCSVMHEALHNHYTQK	23	Unmodified	_WQEGNVFSCSVMHEALHNHYTQK_			0	0	0	Heavy	Heavy	Heavy	MULTI-MSMS	20240216_Pembro-WT-01	2	934.753	3	934.755	2801.24	-0.52865	-0.00049416	-0.31693	-0.00029625	-0.84558	-0.00079041	935.089	31.997	0.28101	31.997	31.906	32.187	0					55	14	7	0	0	0	6.9637e-16	3	8501	8501;8510;8520
DB09037	Pembroilzumab heavy chain	-	WQEGNVFSCSVMHEALHNHYTQK	23	Unmodified	_WQEGNVFSCSVMHEALHNHYTQK_			0	0	0	Heavy	Heavy	Heavy	MULTI-MSMS	20240216_Pembro-WT-Old-PD-01	3	701.317	4	701.318	2801.24	-0.041034	-2.8778e-05	-0.50009	-0.00035072	-0.54112	-0.0003795	701.569	32.049	0.31384	32.049	31.881	32.194	0					82	15	9	0	0	0	5.4417e-11	3	8595	8595;8607;8618
DB09037	Pembroilzumab heavy chain	-	WQEGNVFSCSVMHEALHNHYTQK	23	Unmodified	_WQEGNVFSCSVMHEALHNHYTQK_			0	0	0	Heavy	Heavy	Heavy	MULTI-MSMS	20240216_Pembro-WT-Old-PD-01	3	934.752	3	934.755	2801.24	-2.1448	-0.0020049	0.89875	0.00084011	-1.2461	-0.0011648	935.09	32.049	0.26178	32.049	31.916	32.178	0					52	12	7	0	0	0	8.9376e-08	1	8610	8610
DB09037	Pembroilzumab heavy chain	-	WQEGNVFSCSVMHEALHNHYTQK	23	Unmodified	_WQEGNVFSCSVMHEALHNHYTQK_			0	0	0	Heavy	Heavy	Heavy	MULTI-MSMS	20240305_Pembro_ChulaPhat_01	5	701.318	4	701.318	2801.24	0.25266	0.00017719	-0.39395	-0.00027629	-0.1413	-9.9093e-05	701.569	32.011	0.40263	32.011	31.879	32.281	0					123	24	9	0	0	0	8.4136e-16	5	8862	8854;8862;8863;8906;8921
DB09037	Pembroilzumab heavy chain	-	WQEGNVFSCSVMHEALHNHYTQK	23	Unmodified	_WQEGNVFSCSVMHEALHNHYTQK_			0	0	0	Heavy	Heavy	Heavy	MULTI-MSMS	20240305_Pembro_ChulaPhat_01	5	934.754	3	934.755	2801.24	-0.46135	-0.00043125	-0.3994	-0.00037334	-0.86075	-0.00080459	935.089	32.011	0.38595	32.011	31.879	32.265	0					106	23	8	0	0	0	3.9149e-15	3	8874	8864;8874;8886
DB09037	Pembroilzumab heavy chain	-	WQEGNVFSCSVMHEALHNHYTQK	23	Unmodified	_WQEGNVFSCSVMHEALHNHYTQK_			0	0	0	Heavy	Heavy	Heavy	MULTI-MSMS	20240305_Pembro_ChulaPhat_01	5	1401.63	2	1401.63	2801.24	-1.0416	-0.0014599	-0.20074	-0.00028136	-1.2423	-0.0017413	1402.13	32.011	0.20684	32.011	31.901	32.108	0					31	8	6	0	0	0	0.036551	1	8867	8867
DB09037	Pembroilzumab heavy chain	-	WQEGNVFSCSVMHEALHNHYTQK	23	Unmodified	_WQEGNVFSCSVMHEALHNHYTQK_			0	0	0	Heavy	Heavy	Heavy	MULTI-MSMS	20240305_Pembro_Pharm_01	6	701.317	4	701.318	2801.24	0.026856	1.8834e-05	-0.068374	-4.7952e-05	-0.041518	-2.9118e-05	701.569	32.009	0.45071	32.009	31.879	32.33	0					151	41	9	0	0	0	1.7351e-19	3	8875	8862;8864;8875
DB09037	Pembroilzumab heavy chain	-	WQEGNVFSCSVMHEALHNHYTQK	23	Unmodified	_WQEGNVFSCSVMHEALHNHYTQK_			0	0	0	Heavy	Heavy	Heavy	MULTI-MSMS	20240305_Pembro_Pharm_01	6	934.753	3	934.755	2801.24	-1.2017	-0.0011233	0.30888	0.00028872	-0.89287	-0.00083461	935.09	32.013	0.25935	32.013	31.879	32.138	0					73	14	7	0	0	0	1.0175e-19	3	8865	8865;8876;8887
DB09037	Pembroilzumab heavy chain	-	WQEGNVFSCSVMHEALHNHYTQK	23	Unmodified	_WQEGNVFSCSVMHEALHNHYTQK_			0	0	0	Heavy	Heavy	Heavy	MULTI-MSMS	20240305_Pembro_Pharm_01	6	1401.63	2	1401.63	2801.24	-2.1439	-0.003005	0.85816	0.0012028	-1.2858	-0.0018022	1402.13	32.012	0.15839	32.012	31.926	32.084	0					32	6	7	0	0	0	0.038537	1	8879	8879
DB09037	Pembroilzumab heavy chain	-	WQEGNVFSCSVMHEALHNHYTQK	23	Oxidation (M)	_WQEGNVFSCSVM(Oxidation (M))HEALHNHYTQK_	WQEGNVFSCSVM(1)HEALHNHYTQK	WQEGNVFSCSVM(89)HEALHNHYTQK	0	1	0	Heavy	Heavy	Heavy	MULTI-MSMS	20240216_Pembro-WT-Old-PD-01	3	705.315	4	705.317	2817.24	0.34626	0.00024422	-1.3778	-0.00097176	-1.0315	-0.00072754	705.567	27.119	0.1911	27.119	27.011	27.202	0					139	24	7	0	0	0	6.8783e-13	2	7366	7366;7368
DB09037	Pembroilzumab heavy chain	-	WQEGNVFSCSVMHEALHNHYTQK	23	Oxidation (M)	_WQEGNVFSCSVM(Oxidation (M))HEALHNHYTQK_	WQEGNVFSCSVM(1)HEALHNHYTQK	WQEGNVFSCSVM(42)HEALHNHYTQK	0	1	0	Heavy	Heavy	Heavy	MULTI-MSMS	20240216_Pembro-WT-Old-PD-01	3	940.084	3	940.087	2817.24	-1.2134	-0.0011407	0.14712	0.0001383	-1.0662	-0.0010024	940.422	27.269	0.19043	27.269	27.192	27.382	0					122	38	6	0	0	0	2.528e-05	1	7406	7406
DB09037	Pembroilzumab heavy chain	-	WQEGNVFSCSVMHEALHNHYTQK	23	Oxidation (M)	_WQEGNVFSCSVM(Oxidation (M))HEALHNHYTQK_	WQEGNVFSCSVM(1)HEALHNHYTQK	WQEGNVFSCSVM(45)HEALHNHYTQK	0	1	0	Heavy	Heavy	Heavy	MULTI-MSMS	20240305_Pembro_ChulaPhat_01	5	705.316	4	705.317	2817.24	-0.99954	-0.00070499	-0.122	-8.6045e-05	-1.1215	-0.00079104	705.568	27.103	0.1755	27.103	27.003	27.179	0					146	27	8	0	0	0	1.5902e-05	1	7594	7594
DB09037	Pembroilzumab heavy chain	-	WQEGNVFSCSVMHEALHNHYTQK	23	Oxidation (M)	_WQEGNVFSCSVM(Oxidation (M))HEALHNHYTQK_	WQEGNVFSCSVM(1)HEALHNHYTQK	WQEGNVFSCSVM(58)HEALHNHYTQK	0	1	0	Heavy	Heavy	Heavy	MULTI-MSMS	20240305_Pembro_Pharm_01	6	705.567	4	705.317	2817.24	-0.44619	-0.0003147	-0.58957	-0.00041583	-1.0358	-0.00073054	705.568	27.092	0.18673	27.092	26.984	27.17	0					159	29	8	0	0	0	1.4487e-07	2	7592	7592;7600
DB09037	Pembroilzumab heavy chain	-	YGPPCPPCPAPEFLGGPSVFLFPPKPK	27	Unmodified	_YGPPCPPCPAPEFLGGPSVFLFPPKPK_			0	0	1	Heavy	Heavy	Heavy	MULTI-MSMS	20240208_Pembro-WT01	1	985.164	3	985.164	2952.47	1.092	0.0010758	-0.7669	-0.00075552	0.32511	0.00032029	985.498	50.48	0.98778	50.48	50.149	51.136	0					185	23	11	0	0	0	5.5945e-20	6	13303	13220;13227;13237;13292;13303;13314
DB09037	Pembroilzumab heavy chain	-	YGPPCPPCPAPEFLGGPSVFLFPPKPK	27	Unmodified	_YGPPCPPCPAPEFLGGPSVFLFPPKPK_			0	0	1	Heavy	Heavy	Heavy	MULTI-MSMS	20240208_Pembro-WT01	1	739.124	4	739.125	2952.47	0.58843	0.00043493	-1.033	-0.00076349	-0.44453	-0.00032856	739.375	50.506	0.91277	50.506	50.149	51.061	0					107	21	6	0	0	0	1.6173e-06	7	13304	13233;13239;13248;13293;13304;13315;13327
DB09037	Pembroilzumab heavy chain	-	YGPPCPPCPAPEFLGGPSVFLFPPKPK	27	Unmodified	_YGPPCPPCPAPEFLGGPSVFLFPPKPK_			0	0	1	Heavy	Heavy	Heavy	MULTI-MSMS	20240208_Pembro-WT01	1	1477.24	2	1477.24	2952.47	-1.6935	-0.0025017	0.46739	0.00069045	-1.2261	-0.0018113	1477.75	50.469	0.65884	50.469	50.194	50.853	0					97	15	8	0	0	0	0.0046555	1	13254	13254
DB09037	Pembroilzumab heavy chain	-	YGPPCPPCPAPEFLGGPSVFLFPPKPK	27	Unmodified	_YGPPCPPCPAPEFLGGPSVFLFPPKPK_			0	0	1	Heavy	Heavy	Heavy	MULTI-MSMS	20240216_Pembro-WT-01	2	985.162	3	985.164	2952.47	2.2768	0.002243	-0.6444	-0.00063484	1.6324	0.0016081	985.499	50.416	1.156	50.416	50.058	51.214	0					256	34	11	0	0	0	9.5056e-40	9	13909	13830;13839;13845;13909;13920;13931;14012;14028;14036
DB09037	Pembroilzumab heavy chain	-	YGPPCPPCPAPEFLGGPSVFLFPPKPK	27	Unmodified	_YGPPCPPCPAPEFLGGPSVFLFPPKPK_			0	0	1	Heavy	Heavy	Heavy	MULTI-MSMS	20240216_Pembro-WT-01	2	739.124	4	739.125	2952.47	1.2091	0.00089367	-0.95488	-0.00070577	0.25422	0.0001879	739.375	50.416	1.0382	50.416	50.058	51.096	0					144	31	6	0	0	0	1.6866e-06	7	13842	13842;13850;13854;13921;13933;13942;13953
DB09037	Pembroilzumab heavy chain	-	YGPPCPPCPAPEFLGGPSVFLFPPKPK	27	Unmodified	_YGPPCPPCPAPEFLGGPSVFLFPPKPK_			0	0	1	Heavy	Heavy	Heavy	MULTI-MSMS	20240216_Pembro-WT-01	2	1477.24	2	1477.24	2952.47	-0.15745	-0.00023259	-0.46626	-0.00068878	-0.62371	-0.00092137	1477.74	50.417	0.81676	50.417	50.128	50.945	0					160	24	9	0	0	0	0.0065618	2	13859	13859;13866
DB09037	Pembroilzumab heavy chain	-	YGPPCPPCPAPEFLGGPSVFLFPPKPK	27	Unmodified	_YGPPCPPCPAPEFLGGPSVFLFPPKPK_			0	0	1	Heavy	Heavy	Heavy	MULTI-MSMS	20240216_Pembro-WT-Old-PD-01	3	985.163	3	985.164	2952.47	2.0911	0.0020601	0.94374	0.00092973	3.0348	0.0029898	985.502	50.375	1.1128	50.375	50.019	51.132	0					349	55	11	0	0	0	1.0646e-24	9	12990	12901;12903;12909;12977;12979;12990;13045;13056;13067
DB09037	Pembroilzumab heavy chain	-	YGPPCPPCPAPEFLGGPSVFLFPPKPK	27	Unmodified	_YGPPCPPCPAPEFLGGPSVFLFPPKPK_			0	0	1	Heavy	Heavy	Heavy	MULTI-MSMS	20240216_Pembro-WT-Old-PD-01	3	739.124	4	739.125	2952.47	2.2484	0.0016618	-1.6939	-0.001252	0.55446	0.00040982	739.375	50.362	0.98681	50.362	50.019	51.006	0					256	41	10	0	0	0	3.2707e-09	7	12920	12910;12911;12920;12978;12980;12991;13048
DB09037	Pembroilzumab heavy chain	-	YGPPCPPCPAPEFLGGPSVFLFPPKPK	27	Unmodified	_YGPPCPPCPAPEFLGGPSVFLFPPKPK_			0	0	1	Heavy	Heavy	Heavy	MULTI-MSMS	20240216_Pembro-WT-Old-PD-01	3	1477.24	2	1477.24	2952.47	0.84901	0.0012542	-1.3041	-0.0019265	-0.45511	-0.00067231	1477.74	50.362	0.84649	50.362	50.081	50.927	0					183	29	9	0	0	0	0.00018398	3	12915	12915;12921;13001
DB09037	Pembroilzumab heavy chain	-	YGPPCPPCPAPEFLGGPSVFLFPPKPK	27	Unmodified	_YGPPCPPCPAPEFLGGPSVFLFPPKPK_			0	0	1	Heavy	Heavy	Heavy	MULTI-MSMS	20240305_Pembro_23001P1_01	4	985.164	3	985.164	2952.47	2.4959	0.0024589	-0.015331	-1.5103e-05	2.4806	0.0024438	985.5	50.317	1.0067	50.317	50.004	51.01	0					261	45	11	0	0	0	1.4171e-30	9	13320	13256;13263;13265;13320;13331;13342;13409;13421;13434
DB09037	Pembroilzumab heavy chain	-	YGPPCPPCPAPEFLGGPSVFLFPPKPK	27	Unmodified	_YGPPCPPCPAPEFLGGPSVFLFPPKPK_			0	0	1	Heavy	Heavy	Heavy	MULTI-MSMS	20240305_Pembro_23001P1_01	4	739.125	4	739.125	2952.47	1.5327	0.0011329	-1.0898	-0.00080549	0.44294	0.00032739	739.375	50.315	0.90799	50.315	50.024	50.932	0					195	30	9	0	0	0	2.1594e-14	6	13276	13264;13267;13276;13332;13343;13355
DB09037	Pembroilzumab heavy chain	-	YGPPCPPCPAPEFLGGPSVFLFPPKPK	27	Unmodified	_YGPPCPPCPAPEFLGGPSVFLFPPKPK_			0	0	1	Heavy	Heavy	Heavy	MULTI-MSMS	20240305_Pembro_23001P1_01	4	1477.24	2	1477.24	2952.47	0.18509	0.00027342	-0.72311	-0.0010682	-0.53802	-0.00079479	1477.74	50.292	0.75762	50.292	50.072	50.83	0					130	20	9	0	0	0	0.0080409	2	13280	13280;13287
DB09037	Pembroilzumab heavy chain	-	YGPPCPPCPAPEFLGGPSVFLFPPKPK	27	Unmodified	_YGPPCPPCPAPEFLGGPSVFLFPPKPK_			0	0	1	Heavy	Heavy	Heavy	MULTI-MSMS	20240305_Pembro_ChulaPhat_01	5	985.163	3	985.164	2952.47	0.67453	0.00066453	0.16384	0.00016141	0.83838	0.00082594	985.499	50.392	0.88866	50.392	50.066	50.955	0					335	59	10	0	0	0	2.5481e-30	9	13509	13454;13459;13460;13509;13520;13531;13588;13595;13597
DB09037	Pembroilzumab heavy chain	-	YGPPCPPCPAPEFLGGPSVFLFPPKPK	27	Unmodified	_YGPPCPPCPAPEFLGGPSVFLFPPKPK_			0	0	1	Heavy	Heavy	Heavy	MULTI-MSMS	20240305_Pembro_ChulaPhat_01	5	739.124	4	739.125	2952.47	0.18625	0.00013766	-0.31028	-0.00022934	-0.12403	-9.1676e-05	739.376	50.392	0.78618	50.392	50.105	50.891	0					239	39	10	0	0	0	2.2395e-09	6	13521	13461;13465;13467;13521;13532;13544
DB09037	Pembroilzumab heavy chain	-	YGPPCPPCPAPEFLGGPSVFLFPPKPK	27	Unmodified	_YGPPCPPCPAPEFLGGPSVFLFPPKPK_			0	0	1	Heavy	Heavy	Heavy	MULTI-MSMS	20240305_Pembro_ChulaPhat_01	5	1477.24	2	1477.24	2952.47	-0.38298	-0.00056576	-0.50127	-0.0007405	-0.88426	-0.0013063	1477.74	50.373	0.60764	50.373	50.167	50.775	0					125	21	8	0	0	0	0.0076831	1	13498	13498
DB09037	Pembroilzumab heavy chain	-	YGPPCPPCPAPEFLGGPSVFLFPPKPK	27	Unmodified	_YGPPCPPCPAPEFLGGPSVFLFPPKPK_			0	0	1	Heavy	Heavy	Heavy	MULTI-MSMS	20240305_Pembro_Pharm_01	6	985.163	3	985.164	2952.47	1.1583	0.0011411	-0.61845	-0.00060927	0.53986	0.00053185	985.498	50.417	0.89798	50.417	50.099	50.997	0					324	62	11	0	0	0	1.5413e-17	9	13495	13441;13443;13445;13495;13506;13517;13573;13583;13585
DB09037	Pembroilzumab heavy chain	-	YGPPCPPCPAPEFLGGPSVFLFPPKPK	27	Unmodified	_YGPPCPPCPAPEFLGGPSVFLFPPKPK_			0	0	1	Heavy	Heavy	Heavy	MULTI-MSMS	20240305_Pembro_Pharm_01	6	739.124	4	739.125	2952.47	0.43255	0.00031971	-0.69644	-0.00051476	-0.26389	-0.00019505	739.375	50.417	0.8178	50.417	50.103	50.92	0					245	45	9	0	0	0	1.9459e-06	7	13449	13447;13449;13451;13496;13507;13518;13575
DB09037	Pembroilzumab heavy chain	-	YGPPCPPCPAPEFLGGPSVFLFPPKPKDTLMISR	34	Oxidation (M)	_YGPPCPPCPAPEFLGGPSVFLFPPKPKDTLM(Oxidation (M))ISR_	YGPPCPPCPAPEFLGGPSVFLFPPKPKDTLM(1)ISR	YGPPCPPCPAPEFLGGPSVFLFPPKPKDTLM(77)ISR	0	1	2	Heavy	Heavy	Heavy	MULTI-MSMS	20240208_Pembro-WT01	1	947.226	4	947.228	3784.88	-0.6698	-0.00063445	-0.25609	-0.00024257	-0.92588	-0.00087702	947.73	49.757	0.62089	49.757	49.442	50.063	0					109	14	10	0	0	0	4.8071e-17	2	13084	13084;13096
DB09037	Pembroilzumab heavy chain	-	YGPPCPPCPAPEFLGGPSVFLFPPKPKDTLMISR	34	Oxidation (M)	_YGPPCPPCPAPEFLGGPSVFLFPPKPKDTLM(Oxidation (M))ISR_	YGPPCPPCPAPEFLGGPSVFLFPPKPKDTLM(1)ISR	YGPPCPPCPAPEFLGGPSVFLFPPKPKDTLM(43)ISR	0	1	2	Heavy	Heavy	Heavy	MULTI-MSMS	20240216_Pembro-WT-01	2	947.226	4	947.228	3784.88	-0.25083	-0.00023759	-0.71144	-0.00067389	-0.96227	-0.00091149	947.729	49.7	0.67277	49.7	49.351	50.024	0					132	19	9	0	0	0	2.7107e-07	1	13655	13655
DB09037	Pembroilzumab heavy chain	-	YGPPCPPCPAPEFLGGPSVFLFPPKPKDTLMISR	34	Unmodified	_YGPPCPPCPAPEFLGGPSVFLFPPKPKDTLMISR_			0	0	2	Heavy	Heavy	Heavy	MULTI-MSMS	20240208_Pembro-WT01	1	943.229	4	943.229	3768.89	0.90124	0.00085008	-0.74754	-0.0007051	0.1537	0.00014498	943.73	51.144	1.1355	51.144	50.663	51.798	0					176	26	11	0	0	0	5.9554e-12	6	13407	13407;13414;13424;13479;13490;13504
DB09037	Pembroilzumab heavy chain	-	YGPPCPPCPAPEFLGGPSVFLFPPKPKDTLMISR	34	Unmodified	_YGPPCPPCPAPEFLGGPSVFLFPPKPKDTLMISR_			0	0	2	Heavy	Heavy	Heavy	MULTI-MSMS	20240208_Pembro-WT01	1	1257.3	3	1257.3	3768.89	-1.0671	-0.0013417	0.06396	8.0418e-05	-1.0031	-0.0012613	1257.97	51.098	0.73063	51.098	50.853	51.583	0					112	16	9	0	0	0	3.5749e-08	3	13447	13430;13437;13447
DB09037	Pembroilzumab heavy chain	-	YGPPCPPCPAPEFLGGPSVFLFPPKPKDTLMISR	34	Unmodified	_YGPPCPPCPAPEFLGGPSVFLFPPKPKDTLMISR_			0	0	2	Heavy	Heavy	Heavy	MULTI-MSMS	20240216_Pembro-WT-01	2	943.227	4	943.229	3768.89	1.8993	0.0017915	-1.3303	-0.0012548	0.569	0.0005367	943.73	51.079	1.1962	51.079	50.621	51.818	0					243	35	11	0	0	0	1.441e-16	6	14073	14073;14078;14085;14162;14173;14186
DB09037	Pembroilzumab heavy chain	-	YGPPCPPCPAPEFLGGPSVFLFPPKPKDTLMISR	34	Unmodified	_YGPPCPPCPAPEFLGGPSVFLFPPKPKDTLMISR_			0	0	2	Heavy	Heavy	Heavy	MULTI-MSMS	20240216_Pembro-WT-01	2	1257.3	3	1257.3	3768.89	-0.15902	-0.00019994	-0.70304	-0.00088394	-0.86206	-0.0010839	1257.97	51.066	0.73887	51.066	50.806	51.545	0					159	21	10	0	0	0	0.00039833	3	14092	14092;14106;14117
DB09037	Pembroilzumab heavy chain	-	YGPPCPPCPAPEFLGGPSVFLFPPKPKDTLMISR	34	Unmodified	_YGPPCPPCPAPEFLGGPSVFLFPPKPKDTLMISR_			0	0	2	Heavy	Heavy	Heavy	MULTI-SECPEP	20240305_Pembro_Pharm_01	6	943.229	4	943.229	3768.89	-1.2062	-0.0011377	1.2763	0.0012038	0.070072	6.6094e-05	943.731	51.154	0.44075	51.154	50.934	51.375	0					260	82	7	0	0	0	0.065346	1	13646	13646
DB09037	Pembroilzumab heavy chain	-	SLSLSLGK	8	Unmodified	_SLSLSLGK_			0	0	0	Heavy;A0A1U7Y220;A0A1S4DE71;A0A1U7WZT0;A0A1S4AT66	Heavy	Heavy	MULTI-MSMS	20240208_Pembro-WT01	1	402.744	2	402.745	803.475	-0.73802	-0.00029724	3.4386	0.0013849	2.7005	0.0010876	402.747	27.537	0.60515	27.537	27.396	28.002	0					253	100	5	0	0	0	0.041211	2	7433	7433;7438
DB09037	Pembroilzumab heavy chain	-	SLSLSLGK	8	Unmodified	_SLSLSLGK_			0	0	0	Heavy;A0A1U7Y220;A0A1S4DE71;A0A1U7WZT0;A0A1S4AT66	Heavy	Heavy	MULTI-MSMS	20240216_Pembro-WT-01	2	403.249	2	402.745	803.475	2.2893	0.00092201	4.9482	0.0019929	7.2375	0.0029149	402.749	27.437	0.64743	27.437	27.314	27.961	0					215	73	5	0	0	0	0.0067414	3	7365	7365;7411;7413
DB09037	Pembroilzumab heavy chain	-	SLSLSLGK	8	Unmodified	_SLSLSLGK_			0	0	0	Heavy;A0A1U7Y220;A0A1S4DE71;A0A1U7WZT0;A0A1S4AT66	Heavy	Heavy	MSMS	20240216_Pembro-WT-01	2	402.744	2	402.745	803.475	NaN	NaN	NaN	NaN	NaN	NaN	NaN	27.373	1	27.373	26.873	27.873	0								0	0	0	5.0314e-10	1	7346	7346
DB09037	Pembroilzumab heavy chain	-	SLSLSLGK	8	Unmodified	_SLSLSLGK_			0	0	0	Heavy;A0A1U7Y220;A0A1S4DE71;A0A1U7WZT0;A0A1S4AT66	Heavy	Heavy	MSMS	20240216_Pembro-WT-01	2	402.744	2	402.745	803.475	NaN	NaN	NaN	NaN	NaN	NaN	NaN	27.375	1	27.375	26.875	27.875	0								0	0	0	0.020119	1	7347	7347
DB09037	Pembroilzumab heavy chain	-	SLSLSLGK	8	Unmodified	_SLSLSLGK_			0	0	0	Heavy;A0A1U7Y220;A0A1S4DE71;A0A1U7WZT0;A0A1S4AT66	Heavy	Heavy	MSMS	20240216_Pembro-WT-01	2	402.744	2	402.745	803.475	NaN	NaN	NaN	NaN	NaN	NaN	NaN	27.401	1	27.401	26.901	27.901	0								0	0	0	9.5263e-06	1	7354	7354
DB09037	Pembroilzumab heavy chain	-	SLSLSLGK	8	Unmodified	_SLSLSLGK_			0	0	0	Heavy;A0A1U7Y220;A0A1S4DE71;A0A1U7WZT0;A0A1S4AT66	Heavy	Heavy	MSMS	20240216_Pembro-WT-Old-PD-01	3	402.744	2	402.745	803.475	NaN	NaN	NaN	NaN	NaN	NaN	NaN	27.41	1	27.41	26.91	27.91	0								0	0	0	3.0036e-06	1	7440	7440
DB09037	Pembroilzumab heavy chain	-	SLSLSLGK	8	Unmodified	_SLSLSLGK_			0	0	0	Heavy;A0A1U7Y220;A0A1S4DE71;A0A1U7WZT0;A0A1S4AT66	Heavy	Heavy	MSMS	20240216_Pembro-WT-Old-PD-01	3	402.744	2	402.745	803.475	NaN	NaN	NaN	NaN	NaN	NaN	NaN	27.419	1	27.419	26.919	27.919	0								0	0	0	0.0034787	1	7442	7442
DB09037	Pembroilzumab heavy chain	-	SLSLSLGK	8	Unmodified	_SLSLSLGK_			0	0	0	Heavy;A0A1U7Y220;A0A1S4DE71;A0A1U7WZT0;A0A1S4AT66	Heavy	Heavy	MSMS	20240216_Pembro-WT-Old-PD-01	3	402.744	2	402.745	803.475	NaN	NaN	NaN	NaN	NaN	NaN	NaN	27.426	1	27.426	26.926	27.926	0								0	0	0	0.011529	1	7444	7444
DB09037	Pembroilzumab heavy chain	-	SLSLSLGK	8	Unmodified	_SLSLSLGK_			0	0	0	Heavy;A0A1U7Y220;A0A1S4DE71;A0A1U7WZT0;A0A1S4AT66	Heavy	Heavy	MSMS	20240216_Pembro-WT-Old-PD-01	3	402.744	2	402.745	803.475	NaN	NaN	NaN	NaN	NaN	NaN	NaN	27.642	1	27.642	27.142	28.142	0								0	0	0	0.00073803	1	7497	7497
DB09037	Pembroilzumab heavy chain	-	SLSLSLGK	8	Unmodified	_SLSLSLGK_			0	0	0	Heavy;A0A1U7Y220;A0A1S4DE71;A0A1U7WZT0;A0A1S4AT66	Heavy	Heavy	MSMS	20240216_Pembro-WT-Old-PD-01	3	402.744	2	402.745	803.475	NaN	NaN	NaN	NaN	NaN	NaN	NaN	27.648	1	27.648	27.148	28.148	0								0	0	0	0.041574	1	7499	7499
DB09037	Pembroilzumab heavy chain	-	SLSLSLGK	8	Unmodified	_SLSLSLGK_			0	0	0	Heavy;A0A1U7Y220;A0A1S4DE71;A0A1U7WZT0;A0A1S4AT66	Heavy	Heavy	MSMS	20240216_Pembro-WT-Old-PD-01	3	402.744	2	402.745	803.475	NaN	NaN	NaN	NaN	NaN	NaN	NaN	27.654	1	27.654	27.154	28.154	0								0	0	0	0.0024711	1	7501	7501
DB09037	Pembroilzumab heavy chain	-	SLSLSLGK	8	Unmodified	_SLSLSLGK_			0	0	0	Heavy;A0A1U7Y220;A0A1S4DE71;A0A1U7WZT0;A0A1S4AT66	Heavy	Heavy	MSMS	20240216_Pembro-WT-Old-PD-01	3	402.744	2	402.745	803.475	NaN	NaN	NaN	NaN	NaN	NaN	NaN	27.86	1	27.86	27.36	28.36	0								0	0	0	0.055577	1	7559	7559
DB09037	Pembroilzumab heavy chain	-	SLSLSLGK	8	Unmodified	_SLSLSLGK_			0	0	0	Heavy;A0A1U7Y220;A0A1S4DE71;A0A1U7WZT0;A0A1S4AT66	Heavy	Heavy	MSMS	20240216_Pembro-WT-Old-PD-01	3	402.744	2	402.745	803.475	NaN	NaN	NaN	NaN	NaN	NaN	NaN	27.87	1	27.87	27.37	28.37	0								0	0	0	0.055577	1	7561	7561
DB09037	Pembroilzumab heavy chain	-	SLSLSLGK	8	Unmodified	_SLSLSLGK_			0	0	0	Heavy;A0A1U7Y220;A0A1S4DE71;A0A1U7WZT0;A0A1S4AT66	Heavy	Heavy	MSMS	20240216_Pembro-WT-Old-PD-01	3	402.744	2	402.745	803.475	NaN	NaN	NaN	NaN	NaN	NaN	NaN	27.88	1	27.88	27.38	28.38	0								0	0	0	0.052405	1	7563	7563
DB09037	Pembroilzumab heavy chain	-	SLSLSLGK	8	Unmodified	_SLSLSLGK_			0	0	0	Heavy;A0A1U7Y220;A0A1S4DE71;A0A1U7WZT0;A0A1S4AT66	Heavy	Heavy	MULTI-MSMS	20240305_Pembro_Pharm_01	6	402.744	2	402.745	803.475	0.67712	0.00027271	0.6917	0.00027858	1.3688	0.00055129	402.745	27.496	0.38427	27.496	27.342	27.726	0					210	66	5	0	0	0	0.051785	2	7730	7681;7730
DB09037	Pembroilzumab heavy chain	-	SLSLSLGK	8	Unmodified	_SLSLSLGK_			0	0	0	Heavy;A0A1U7Y220;A0A1S4DE71;A0A1U7WZT0;A0A1S4AT66	Heavy	Heavy	MSMS	20240305_Pembro_Pharm_01	6	402.744	2	402.745	803.475	NaN	NaN	NaN	NaN	NaN	NaN	NaN	27.841	1	27.841	27.341	28.341	0								0	0	0	0.011529	1	7793	7793
DB09037	Pembroilzumab heavy chain	-	EEQFNSTYR	9	Unmodified	_EEQFNSTYR_			0	0	0	Heavy;CON__ENSEMBL:ENSBTAP00000024466;CON__ENSEMBL:ENSBTAP00000024462	Heavy	Heavy	MULTI-MSMS	20240208_Pembro-WT01	1	587.262	2	587.262	1172.51	-0.6673	-0.00039188	-0.58915	-0.00034599	-1.2565	-0.00073787	587.262	16.247	0.14098	16.247	16.176	16.317	0					47	21	3	0	0	0	0.0017587	2	4504	4504;4506
DB09037	Pembroilzumab heavy chain	-	EEQFNSTYR	9	Unmodified	_EEQFNSTYR_			0	0	0	Heavy;CON__ENSEMBL:ENSBTAP00000024466;CON__ENSEMBL:ENSBTAP00000024462	Heavy	Heavy	MULTI-MSMS	20240216_Pembro-WT-01	2	587.26	2	587.262	1172.51	-0.52998	-0.00031124	-0.60872	-0.00035748	-1.1387	-0.00066872	587.262	16.208	0.17346	16.208	16.114	16.288	0					52	20	4	0	0	0	0.0021167	3	4428	4426;4428;4435
DB09037	Pembroilzumab heavy chain	-	EEQFNSTYR	9	Unmodified	_EEQFNSTYR_			0	0	0	Heavy;CON__ENSEMBL:ENSBTAP00000024466;CON__ENSEMBL:ENSBTAP00000024462	Heavy	Heavy	MULTI-MSMS	20240305_Pembro_23001P1_01	4	587.262	2	587.262	1172.51	-0.60514	-0.00035537	-0.11996	-7.0448e-05	-0.7251	-0.00042582	587.262	16.173	0.23177	16.173	16.076	16.308	0					25	10	5	0	0	0	0.0016779	3	4567	4567;4574;4586
DB09037	Pembroilzumab heavy chain	-	EEQFNSTYR	9	Unmodified	_EEQFNSTYR_			0	0	0	Heavy;CON__ENSEMBL:ENSBTAP00000024466;CON__ENSEMBL:ENSBTAP00000024462	Heavy	Heavy	MULTI-MSMS	20240305_Pembro_ChulaPhat_01	5	587.262	2	587.262	1172.51	-0.82737	-0.00048588	-0.19574	-0.00011495	-1.0231	-0.00060083	587.262	16.186	0.17182	16.186	16.099	16.271	0					49	15	4	0	0	0	0.0017587	3	4616	4609;4614;4616
DB09037	Pembroilzumab heavy chain	-	EEQFNSTYR	9	Unmodified	_EEQFNSTYR_			0	0	0	Heavy;CON__ENSEMBL:ENSBTAP00000024466;CON__ENSEMBL:ENSBTAP00000024462	Heavy	Heavy	MULTI-MSMS	20240305_Pembro_Pharm_01	6	587.261	2	587.262	1172.51	-2.1049	-0.0012361	0.89508	0.00052565	-1.2098	-0.00071049	587.263	16.199	0.1584	16.199	16.121	16.28	0					46	14	4	0	0	0	0.0035632	3	4622	4620;4622;4624
DB09037	Pembrolizumab light chain	-	ADYEKHK	7	Unmodified	_ADYEKHK_			0	0	1	Light	Light	Light	MULTI-MSMS	20240208_Pembro-WT01	1	445.721	2	445.722	889.429	-0.71675	-0.00031947	0.020833	9.2855e-06	-0.69591	-0.00031018	445.722	1.5017	0.17995	1.5017	1.4425	1.6225	0					40	16	5	0	0	0	0.017184	2	419	419;430
DB09037	Pembrolizumab light chain	-	ADYEKHK	7	Unmodified	_ADYEKHK_			0	0	1	Light	Light	Light	MULTI-MSMS	20240216_Pembro-WT-01	2	445.722	2	445.722	889.429	0.28546	0.00012724	0.86491	0.00038551	1.1504	0.00051274	445.723	1.5071	0.35162	1.5071	1.4303	1.7819	0					91	54	4	0	0	0	0.018491	1	415	415
DB09037	Pembrolizumab light chain	-	ADYEKHK	7	Unmodified	_ADYEKHK_			0	0	1	Light	Light	Light	MULTI-MSMS	20240216_Pembro-WT-Old-PD-01	3	445.721	2	445.722	889.429	-0.8294	-0.00036968	1.4059	0.00062663	0.57647	0.00025695	445.723	1.5055	0.2024	1.5055	1.4356	1.638	0					41	19	5	0	0	0	0.018491	3	434	434;436;447
DB09037	Pembrolizumab light chain	-	ADYEKHK	7	Unmodified	_ADYEKHK_			0	0	1	Light	Light	Light	MULTI-MSMS	20240216_Pembro-WT-Old-PD-01	3	297.483	3	297.484	889.429	-2.586	-0.00076929	2.439	0.00072555	-0.14703	-4.3738e-05	297.484	1.5088	0.189	1.5088	1.4356	1.6246	0					35	15	4	0	0	0	0.040977	2	439	439;449
DB09037	Pembrolizumab light chain	-	ADYEKHK	7	Unmodified	_ADYEKHK_			0	0	1	Light	Light	Light	MULTI-MSMS	20240305_Pembro_23001P1_01	4	445.722	2	445.722	889.429	-0.79363	-0.00035374	0.27496	0.00012256	-0.51867	-0.00023118	445.722	1.4832	0.13666	1.4832	1.4399	1.5765	0					26	10	5	0	0	0	0.050796	2	428	428;439
DB09037	Pembrolizumab light chain	-	ADYEKHK	7	Unmodified	_ADYEKHK_			0	0	1	Light	Light	Light	MULTI-MSMS	20240305_Pembro_ChulaPhat_01	5	445.721	2	445.722	889.429	-0.10809	-4.8178e-05	-0.3993	-0.00017798	-0.50739	-0.00022615	445.722	1.5009	0.12277	1.5009	1.4516	1.5743	0					33	10	5	0	0	0	0.051038	1	425	425
DB09037	Pembrolizumab light chain	-	ADYEKHKVYACEVTHQGLSSPVTK	24	Unmodified	_ADYEKHKVYACEVTHQGLSSPVTK_			0	0	2	Light	Light	Light	MULTI-MSMS	20240208_Pembro-WT01	1	687.59	4	687.592	2746.34	1.9355	0.0013308	-0.91804	-0.00063124	1.0174	0.00069958	687.843	21.527	0.52615	21.527	21.426	21.952	0					212	50	10	0	0	0	6.4801e-44	6	5891	5883;5884;5891;5958;5960;5962
DB09037	Pembrolizumab light chain	-	ADYEKHKVYACEVTHQGLSSPVTK	24	Unmodified	_ADYEKHKVYACEVTHQGLSSPVTK_			0	0	2	Light	Light	Light	MULTI-MSMS	20240208_Pembro-WT01	1	916.448	3	916.453	2746.34	1.2203	0.0011183	-1.2887	-0.001181	-0.068392	-6.2678e-05	916.787	21.527	0.36501	21.527	21.443	21.808	0					143	29	9	0	0	0	4.7119e-39	3	5886	5886;5892;5893
DB09037	Pembrolizumab light chain	-	ADYEKHKVYACEVTHQGLSSPVTK	24	Unmodified	_ADYEKHKVYACEVTHQGLSSPVTK_			0	0	2	Light	Light	Light	MULTI-MSMS	20240208_Pembro-WT01	1	1374.17	2	1374.18	2746.34	-0.94882	-0.0013038	0.24136	0.00033167	-0.70746	-0.00097217	1374.68	21.526	0.2461	21.526	21.446	21.692	0					71	15	8	0	0	0	0.0073941	2	5895	5895;5907
DB09037	Pembrolizumab light chain	-	ADYEKHKVYACEVTHQGLSSPVTK	24	Unmodified	_ADYEKHKVYACEVTHQGLSSPVTK_			0	0	2	Light	Light	Light	MULTI-MSMS	20240216_Pembro-WT-01	2	687.589	4	687.592	2746.34	1.8038	0.0012402	-0.25754	-0.00017708	1.5462	0.0010632	687.843	21.467	0.54812	21.467	21.36	21.908	0					229	45	9	0	0	0	3.6252e-67	6	5800	5792;5794;5800;5870;5872;5879
DB09037	Pembrolizumab light chain	-	ADYEKHKVYACEVTHQGLSSPVTK	24	Unmodified	_ADYEKHKVYACEVTHQGLSSPVTK_			0	0	2	Light	Light	Light	MULTI-MSMS	20240216_Pembro-WT-01	2	916.452	3	916.453	2746.34	1.0848	0.00099418	-0.86539	-0.00079309	0.21943	0.0002011	916.787	21.467	0.31743	21.467	21.38	21.697	0					119	20	10	0	0	0	8.1859e-40	3	5812	5801;5812;5824
DB09037	Pembrolizumab light chain	-	ADYEKHKVYACEVTHQGLSSPVTK	24	Unmodified	_ADYEKHKVYACEVTHQGLSSPVTK_			0	0	2	Light	Light	Light	MULTI-MSMS	20240216_Pembro-WT-01	2	1374.17	2	1374.18	2746.34	-0.9832	-0.0013511	0.18877	0.0002594	-0.79444	-0.0010917	1374.68	21.467	0.28699	21.467	21.396	21.683	0					92	17	8	0	0	0	4.1935e-08	2	5815	5803;5815
DB09037	Pembrolizumab light chain	-	ADYEKHKVYACEVTHQGLSSPVTK	24	Unmodified	_ADYEKHKVYACEVTHQGLSSPVTK_			0	0	2	Light	Light	Light	MULTI-MSMS	20240216_Pembro-WT-Old-PD-01	3	687.59	4	687.592	2746.34	0.85574	0.0005884	-1.0117	-0.00069561	-0.15592	-0.00010721	687.842	21.55	0.33937	21.55	21.438	21.778	0					136	41	8	0	0	0	6.5948e-30	3	5927	5927;5934;5935
DB09037	Pembrolizumab light chain	-	ADYEKHKVYACEVTHQGLSSPVTK	24	Unmodified	_ADYEKHKVYACEVTHQGLSSPVTK_			0	0	2	Light	Light	Light	MULTI-MSMS	20240216_Pembro-WT-Old-PD-01	3	916.451	3	916.453	2746.34	-1.1497	-0.0010536	0.47597	0.00043621	-0.67373	-0.00061744	916.788	21.551	0.21048	21.551	21.452	21.662	0					93	19	8	0	0	0	1.1738e-06	2	5936	5936;5946
DB09037	Pembrolizumab light chain	-	ADYEKHKVYACEVTHQGLSSPVTK	24	Unmodified	_ADYEKHKVYACEVTHQGLSSPVTK_			0	0	2	Light	Light	Light	MULTI-MSMS	20240216_Pembro-WT-Old-PD-01	3	1374.17	2	1374.18	2746.34	-2.2063	-0.0030319	1.1309	0.001554	-1.0755	-0.0014779	1374.68	21.548	0.15408	21.548	21.471	21.625	0					32	6	7	0	0	0	0.015349	1	5938	5938
DB09037	Pembrolizumab light chain	-	ADYEKHKVYACEVTHQGLSSPVTK	24	Unmodified	_ADYEKHKVYACEVTHQGLSSPVTK_			0	0	2	Light	Light	Light	MULTI-MSMS	20240305_Pembro_23001P1_01	4	687.592	4	687.592	2746.34	-1.0987	-0.00075545	0.44948	0.00030906	-0.6492	-0.00044639	687.843	21.527	0.23783	21.527	21.439	21.677	0					182	39	7	0	0	0	2.6074e-17	3	6022	6021;6022;6027
DB09037	Pembrolizumab light chain	-	ADYEKHKVYACEVTHQGLSSPVTK	24	Unmodified	_ADYEKHKVYACEVTHQGLSSPVTK_			0	0	2	Light	Light	Light	MULTI-MSMS	20240305_Pembro_23001P1_01	4	916.451	3	916.453	2746.34	-1.6362	-0.0014995	0.44434	0.00040722	-1.1919	-0.0010923	916.788	21.524	0.14308	21.524	21.456	21.599	0					75	21	6	0	0	0	0.02793	1	6030	6030
DB09037	Pembrolizumab light chain	-	ADYEKHKVYACEVTHQGLSSPVTK	24	Unmodified	_ADYEKHKVYACEVTHQGLSSPVTK_			0	0	2	Light	Light	Light	MULTI-MSMS	20240305_Pembro_ChulaPhat_01	5	687.591	4	687.592	2746.34	-1.0849	-0.00074594	0.21271	0.00014626	-0.87214	-0.00059968	687.843	21.538	0.17203	21.538	21.451	21.623	0					132	28	6	0	0	0	4.9846e-09	3	6104	6104;6105;6110
DB09037	Pembrolizumab light chain	-	ADYEKHKVYACEVTHQGLSSPVTK	24	Unmodified	_ADYEKHKVYACEVTHQGLSSPVTK_			0	0	2	Light	Light	Light	MULTI-MSMS	20240305_Pembro_Pharm_01	6	687.591	4	687.592	2746.34	-1.4493	-0.00099651	0.39765	0.00027342	-1.0516	-0.00072309	687.843	21.538	0.18075	21.538	21.45	21.631	0					140	29	7	0	0	0	6.1691e-09	3	6109	6107;6109;6113
DB09037	Pembrolizumab light chain	-	ASKGVSTSGYSYLHWYQQKPGQAPR	25	Unmodified	_ASKGVSTSGYSYLHWYQQKPGQAPR_			0	0	2	Light	Light	Light	MULTI-MSMS	20240208_Pembro-WT01	1	699.851	4	699.852	2795.38	-1.5306	-0.0010712	0.34505	0.00024149	-1.1855	-0.00082969	700.103	27.539	0.2131	27.539	27.427	27.64	0					161	31	8	0	0	0	2.5388e-12	3	7453	7453;7461;7463
DB09037	Pembrolizumab light chain	-	ASKGVSTSGYSYLHWYQQKPGQAPR	25	Unmodified	_ASKGVSTSGYSYLHWYQQKPGQAPR_			0	0	2	Light	Light	Light	MULTI-MSMS	20240208_Pembro-WT01	1	932.798	3	932.8	2795.38	-2.3308	-0.0021742	0.93609	0.00087318	-1.3948	-0.001301	933.135	27.54	0.19633	27.54	27.431	27.627	0					110	26	6	0	0	0	2.8036e-07	2	7464	7456;7464
DB09037	Pembrolizumab light chain	-	ASKGVSTSGYSYLHWYQQKPGQAPR	25	Unmodified	_ASKGVSTSGYSYLHWYQQKPGQAPR_			0	0	2	Light	Light	Light	MULTI-MSMS	20240216_Pembro-WT-01	2	699.85	4	699.852	2795.38	-1.2893	-0.0009023	0.44217	0.00030946	-0.84711	-0.00059285	700.103	27.475	0.24123	27.475	27.365	27.607	0					118	22	8	0	0	0	7.7827e-09	3	7371	7371;7381;7389
DB09037	Pembrolizumab light chain	-	ASKGVSTSGYSYLHWYQQKPGQAPR	25	Unmodified	_ASKGVSTSGYSYLHWYQQKPGQAPR_			0	0	2	Light	Light	Light	MULTI-MSMS	20240216_Pembro-WT-01	2	932.798	3	932.8	2795.38	-2.34	-0.0021828	1.5364	0.0014332	-0.8036	-0.0007496	933.136	27.476	0.17201	27.476	27.394	27.566	0					69	15	7	0	0	0	5.2575e-07	1	7384	7384
DB09037	Pembrolizumab light chain	-	ASKGVSTSGYSYLHWYQQKPGQAPR	25	Unmodified	_ASKGVSTSGYSYLHWYQQKPGQAPR_			0	0	2	Light	Light	Light	MULTI-MSMS	20240216_Pembro-WT-Old-PD-01	3	699.85	4	699.852	2795.38	0.054402	3.8074e-05	-0.84214	-0.00058937	-0.78774	-0.0005513	700.102	27.496	0.20848	27.496	27.399	27.607	0					142	29	8	0	0	0	1.1329e-16	3	7457	7457;7465;7470
DB09037	Pembrolizumab light chain	-	ASKGVSTSGYSYLHWYQQKPGQAPR	25	Unmodified	_ASKGVSTSGYSYLHWYQQKPGQAPR_			0	0	2	Light	Light	Light	MULTI-MSMS	20240305_Pembro_23001P1_01	4	699.851	4	699.852	2795.38	-1.6775	-0.001174	0.67983	0.00047578	-0.99762	-0.00069819	700.103	27.473	0.16138	27.473	27.388	27.55	0					67	16	6	0	0	0	0.0014952	1	7577	7577
DB09037	Pembrolizumab light chain	-	ASKGVSTSGYSYLHWYQQKPGQAPR	25	Unmodified	_ASKGVSTSGYSYLHWYQQKPGQAPR_			0	0	2	Light	Light	Light	MULTI-MSMS	20240305_Pembro_ChulaPhat_01	5	699.851	4	699.852	2795.38	-1.3797	-0.00096558	0.42	0.00029394	-0.95969	-0.00067164	700.103	27.491	0.16944	27.491	27.401	27.57	0					75	15	6	0	0	0	3.8057e-06	2	7691	7691;7703
DB09037	Pembrolizumab light chain	-	ASKGVSTSGYSYLHWYQQKPGQAPR	25	Unmodified	_ASKGVSTSGYSYLHWYQQKPGQAPR_			0	0	2	Light	Light	Light	MULTI-MSMS	20240305_Pembro_Pharm_01	6	699.849	4	699.852	2795.38	-0.45606	-0.00031918	-0.56402	-0.00039473	-1.0201	-0.00071391	700.102	27.493	0.19342	27.493	27.382	27.576	0					92	22	6	0	0	0	0.0003867	1	7696	7696
DB09037	Pembrolizumab light chain	-	DLPLTFGGGTK	11	Unmodified	_DLPLTFGGGTK_			0	0	0	Light	Light	Light	MULTI-MSMS	20240208_Pembro-WT01	1	553.298	2	553.298	1104.58	-0.70265	-0.00038878	1.0336	0.00057191	0.33098	0.00018313	553.299	32.617	0.54293	32.617	32.493	33.036	0					65	18	6	0	0	0	4.5482e-06	2	8704	8704;8722
DB09037	Pembrolizumab light chain	-	DLPLTFGGGTK	11	Unmodified	_DLPLTFGGGTK_			0	0	0	Light	Light	Light	MULTI-MSMS	20240216_Pembro-WT-01	2	553.298	2	553.298	1104.58	1.3427	0.00074294	0.4606	0.00025485	1.8034	0.00099779	553.299	32.576	0.65062	32.576	32.417	33.068	0					92	23	6	0	0	0	0.007584	3	8670	8665;8670;8681
DB09037	Pembrolizumab light chain	-	DLPLTFGGGTK	11	Unmodified	_DLPLTFGGGTK_			0	0	0	Light	Light	Light	MULTI-MSMS	20240216_Pembro-WT-Old-PD-01	3	553.297	2	553.298	1104.58	0.6336	0.00035057	2.3743	0.0013137	3.0079	0.0016643	553.3	32.569	0.66162	32.569	32.434	33.095	0					136	35	6	0	0	0	5.7948e-05	1	8714	8714
DB09037	Pembrolizumab light chain	-	DLPLTFGGGTK	11	Unmodified	_DLPLTFGGGTK_			0	0	0	Light	Light	Light	MULTI-MSMS	20240305_Pembro_23001P1_01	4	553.3	2	553.298	1104.58	1.198	0.00066286	3.5911	0.001987	4.7891	0.0026498	553.302	32.527	0.7874	32.527	32.376	33.164	0					118	31	6	0	0	0	2.0326e-05	1	8879	8879
DB09037	Pembrolizumab light chain	-	DLPLTFGGGTK	11	Unmodified	_DLPLTFGGGTK_			0	0	0	Light	Light	Light	MSMS	20240305_Pembro_23001P1_01	4	553.3	2	553.298	1104.58	NaN	NaN	NaN	NaN	NaN	NaN	NaN	32.452	1	32.452	31.952	32.952	0								0	0	0	0.016653	1	8858	8858
DB09037	Pembrolizumab light chain	-	DLPLTFGGGTK	11	Unmodified	_DLPLTFGGGTK_			0	0	0	Light	Light	Light	MSMS	20240305_Pembro_23001P1_01	4	553.3	2	553.298	1104.58	NaN	NaN	NaN	NaN	NaN	NaN	NaN	32.485	1	32.485	31.985	32.985	0								0	0	0	3.9993e-16	1	8868	8868
DB09037	Pembrolizumab light chain	-	DLPLTFGGGTK	11	Unmodified	_DLPLTFGGGTK_			0	0	0	Light	Light	Light	MULTI-MSMS	20240305_Pembro_ChulaPhat_01	5	553.297	2	553.298	1104.58	1.3139	0.00072699	0.96456	0.00053369	2.2785	0.0012607	553.299	32.551	0.71178	32.551	32.404	33.115	0					124	32	6	0	0	0	0.060556	2	8978	8978;9074
DB09037	Pembrolizumab light chain	-	DLPLTFGGGTK	11	Unmodified	_DLPLTFGGGTK_			0	0	0	Light	Light	Light	MULTI-MSMS	20240305_Pembro_Pharm_01	6	553.298	2	553.298	1104.58	-0.4135	-0.00022879	2.2395	0.0012391	1.826	0.0010103	553.3	32.556	0.76191	32.556	32.401	33.163	0					130	37	6	0	0	0	0.015506	3	8981	8977;8981;8983
DB09037	Pembrolizumab light chain	-	DLPLTFGGGTKVEIK	15	Unmodified	_DLPLTFGGGTKVEIK_			0	0	1	Light	Light	Light	MULTI-MSMS	20240208_Pembro-WT01	1	525.631	3	525.631	1573.87	-0.64996	-0.00034164	0.57052	0.00029988	-0.079446	-4.1759e-05	525.631	36.304	0.6957	36.304	36.178	36.874	0					155	44	7	0	0	0	5.2288e-05	5	9672	9650;9661;9672;9723;9728
DB09037	Pembrolizumab light chain	-	DLPLTFGGGTKVEIK	15	Unmodified	_DLPLTFGGGTKVEIK_			0	0	1	Light	Light	Light	MULTI-MSMS	20240208_Pembro-WT01	1	787.943	2	787.943	1573.87	0.1964	0.00015475	-0.78833	-0.00062116	-0.59194	-0.00046641	787.943	36.304	0.61348	36.304	36.182	36.795	0					124	41	6	0	0	0	2.6252e-11	3	9651	9651;9662;9673
DB09037	Pembrolizumab light chain	-	DLPLTFGGGTKVEIK	15	Unmodified	_DLPLTFGGGTKVEIK_			0	0	1	Light	Light	Light	MULTI-MSMS	20240216_Pembro-WT-01	2	525.63	3	525.631	1573.87	1.1112	0.0005841	0.63905	0.0003359	1.7503	0.00092001	525.632	36.268	1.0625	36.268	36.1	37.162	0					165	35	7	0	0	0	0.00030709	8	9697	9676;9686;9697;9760;9771;9849;9870;9881
DB09037	Pembrolizumab light chain	-	DLPLTFGGGTKVEIK	15	Unmodified	_DLPLTFGGGTKVEIK_			0	0	1	Light	Light	Light	MULTI-MSMS	20240216_Pembro-WT-01	2	787.941	2	787.943	1573.87	0.34625	0.00027283	-0.24608	-0.0001939	0.10017	7.8929e-05	787.943	36.268	0.73496	36.268	36.1	36.835	0					121	27	7	0	0	0	4.7311e-13	6	9687	9677;9687;9698;9759;9761;9780
DB09037	Pembrolizumab light chain	-	DLPLTFGGGTKVEIK	15	Unmodified	_DLPLTFGGGTKVEIK_			0	0	1	Light	Light	Light	MULTI-MSMS	20240216_Pembro-WT-01	2	525.63	3	525.631	1573.87	-2.4973	-0.0013126	1.7792	0.00093518	-0.71812	-0.00037747	525.632	37.26	0.26128	37.26	37.162	37.423	0					22	14	2	0	0	0	0.054619	1	9954	9954
DB09037	Pembrolizumab light chain	-	DLPLTFGGGTKVEIK	15	Unmodified	_DLPLTFGGGTKVEIK_			0	0	1	Light	Light	Light	MULTI-MSMS	20240216_Pembro-WT-Old-PD-01	3	525.63	3	525.631	1573.87	1.0635	0.00055902	-0.20377	-0.00010711	0.85976	0.00045191	525.631	36.299	0.80632	36.299	36.124	36.931	0					181	58	7	0	0	0	0.0033605	8	9662	9662;9670;9681;9732;9734;9738;9790;9793
DB09037	Pembrolizumab light chain	-	DLPLTFGGGTKVEIK	15	Unmodified	_DLPLTFGGGTKVEIK_			0	0	1	Light	Light	Light	MULTI-MSMS	20240216_Pembro-WT-Old-PD-01	3	787.941	2	787.943	1573.87	0.10263	8.087e-05	-0.35058	-0.00027624	-0.24795	-0.00019537	787.943	36.301	0.52562	36.301	36.162	36.687	0					121	38	7	0	0	0	1.157e-11	3	9664	9664;9671;9682
DB09037	Pembrolizumab light chain	-	DLPLTFGGGTKVEIK	15	Unmodified	_DLPLTFGGGTKVEIK_			0	0	1	Light	Light	Light	MULTI-MSMS	20240305_Pembro_23001P1_01	4	525.631	3	525.631	1573.87	1.3546	0.00071201	-0.92663	-0.00048706	0.42796	0.00022495	525.631	36.247	0.71697	36.247	36.087	36.804	0					175	62	7	0	0	0	0.00018416	8	9873	9873;9881;9892;9946;9948;9950;9994;10001
DB09037	Pembrolizumab light chain	-	DLPLTFGGGTKVEIK	15	Unmodified	_DLPLTFGGGTKVEIK_			0	0	1	Light	Light	Light	MULTI-MSMS	20240305_Pembro_23001P1_01	4	787.943	2	787.943	1573.87	-0.80625	-0.00063528	0.5182	0.00040831	-0.28805	-0.00022697	787.943	36.247	0.33727	36.247	36.12	36.458	0					88	23	6	0	0	0	1.2237e-07	3	9893	9882;9893;9903
DB09037	Pembrolizumab light chain	-	DLPLTFGGGTKVEIK	15	Unmodified	_DLPLTFGGGTKVEIK_			0	0	1	Light	Light	Light	MULTI-MSMS	20240305_Pembro_ChulaPhat_01	5	525.63	3	525.631	1573.87	0.9885	0.00051959	-0.91696	-0.00048198	0.071546	3.7607e-05	525.631	36.272	0.45142	36.272	36.097	36.548	0					187	56	7	0	0	0	0.00068221	5	9997	9984;9986;9997;10051;10053
DB09037	Pembrolizumab light chain	-	DLPLTFGGGTKVEIK	15	Unmodified	_DLPLTFGGGTKVEIK_			0	0	1	Light	Light	Light	MULTI-MSMS	20240305_Pembro_ChulaPhat_01	5	787.942	2	787.943	1573.87	-0.77066	-0.00060724	0.25764	0.000203	-0.51302	-0.00040423	787.943	36.272	0.39787	36.272	36.097	36.494	0					119	42	6	0	0	0	0.00011789	3	10006	9987;9998;10006
DB09037	Pembrolizumab light chain	-	DLPLTFGGGTKVEIK	15	Unmodified	_DLPLTFGGGTKVEIK_			0	0	1	Light	Light	Light	MULTI-MSMS	20240305_Pembro_Pharm_01	6	525.63	3	525.631	1573.87	-0.67316	-0.00035384	0.55393	0.00029116	-0.11924	-6.2676e-05	525.631	36.281	0.51966	36.281	36.113	36.633	0					187	63	7	0	0	0	0.011856	6	9989	9977;9979;9989;10044;10046;10048
DB09037	Pembrolizumab light chain	-	DLPLTFGGGTKVEIK	15	Unmodified	_DLPLTFGGGTKVEIK_			0	0	1	Light	Light	Light	MULTI-MSMS	20240305_Pembro_Pharm_01	6	787.942	2	787.943	1573.87	-1.2096	-0.00095307	0.57616	0.00045398	-0.63341	-0.00049909	787.943	36.281	0.34668	36.281	36.142	36.489	0					101	36	6	0	0	0	1.2849e-07	3	9981	9981;9990;9991
DB09037	Pembrolizumab light chain	-	DLPLTFGGGTKVEIKR	16	Unmodified	_DLPLTFGGGTKVEIKR_			0	0	2	Light	Light	Light	MULTI-MSMS	20240208_Pembro-WT01	1	433.5	4	433.5	1729.97	-0.023172	-1.0045e-05	2.5971	0.0011258	2.5739	0.0011158	433.502	32.623	0.81972	32.623	32.472	33.292	0					154	29	9	0	0	0	2.9474e-06	7	8691	8691;8700;8713;8788;8799;8811;8880
DB09037	Pembrolizumab light chain	-	DLPLTFGGGTKVEIKR	16	Unmodified	_DLPLTFGGGTKVEIKR_			0	0	2	Light	Light	Light	MULTI-MSMS	20240208_Pembro-WT01	1	577.664	3	577.665	1729.97	0.57229	0.00033059	1.4781	0.00085387	2.0504	0.0011845	577.666	32.617	1.1687	32.617	32.472	33.641	0					170	40	8	0	0	0	2.664e-06	9	8701	8692;8701;8711;8790;8801;8812;8881;8937;8943
DB09037	Pembrolizumab light chain	-	DLPLTFGGGTKVEIKR	16	Unmodified	_DLPLTFGGGTKVEIKR_			0	0	2	Light	Light	Light	MULTI-MSMS	20240208_Pembro-WT01	1	865.993	2	865.994	1729.97	0.69927	0.00060556	-0.12501	-0.00010826	0.57425	0.0004973	865.994	32.617	0.70138	32.617	32.472	33.173	0					97	25	7	0	0	0	2.3091e-17	4	8695	8695;8703;8714;8792
DB09037	Pembrolizumab light chain	-	DLPLTFGGGTKVEIKR	16	Unmodified	_DLPLTFGGGTKVEIKR_			0	0	2	Light	Light	Light	MULTI-MSMS	20240208_Pembro-WT01	1	865.993	2	865.994	1729.97	-1.4591	-0.0012636	0.4668	0.00040425	-0.9923	-0.00085933	865.994	32.979	0.15888	32.979	32.914	33.073	0					12	6	2	0	0	0	0.053343	1	8815	8815
DB09037	Pembrolizumab light chain	-	DLPLTFGGGTKVEIKR	16	Unmodified	_DLPLTFGGGTKVEIKR_			0	0	2	Light	Light	Light	MULTI-MSMS	20240208_Pembro-WT01	1	865.993	2	865.994	1729.97	-1.4758	-0.001278	0.5188	0.00044928	-0.95696	-0.00082872	865.994	33.405	0.464	33.405	33.173	33.637	0					44	13	5	0	0	0	0.0033193	2	8984	8939;8984
DB09037	Pembrolizumab light chain	-	DLPLTFGGGTKVEIKR	16	Unmodified	_DLPLTFGGGTKVEIKR_			0	0	2	Light	Light	Light	MSMS	20240208_Pembro-WT01	1	577.664	3	577.665	1729.97	NaN	NaN	NaN	NaN	NaN	NaN	NaN	33.749	1	33.749	33.249	34.249	0								0	0	0	0.021992	1	9037	9037
DB09037	Pembrolizumab light chain	-	DLPLTFGGGTKVEIKR	16	Unmodified	_DLPLTFGGGTKVEIKR_			0	0	2	Light	Light	Light	MSMS	20240208_Pembro-WT01	1	577.664	3	577.665	1729.97	NaN	NaN	NaN	NaN	NaN	NaN	NaN	33.777	1	33.777	33.277	34.277	0								0	0	0	0.045895	1	9043	9043
DB09037	Pembrolizumab light chain	-	DLPLTFGGGTKVEIKR	16	Unmodified	_DLPLTFGGGTKVEIKR_			0	0	2	Light	Light	Light	MULTI-MSMS	20240216_Pembro-WT-01	2	577.664	3	577.665	1729.97	2.2401	0.001294	1.2533	0.00072397	3.4934	0.002018	577.666	32.537	0.87563	32.537	32.311	33.186	0					178	31	8	0	0	0	1.3533e-07	8	8637	8637;8648;8659;8739;8750;8760;8833;8843
DB09037	Pembrolizumab light chain	-	DLPLTFGGGTKVEIKR	16	Unmodified	_DLPLTFGGGTKVEIKR_			0	0	2	Light	Light	Light	MULTI-MSMS	20240216_Pembro-WT-01	2	433.5	4	433.5	1729.97	1.8811	0.00081547	1.7351	0.00075215	3.6162	0.0015676	433.502	32.528	0.83591	32.528	32.351	33.186	0					182	30	8	0	0	0	9.9047e-11	9	8650	8638;8650;8661;8738;8749;8761;8834;8844;8857
DB09037	Pembrolizumab light chain	-	DLPLTFGGGTKVEIKR	16	Unmodified	_DLPLTFGGGTKVEIKR_			0	0	2	Light	Light	Light	MULTI-MSMS	20240216_Pembro-WT-01	2	865.992	2	865.994	1729.97	0.99263	0.00085961	0.029482	2.5531e-05	1.0221	0.00088514	865.994	32.532	0.49934	32.532	32.383	32.882	0					104	16	8	0	0	0	1.2396e-27	6	8662	8640;8651;8662;8741;8752;8763
DB09037	Pembrolizumab light chain	-	DLPLTFGGGTKVEIKR	16	Unmodified	_DLPLTFGGGTKVEIKR_			0	0	2	Light	Light	Light	MULTI-MSMS	20240216_Pembro-WT-01	2	865.992	2	865.994	1729.97	-2.0786	-0.0018001	1.3744	0.0011902	-0.70424	-0.00060986	865.995	33.334	0.58383	33.334	33.041	33.625	0					66	19	5	0	0	0	2.6315e-05	6	8933	8911;8920;8933;8996;9005;9007
DB09037	Pembrolizumab light chain	-	DLPLTFGGGTKVEIKR	16	Unmodified	_DLPLTFGGGTKVEIKR_			0	0	2	Light	Light	Light	MULTI-MSMS	20240216_Pembro-WT-01	2	577.664	3	577.665	1729.97	-1.1026	-0.00063694	0.23135	0.00013365	-0.87125	-0.00050329	577.665	33.286	0.40203	33.286	33.164	33.566	0					41	11	5	0	0	0	0.024864	3	8934	8934;8944;8953
DB09037	Pembrolizumab light chain	-	DLPLTFGGGTKVEIKR	16	Unmodified	_DLPLTFGGGTKVEIKR_			0	0	2	Light	Light	Light	MULTI-MSMS	20240216_Pembro-WT-01	2	433.5	4	433.5	1729.97	-1.4132	-0.00061262	0.56451	0.00024471	-0.84868	-0.0003679	433.501	33.556	0.81379	33.556	33.164	33.977	0					58	27	3	0	0	0	0.037215	4	9042	8945;8955;9032;9042
DB09037	Pembrolizumab light chain	-	DLPLTFGGGTKVEIKR	16	Unmodified	_DLPLTFGGGTKVEIKR_			0	0	2	Light	Light	Light	MULTI-MSMS	20240216_Pembro-WT-01	2	577.664	3	577.665	1729.97	-1.2829	-0.00074111	0.51361	0.0002967	-0.76933	-0.00044442	577.999	33.613	0.80003	33.613	33.452	34.253	0					74	30	5	0	0	0	0.010148	2	9016	9016;9033
DB09037	Pembrolizumab light chain	-	DLPLTFGGGTKVEIKR	16	Unmodified	_DLPLTFGGGTKVEIKR_			0	0	2	Light	Light	Light	MULTI-MSMS	20240216_Pembro-WT-01	2	433.5	4	433.5	1729.97	-1.7036	-0.00073851	1.3073	0.0005667	-0.39631	-0.0001718	433.752	34.336	0.37248	34.336	34.233	34.605	0					35	13	4	0	0	0	0.056743	1	9194	9194
DB09037	Pembrolizumab light chain	-	DLPLTFGGGTKVEIKR	16	Unmodified	_DLPLTFGGGTKVEIKR_			0	0	2	Light	Light	Light	MULTI-MSMS	20240216_Pembro-WT-01	2	433.5	4	433.5	1729.97	-1.6582	-0.00071883	1.202	0.00052105	-0.45625	-0.00019778	433.501	34.622	0.62143	34.622	34.373	34.995	0					50	17	4	0	0	0	0.034093	3	9209	9209;9276;9286
DB09037	Pembrolizumab light chain	-	DLPLTFGGGTKVEIKR	16	Unmodified	_DLPLTFGGGTKVEIKR_			0	0	2	Light	Light	Light	MSMS	20240216_Pembro-WT-01	2	577.664	3	577.665	1729.97	NaN	NaN	NaN	NaN	NaN	NaN	NaN	34.82	1	34.82	34.32	35.32	0								0	0	0	0.060532	1	9305	9305
DB09037	Pembrolizumab light chain	-	DLPLTFGGGTKVEIKR	16	Unmodified	_DLPLTFGGGTKVEIKR_			0	0	2	Light	Light	Light	MULTI-MSMS	20240216_Pembro-WT-Old-PD-01	3	433.5	4	433.5	1729.97	1.2461	0.00054017	0.3252	0.00014097	1.5713	0.00068115	433.501	32.606	0.79053	32.606	32.451	33.242	0					163	37	7	0	0	0	0.0014324	6	8741	8728;8729;8741;8816;8818;8895
DB09037	Pembrolizumab light chain	-	DLPLTFGGGTKVEIKR	16	Unmodified	_DLPLTFGGGTKVEIKR_			0	0	2	Light	Light	Light	MULTI-MSMS	20240216_Pembro-WT-Old-PD-01	3	577.664	3	577.665	1729.97	0.59419	0.00034324	0.73866	0.0004267	1.3329	0.00076994	577.666	32.606	0.91059	32.606	32.437	33.348	0					182	40	8	0	0	0	1.6398e-05	7	8751	8731;8740;8751;8817;8819;8831;8896
DB09037	Pembrolizumab light chain	-	DLPLTFGGGTKVEIKR	16	Unmodified	_DLPLTFGGGTKVEIKR_			0	0	2	Light	Light	Light	MULTI-MSMS	20240216_Pembro-WT-Old-PD-01	3	865.991	2	865.994	1729.97	0.024928	2.1588e-05	0.42103	0.00036461	0.44596	0.0003862	865.994	32.628	0.46756	32.628	32.481	32.949	0					98	19	7	0	0	0	1.3917e-13	5	8743	8733;8743;8754;8822;8833
DB09037	Pembrolizumab light chain	-	DLPLTFGGGTKVEIKR	16	Unmodified	_DLPLTFGGGTKVEIKR_			0	0	2	Light	Light	Light	MULTI-MSMS	20240216_Pembro-WT-Old-PD-01	3	865.991	2	865.994	1729.97	-2.1494	-0.0018614	1.2112	0.0010489	-0.93823	-0.0008125	865.995	32.991	0.27235	32.991	32.892	33.164	0					60	14	5	0	0	0	0.0074048	1	8845	8845
DB09037	Pembrolizumab light chain	-	DLPLTFGGGTKVEIKR	16	Unmodified	_DLPLTFGGGTKVEIKR_			0	0	2	Light	Light	Light	MULTI-MSMS	20240216_Pembro-WT-Old-PD-01	3	577.664	3	577.665	1729.97	-1.9605	-0.0011325	1.285	0.00074232	-0.6755	-0.00039021	578	33.374	0.30964	33.374	33.198	33.507	0					21	11	2	0	0	0	0.012362	1	8954	8954
DB09037	Pembrolizumab light chain	-	DLPLTFGGGTKVEIKR	16	Unmodified	_DLPLTFGGGTKVEIKR_			0	0	2	Light	Light	Light	MULTI-MSMS	20240216_Pembro-WT-Old-PD-01	3	433.5	4	433.5	1729.97	-1.2477	-0.00054089	0.43475	0.00018846	-0.81297	-0.00035242	433.751	33.436	0.35766	33.436	33.198	33.555	0					42	15	5	0	0	0	0.058976	2	8984	8984;8993
DB09037	Pembrolizumab light chain	-	DLPLTFGGGTKVEIKR	16	Unmodified	_DLPLTFGGGTKVEIKR_			0	0	2	Light	Light	Light	MULTI-MSMS	20240216_Pembro-WT-Old-PD-01	3	577.664	3	577.665	1729.97	-1.8894	-0.0010915	1.2662	0.00073147	-0.62319	-0.00036	577.666	33.558	0.37185	33.558	33.485	33.857	0					38	14	4	0	0	0	0.04192	1	9008	9008
DB09037	Pembrolizumab light chain	-	DLPLTFGGGTKVEIKR	16	Unmodified	_DLPLTFGGGTKVEIKR_			0	0	2	Light	Light	Light	MULTI-MSMS	20240216_Pembro-WT-Old-PD-01	3	433.5	4	433.5	1729.97	-0.99197	-0.00043002	0.5897	0.00025564	-0.40227	-0.00017438	433.751	33.748	0.33344	33.748	33.609	33.942	0					25	11	3	0	0	0	0.014015	1	9065	9065
DB09037	Pembrolizumab light chain	-	DLPLTFGGGTKVEIKR	16	Unmodified	_DLPLTFGGGTKVEIKR_			0	0	2	Light	Light	Light	MULTI-MSMS	20240305_Pembro_23001P1_01	4	433.5	4	433.5	1729.97	0.46257	0.00020052	0.31443	0.00013631	0.777	0.00033683	433.501	32.596	0.80836	32.596	32.397	33.205	0					142	30	7	0	0	0	5.8078e-05	5	8889	8889;8894;8902;8969;8980
DB09037	Pembrolizumab light chain	-	DLPLTFGGGTKVEIKR	16	Unmodified	_DLPLTFGGGTKVEIKR_			0	0	2	Light	Light	Light	MULTI-MSMS	20240305_Pembro_23001P1_01	4	577.664	3	577.665	1729.97	0.74044	0.00042773	-0.15972	-9.2262e-05	0.58073	0.00033547	577.665	32.596	0.82718	32.596	32.418	33.245	0					157	30	7	0	0	0	4.1583e-06	6	8912	8893;8901;8912;8982;8993;9005
DB09037	Pembrolizumab light chain	-	DLPLTFGGGTKVEIKR	16	Unmodified	_DLPLTFGGGTKVEIKR_			0	0	2	Light	Light	Light	MULTI-MSMS	20240305_Pembro_23001P1_01	4	865.993	2	865.994	1729.97	-0.17412	-0.00015079	0.33948	0.00029399	0.16536	0.0001432	865.994	32.596	0.48973	32.596	32.418	32.907	0					85	19	7	0	0	0	1.4032e-09	4	8914	8896;8904;8914;8999
DB09037	Pembrolizumab light chain	-	DLPLTFGGGTKVEIKR	16	Unmodified	_DLPLTFGGGTKVEIKR_			0	0	2	Light	Light	Light	MULTI-MSMS	20240305_Pembro_ChulaPhat_01	5	433.5	4	433.5	1729.97	1.1527	0.00049971	-0.71024	-0.00030789	0.44249	0.00019182	433.5	32.646	0.76194	32.646	32.452	33.214	0					133	31	7	0	0	0	0.0012675	5	9010	9010;9015;9026;9085;9098
DB09037	Pembrolizumab light chain	-	DLPLTFGGGTKVEIKR	16	Unmodified	_DLPLTFGGGTKVEIKR_			0	0	2	Light	Light	Light	MULTI-MSMS	20240305_Pembro_ChulaPhat_01	5	577.664	3	577.665	1729.97	1.0237	0.00059138	-0.6035	-0.00034862	0.42025	0.00024276	577.665	32.629	0.79084	32.629	32.465	33.256	0					124	30	7	0	0	0	0.00074512	4	9011	9011;9014;9025;9086
DB09037	Pembrolizumab light chain	-	DLPLTFGGGTKVEIKR	16	Unmodified	_DLPLTFGGGTKVEIKR_			0	0	2	Light	Light	Light	MULTI-MSMS	20240305_Pembro_ChulaPhat_01	5	865.993	2	865.994	1729.97	-0.003429	-2.9695e-06	0.098923	8.5667e-05	0.095494	8.2698e-05	865.994	32.619	0.61311	32.619	32.465	33.078	0					71	23	7	0	0	0	1.1753e-09	3	9028	9017;9028;9034
DB09037	Pembrolizumab light chain	-	DLPLTFGGGTKVEIKR	16	Unmodified	_DLPLTFGGGTKVEIKR_			0	0	2	Light	Light	Light	MULTI-MSMS	20240305_Pembro_Pharm_01	6	433.5	4	433.5	1729.97	-0.39459	-0.00017105	0.74814	0.00032432	0.35355	0.00015326	433.501	32.631	0.73154	32.631	32.468	33.2	0					126	30	5	0	0	0	0.010204	5	9014	9014;9018;9030;9099;9101
DB09037	Pembrolizumab light chain	-	DLPLTFGGGTKVEIKR	16	Unmodified	_DLPLTFGGGTKVEIKR_			0	0	2	Light	Light	Light	MULTI-MSMS	20240305_Pembro_Pharm_01	6	577.664	3	577.665	1729.97	-1.0941	-0.000632	1.1643	0.00067258	0.070256	4.0584e-05	577.666	32.625	0.82189	32.625	32.468	33.29	0					132	32	8	0	0	0	5.7761e-05	5	9029	9015;9019;9029;9089;9104
DB09037	Pembrolizumab light chain	-	DLPLTFGGGTKVEIKR	16	Unmodified	_DLPLTFGGGTKVEIKR_			0	0	2	Light	Light	Light	MULTI-MSMS	20240305_Pembro_Pharm_01	6	865.992	2	865.994	1729.97	-0.5969	-0.00051691	0.58895	0.00051003	-0.007947	-6.8821e-06	865.994	32.625	0.66444	32.625	32.468	33.133	0					77	28	7	0	0	0	1.9862e-09	3	9038	9021;9032;9038
DB09037	Pembrolizumab light chain	-	DSTYSLSSTLTLSK	14	Unmodified	_DSTYSLSSTLTLSK_			0	0	0	Light	Light	Light	MULTI-MSMS	20240208_Pembro-WT01	1	751.882	2	751.883	1501.75	-0.50008	-0.000376	-0.23342	-0.0001755	-0.7335	-0.0005515	751.883	32.896	0.63393	32.896	32.754	33.388	0					68	21	5	0	0	0	2.2607e-15	3	8797	8797;8800;8810
DB09037	Pembrolizumab light chain	-	DSTYSLSSTLTLSK	14	Unmodified	_DSTYSLSSTLTLSK_			0	0	0	Light	Light	Light	MULTI-SECPEP	20240208_Pembro-WT01	1	501.63	3	501.591	1501.75	-2.9401	-0.0014747	1.8233	0.00091453	-1.1168	-0.00056019	501.592	32.894	0.28228	32.894	32.754	33.036	0					27	9	4	0	0	0	0.062229	1	8814	8814
DB09037	Pembrolizumab light chain	-	DSTYSLSSTLTLSK	14	Unmodified	_DSTYSLSSTLTLSK_			0	0	0	Light	Light	Light	MULTI-MSMS	20240216_Pembro-WT-01	2	751.881	2	751.883	1501.75	-0.36423	-0.00027386	0.25347	0.00019058	-0.11077	-8.3286e-05	751.883	32.858	0.86408	32.858	32.698	33.562	0					89	28	6	0	0	0	1.815e-16	3	8782	8765;8771;8782
DB09037	Pembrolizumab light chain	-	DSTYSLSSTLTLSK	14	Unmodified	_DSTYSLSSTLTLSK_			0	0	0	Light	Light	Light	MULTI-MSMS	20240216_Pembro-WT-Old-PD-01	3	751.881	2	751.883	1501.75	0.1789	0.00013451	-0.45995	-0.00034582	-0.28104	-0.00021131	751.883	32.872	0.86413	32.872	32.688	33.552	0					134	37	6	0	0	0	5.0417e-15	4	8829	8821;8829;8840;8899
DB09037	Pembrolizumab light chain	-	DSTYSLSSTLTLSK	14	Unmodified	_DSTYSLSSTLTLSK_			0	0	0	Light	Light	Light	MULTI-MSMS	20240216_Pembro-WT-Old-PD-01	3	501.589	3	501.591	1501.75	-1.4741	-0.00073939	0.64811	0.00032509	-0.82597	-0.0004143	501.591	32.873	0.48223	32.873	32.649	33.131	0					58	21	5	0	0	0	0.006769	1	8842	8842
DB09037	Pembrolizumab light chain	-	DSTYSLSSTLTLSK	14	Unmodified	_DSTYSLSSTLTLSK_			0	0	0	Light	Light	Light	MULTI-MSMS	20240305_Pembro_23001P1_01	4	751.883	2	751.883	1501.75	-0.39095	-0.00029395	0.29519	0.00022195	-0.095762	-7.2002e-05	751.883	32.844	0.68543	32.844	32.649	33.334	0					105	23	6	0	0	0	6.9156e-34	3	8981	8970;8979;8981
DB09037	Pembrolizumab light chain	-	DSTYSLSSTLTLSK	14	Unmodified	_DSTYSLSSTLTLSK_			0	0	0	Light	Light	Light	MULTI-MSMS	20240305_Pembro_23001P1_01	4	501.591	3	501.591	1501.75	-1.3839	-0.00069413	0.86761	0.00043519	-0.51625	-0.00025895	501.592	32.844	0.55183	32.844	32.612	33.164	0					62	20	5	0	0	0	0.0012624	2	8983	8983;8992
DB09037	Pembrolizumab light chain	-	DSTYSLSSTLTLSK	14	Unmodified	_DSTYSLSSTLTLSK_			0	0	0	Light	Light	Light	MULTI-MSMS	20240305_Pembro_ChulaPhat_01	5	751.882	2	751.883	1501.75	-0.30479	-0.00022916	0.045826	3.4456e-05	-0.25896	-0.00019471	751.883	32.852	0.68012	32.852	32.665	33.345	0					106	27	6	0	0	0	3.44e-12	3	9084	9076;9082;9084
DB09037	Pembrolizumab light chain	-	DSTYSLSSTLTLSK	14	Unmodified	_DSTYSLSSTLTLSK_			0	0	0	Light	Light	Light	MULTI-MSMS	20240305_Pembro_ChulaPhat_01	5	501.591	3	501.591	1501.75	0.014042	7.0435e-06	-0.44729	-0.00022436	-0.43325	-0.00021731	501.591	32.847	0.39238	32.847	32.706	33.099	0					59	16	5	0	0	0	0.0045457	2	9099	9099;9112
DB09037	Pembrolizumab light chain	-	DSTYSLSSTLTLSK	14	Unmodified	_DSTYSLSSTLTLSK_			0	0	0	Light	Light	Light	MULTI-MSMS	20240305_Pembro_Pharm_01	6	751.881	2	751.883	1501.75	-1.0022	-0.00075352	0.49123	0.00036935	-0.51095	-0.00038417	751.883	32.857	0.68176	32.857	32.672	33.353	0					119	29	6	0	0	0	4.9361e-20	4	9086	9079;9081;9086;9157
DB09037	Pembrolizumab light chain	-	DSTYSLSSTLTLSK	14	Unmodified	_DSTYSLSSTLTLSK_			0	0	0	Light	Light	Light	MULTI-MSMS	20240305_Pembro_Pharm_01	6	501.59	3	501.591	1501.75	-2.2569	-0.001132	1.2539	0.00062893	-1.003	-0.00050309	501.592	32.861	0.38694	32.861	32.746	33.133	0					61	19	5	0	0	0	0.007351	1	9100	9100
DB09037	Pembrolizumab light chain	-	DSTYSLSSTLTLSKADYEK	19	Unmodified	_DSTYSLSSTLTLSKADYEK_			0	0	1	Light	Light	Light	MULTI-MSMS	20240208_Pembro-WT01	1	703.677	3	703.679	2108.02	-1.4443	-0.0010163	0.072592	5.1081e-05	-1.3717	-0.00096526	704.014	32.778	0.34377	32.778	32.608	32.952	0					15	9	3	0	0	0	0.00039282	2	8775	8775;8783
DB09037	Pembrolizumab light chain	-	DSTYSLSSTLTLSKADYEK	19	Unmodified	_DSTYSLSSTLTLSKADYEK_			0	0	1	Light	Light	Light	MULTI-MSMS	20240216_Pembro-WT-01	2	703.678	3	703.679	2108.02	-1.6357	-0.001151	1.2988	0.00091395	-0.33689	-0.00023706	704.015	32.733	0.4086	32.733	32.565	32.974	0					44	14	6	0	0	0	0.0002119	1	8733	8733
DB09037	Pembrolizumab light chain	-	DSTYSLSSTLTLSKADYEK	19	Unmodified	_DSTYSLSSTLTLSKADYEK_			0	0	1	Light	Light	Light	MULTI-MSMS	20240216_Pembro-WT-Old-PD-01	3	703.678	3	703.679	2108.02	-1.2609	-0.00088724	0.32773	0.00023061	-0.93313	-0.00065663	704.014	32.758	0.39	32.758	32.597	32.987	0					21	14	2	0	0	0	0.009715	1	8805	8805
DB09037	Pembrolizumab light chain	-	DVQLLEEIVLTQSPATLSLSPGER	24	Unmodified	_DVQLLEEIVLTQSPATLSLSPGER_			0	0	0	Light	Light	Light	MULTI-MSMS	20240208_Pembro-WT01	1	865.801	3	865.801	2594.38	1.6693	0.0014453	3.6109	0.0031263	5.2802	0.0045716	866.14	55.333	1.1158	55.333	54.958	56.074	0					258	56	9	0	0	0	3.2622e-39	12	14379	14366;14377;14379;14445;14447;14458;14505;14507;14512;14559;14561;14565
DB09037	Pembrolizumab light chain	-	DVQLLEEIVLTQSPATLSLSPGER	24	Unmodified	_DVQLLEEIVLTQSPATLSLSPGER_			0	0	0	Light	Light	Light	MULTI-MSMS	20240208_Pembro-WT01	1	1298.2	2	1298.2	2594.38	0.73529	0.00095455	0.98905	0.001284	1.7243	0.0022385	1298.7	55.319	0.92131	55.319	55.126	56.047	0					247	50	9	0	0	0	3.1221e-49	7	14380	14378;14380;14390;14446;14448;14459;14506
DB09037	Pembrolizumab light chain	-	DVQLLEEIVLTQSPATLSLSPGER	24	Unmodified	_DVQLLEEIVLTQSPATLSLSPGER_			0	0	0	Light	Light	Light	MULTI-MSMS	20240208_Pembro-WT01	1	649.602	4	649.602	2594.38	1.1617	0.00075466	-0.91624	-0.00059519	0.24549	0.00015947	649.853	55.319	0.67366	55.319	55.126	55.799	0					152	24	9	0	0	0	6.6466e-17	6	14391	14381;14391;14401;14460;14469;14480
DB09037	Pembrolizumab light chain	-	DVQLLEEIVLTQSPATLSLSPGER	24	Unmodified	_DVQLLEEIVLTQSPATLSLSPGER_			0	0	0	Light	Light	Light	MULTI-MSMS	20240208_Pembro-WT01	1	865.801	3	865.801	2594.38	-1.0145	-0.00087836	-0.32503	-0.00028141	-1.3395	-0.0011598	866.135	56.137	0.63288	56.137	56.074	56.707	0					112	35	5	0	0	0	3.9019e-10	5	14679	14612;14621;14625;14679;14689
DB09037	Pembrolizumab light chain	-	DVQLLEEIVLTQSPATLSLSPGER	24	Unmodified	_DVQLLEEIVLTQSPATLSLSPGER_			0	0	0	Light	Light	Light	MULTI-MSMS	20240208_Pembro-WT01	1	865.801	3	865.801	2594.38	-1.2104	-0.001048	0.42503	0.00036799	-0.78538	-0.00067998	866.135	56.802	1.4287	56.802	56.59	58.019	0					89	35	4	0	0	0	2.4692e-12	5	14747	14745;14747;14757;14802;14812
DB09037	Pembrolizumab light chain	-	DVQLLEEIVLTQSPATLSLSPGER	24	Unmodified	_DVQLLEEIVLTQSPATLSLSPGER_			0	0	0	Light	Light	Light	MSMS	20240208_Pembro-WT01	1	865.801	3	865.801	2594.38	NaN	NaN	NaN	NaN	NaN	NaN	NaN	56.713	1	56.713	56.213	57.213	0								0	0	0	4.0328e-07	1	14703	14703
DB09037	Pembrolizumab light chain	-	DVQLLEEIVLTQSPATLSLSPGER	24	Unmodified	_DVQLLEEIVLTQSPATLSLSPGER_			0	0	0	Light	Light	Light	MULTI-MSMS	20240216_Pembro-WT-01	2	865.799	3	865.801	2594.38	2.7343	0.0023673	4.1437	0.0035876	6.878	0.005955	866.141	55.219	1.5171	55.219	54.867	56.384	0					275	53	10	0	0	0	1.2437e-43	13	15339	15262;15273;15285;15339;15350;15361;15418;15429;15440;15489;15491;15501;15558
DB09037	Pembrolizumab light chain	-	DVQLLEEIVLTQSPATLSLSPGER	24	Unmodified	_DVQLLEEIVLTQSPATLSLSPGER_			0	0	0	Light	Light	Light	MULTI-MSMS	20240216_Pembro-WT-01	2	1298.2	2	1298.2	2594.38	2.2976	0.0029827	1.7697	0.0022974	4.0673	0.0052801	1298.7	55.245	1.6185	55.245	54.965	56.584	0					229	55	9	0	0	0	7.6811e-36	13	15272	15272;15274;15284;15340;15351;15362;15421;15432;15442;15496;15504;15510;15576
DB09037	Pembrolizumab light chain	-	DVQLLEEIVLTQSPATLSLSPGER	24	Unmodified	_DVQLLEEIVLTQSPATLSLSPGER_			0	0	0	Light	Light	Light	MULTI-MSMS	20240216_Pembro-WT-01	2	649.601	4	649.602	2594.38	2.5929	0.0016843	-1.9028	-0.0012361	0.69004	0.00044825	649.852	55.229	0.97589	55.229	55.012	55.988	0					157	27	9	0	0	0	1.2889e-19	9	15275	15275;15286;15295;15352;15363;15372;15423;15436;15446
DB09037	Pembrolizumab light chain	-	DVQLLEEIVLTQSPATLSLSPGER	24	Unmodified	_DVQLLEEIVLTQSPATLSLSPGER_			0	0	0	Light	Light	Light	MULTI-MSMS	20240216_Pembro-WT-01	2	649.601	4	649.602	2594.38	-0.45958	-0.00029855	0.39114	0.00025408	-0.068446	-4.4463e-05	649.853	56.113	0.066002	56.113	56.063	56.129	0					7	4	2	0	0	0	5.9895e-06	1	15506	15506
DB09037	Pembrolizumab light chain	-	DVQLLEEIVLTQSPATLSLSPGER	24	Unmodified	_DVQLLEEIVLTQSPATLSLSPGER_			0	0	0	Light	Light	Light	MULTI-MSMS	20240216_Pembro-WT-01	2	649.601	4	649.602	2594.38	-0.44775	-0.00029086	-0.74464	-0.00048372	-1.1924	-0.00077458	650.103	56.181	0.48756	56.181	56.04	56.527	0					64	21	6	0	0	0	0.01911	1	15525	15525
DB09037	Pembrolizumab light chain	-	DVQLLEEIVLTQSPATLSLSPGER	24	Unmodified	_DVQLLEEIVLTQSPATLSLSPGER_			0	0	0	Light	Light	Light	MULTI-MSMS	20240216_Pembro-WT-01	2	865.799	3	865.801	2594.38	-0.38947	-0.0003372	-0.08296	-7.1827e-05	-0.47243	-0.00040903	866.135	56.749	1.3431	56.749	56.349	57.692	0					131	27	7	0	0	0	9.7782e-17	10	15698	15570;15581;15633;15644;15655;15698;15709;15712;15756;15767
DB09037	Pembrolizumab light chain	-	DVQLLEEIVLTQSPATLSLSPGER	24	Unmodified	_DVQLLEEIVLTQSPATLSLSPGER_			0	0	0	Light	Light	Light	MULTI-MSMS	20240216_Pembro-WT-01	2	865.799	3	865.801	2594.38	-0.89188	-0.00077219	0.57431	0.00049724	-0.31757	-0.00027495	866.135	59.675	0.15533	59.675	59.596	59.751	0					19	9	3	0	0	0	3.7454e-07	3	16288	16288;16295;16297
DB09037	Pembrolizumab light chain	-	DVQLLEEIVLTQSPATLSLSPGER	24	Unmodified	_DVQLLEEIVLTQSPATLSLSPGER_			0	0	0	Light	Light	Light	MULTI-MSMS	20240216_Pembro-WT-01	2	865.799	3	865.801	2594.38	-0.91148	-0.00078916	0.2821	0.00024425	-0.62938	-0.00054492	866.135	59.893	0.29863	59.893	59.751	60.05	0					49	19	4	0	0	0	0.00069107	2	16347	16345;16347
DB09037	Pembrolizumab light chain	-	DVQLLEEIVLTQSPATLSLSPGER	24	Unmodified	_DVQLLEEIVLTQSPATLSLSPGER_			0	0	0	Light	Light	Light	MULTI-MSMS	20240216_Pembro-WT-01	2	865.799	3	865.801	2594.38	-0.88813	-0.00076895	0.49928	0.00043228	-0.38885	-0.00033667	866.469	60.212	0.11353	60.212	60.162	60.276	0					31	8	5	0	0	0	6.748e-06	3	16407	16401;16405;16407
DB09037	Pembrolizumab light chain	-	DVQLLEEIVLTQSPATLSLSPGER	24	Unmodified	_DVQLLEEIVLTQSPATLSLSPGER_			0	0	0	Light	Light	Light	MULTI-MSMS	20240216_Pembro-WT-01	2	865.799	3	865.801	2594.38	-0.86383	-0.00074791	0.056204	4.8662e-05	-0.80763	-0.00069925	866.135	60.518	0.13915	60.518	60.42	60.559	0					61	23	4	0	0	0	0.0013971	3	16466	16460;16462;16466
DB09037	Pembrolizumab light chain	-	DVQLLEEIVLTQSPATLSLSPGER	24	Unmodified	_DVQLLEEIVLTQSPATLSLSPGER_			0	0	0	Light	Light	Light	MULTI-MSMS	20240216_Pembro-WT-01	2	865.799	3	865.801	2594.38	-0.81161	-0.00070269	0.59449	0.00051471	-0.21712	-0.00018799	866.135	60.739	0.068031	60.739	60.695	60.763	0					19	11	2	0	0	0	1.7695e-12	1	16528	16528
DB09037	Pembrolizumab light chain	-	DVQLLEEIVLTQSPATLSLSPGER	24	Unmodified	_DVQLLEEIVLTQSPATLSLSPGER_			0	0	0	Light	Light	Light	MULTI-MSMS	20240216_Pembro-WT-01	2	866.133	3	865.801	2594.38	-0.77612	-0.00067196	0.30352	0.00026279	-0.4726	-0.00040918	866.136	61.197	0.17232	61.197	61.15	61.322	0					69	27	5	0	0	0	6.9098e-06	1	16669	16669
DB09037	Pembrolizumab light chain	-	DVQLLEEIVLTQSPATLSLSPGER	24	Unmodified	_DVQLLEEIVLTQSPATLSLSPGER_			0	0	0	Light	Light	Light	MULTI-MSMS	20240216_Pembro-WT-01	2	865.799	3	865.801	2594.38	-0.74343	-0.00064366	-0.15603	-0.00013509	-0.89946	-0.00077875	866.135	61.876	0.053944	61.876	61.846	61.9	0					17	10	2	0	0	0	4.9505e-06	2	16836	16836;16838
DB09037	Pembrolizumab light chain	-	DVQLLEEIVLTQSPATLSLSPGER	24	Unmodified	_DVQLLEEIVLTQSPATLSLSPGER_			0	0	0	Light	Light	Light	MULTI-MSMS	20240216_Pembro-WT-01	2	865.799	3	865.801	2594.38	-0.78739	-0.00068173	0.26041	0.00022546	-0.52698	-0.00045626	866.135	62.052	0.070152	62.052	62.031	62.101	0					34	14	4	0	0	0	7.456e-09	3	16895	16895;16897;16899
DB09037	Pembrolizumab light chain	-	DVQLLEEIVLTQSPATLSLSPGER	24	Unmodified	_DVQLLEEIVLTQSPATLSLSPGER_			0	0	0	Light	Light	Light	MULTI-MSMS	20240216_Pembro-WT-01	2	865.799	3	865.801	2594.38	-0.73067	-0.00063262	0.33266	0.00028802	-0.39801	-0.0003446	866.135	62.335	0.070202	62.335	62.281	62.351	0					29	15	3	0	0	0	3.1936e-06	3	16962	16956;16958;16962
DB09037	Pembrolizumab light chain	-	DVQLLEEIVLTQSPATLSLSPGER	24	Unmodified	_DVQLLEEIVLTQSPATLSLSPGER_			0	0	0	Light	Light	Light	MULTI-MSMS	20240216_Pembro-WT-01	2	866.133	3	865.801	2594.38	-0.7177	-0.00062138	0.12729	0.00011021	-0.59041	-0.00051118	866.135	62.704	0.079948	62.704	62.67	62.75	0					56	18	5	0	0	0	7.0104e-06	1	17070	17070
DB09037	Pembrolizumab light chain	-	DVQLLEEIVLTQSPATLSLSPGER	24	Unmodified	_DVQLLEEIVLTQSPATLSLSPGER_			0	0	0	Light	Light	Light	MULTI-MSMS	20240216_Pembro-WT-01	2	865.799	3	865.801	2594.38	-0.71992	-0.00062331	-0.28386	-0.00024577	-1.0038	-0.00086908	866.135	62.791	0.12975	62.791	62.75	62.88	0					59	26	5	0	0	0	5.1247e-09	2	17096	17094;17096
DB09037	Pembrolizumab light chain	-	DVQLLEEIVLTQSPATLSLSPGER	24	Unmodified	_DVQLLEEIVLTQSPATLSLSPGER_			0	0	0	Light	Light	Light	MULTI-MSMS	20240216_Pembro-WT-01	2	865.799	3	865.801	2594.38	-0.65243	-0.00056487	-0.046154	-3.996e-05	-0.69858	-0.00060483	866.135	63.481	0.083466	63.481	63.452	63.536	0					29	18	2	0	0	0	1.3879e-06	1	17288	17288
DB09037	Pembrolizumab light chain	-	DVQLLEEIVLTQSPATLSLSPGER	24	Unmodified	_DVQLLEEIVLTQSPATLSLSPGER_			0	0	0	Light	Light	Light	MULTI-MSMS	20240216_Pembro-WT-01	2	865.799	3	865.801	2594.38	-0.64748	-0.00056059	-0.17304	-0.00014982	-0.82051	-0.0007104	866.135	63.953	0.091499	63.953	63.904	63.995	0					67	20	5	0	0	0	1.2861e-12	1	17422	17422
DB09037	Pembrolizumab light chain	-	DVQLLEEIVLTQSPATLSLSPGER	24	Unmodified	_DVQLLEEIVLTQSPATLSLSPGER_			0	0	0	Light	Light	Light	MULTI-MSMS	20240216_Pembro-WT-01	2	865.799	3	865.801	2594.38	-0.63826	-0.00055261	0.53024	0.00045909	-0.10802	-9.3522e-05	866.135	64.197	0.086983	64.197	64.163	64.25	0					41	21	3	0	0	0	7.3117e-07	1	17495	17495
DB09037	Pembrolizumab light chain	-	DVQLLEEIVLTQSPATLSLSPGER	24	Unmodified	_DVQLLEEIVLTQSPATLSLSPGER_			0	0	0	Light	Light	Light	MULTI-MSMS	20240216_Pembro-WT-01	2	865.799	3	865.801	2594.38	-0.587	-0.00050823	0.25304	0.00021908	-0.33397	-0.00028915	866.135	64.37	0.093704	64.37	64.34	64.434	0					63	23	5	0	0	0	8.1465e-09	2	17555	17555;17557
DB09037	Pembrolizumab light chain	-	DVQLLEEIVLTQSPATLSLSPGER	24	Unmodified	_DVQLLEEIVLTQSPATLSLSPGER_			0	0	0	Light	Light	Light	MULTI-MSMS	20240216_Pembro-WT-01	2	865.799	3	865.801	2594.38	-0.5982	-0.00051792	-0.15721	-0.00013611	-0.75541	-0.00065404	865.801	64.928	0.080269	64.928	64.885	64.966	0					47	19	6	0	0	0	0.00018946	1	17700	17700
DB09037	Pembrolizumab light chain	-	DVQLLEEIVLTQSPATLSLSPGER	24	Unmodified	_DVQLLEEIVLTQSPATLSLSPGER_			0	0	0	Light	Light	Light	MULTI-MSMS	20240216_Pembro-WT-01	2	865.799	3	865.801	2594.38	-0.53987	-0.00046742	0.025355	2.1952e-05	-0.51452	-0.00044547	866.135	65.553	0.070114	65.553	65.515	65.585	0					38	13	5	0	0	0	0.00049434	1	17878	17878
DB09037	Pembrolizumab light chain	-	DVQLLEEIVLTQSPATLSLSPGER	24	Unmodified	_DVQLLEEIVLTQSPATLSLSPGER_			0	0	0	Light	Light	Light	MULTI-MSMS	20240216_Pembro-WT-01	2	865.799	3	865.801	2594.38	-0.49085	-0.00042498	-0.631	-0.00054632	-1.1219	-0.0009713	866.135	66.106	0.081512	66.106	66.079	66.16	0					17	9	2	0	0	0	0.00058315	1	18022	18022
DB09037	Pembrolizumab light chain	-	DVQLLEEIVLTQSPATLSLSPGER	24	Unmodified	_DVQLLEEIVLTQSPATLSLSPGER_			0	0	0	Light	Light	Light	MULTI-MSMS	20240216_Pembro-WT-01	2	865.799	3	865.801	2594.38	-0.42926	-0.00037165	0.0065911	5.7066e-06	-0.42266	-0.00036594	866.135	66.32	0.11097	66.32	66.28	66.391	0					28	12	3	0	0	0	7.456e-09	3	18075	18070;18073;18075
DB09037	Pembrolizumab light chain	-	DVQLLEEIVLTQSPATLSLSPGER	24	Unmodified	_DVQLLEEIVLTQSPATLSLSPGER_			0	0	0	Light	Light	Light	MULTI-MSMS	20240216_Pembro-WT-01	2	865.799	3	865.801	2594.38	-0.44313	-0.00038366	-0.14136	-0.00012239	-0.58449	-0.00050605	866.469	66.584	0.066772	66.584	66.542	66.609	0					41	12	6	0	0	0	2.4692e-12	3	18130	18126;18130;18132
DB09037	Pembrolizumab light chain	-	DVQLLEEIVLTQSPATLSLSPGER	24	Unmodified	_DVQLLEEIVLTQSPATLSLSPGER_			0	0	0	Light	Light	Light	MULTI-MSMS	20240216_Pembro-WT-01	2	865.799	3	865.801	2594.38	-0.38368	-0.00033219	-0.38614	-0.00033432	-0.76982	-0.00066651	865.801	66.827	0.083504	66.827	66.783	66.866	0					49	16	5	0	0	0	8.8269e-09	4	18193	18189;18191;18193;18201
DB09037	Pembrolizumab light chain	-	DVQLLEEIVLTQSPATLSLSPGER	24	Unmodified	_DVQLLEEIVLTQSPATLSLSPGER_			0	0	0	Light	Light	Light	MULTI-MSMS	20240216_Pembro-WT-01	2	865.799	3	865.801	2594.38	-0.33603	-0.00029093	0.2427	0.00021013	-0.093329	-8.0805e-05	866.135	67.236	0.084763	67.236	67.205	67.29	0					37	15	3	0	0	0	1.2244e-16	3	18316	18313;18316;18317
DB09037	Pembrolizumab light chain	-	DVQLLEEIVLTQSPATLSLSPGER	24	Unmodified	_DVQLLEEIVLTQSPATLSLSPGER_			0	0	0	Light	Light	Light	MULTI-MSMS	20240216_Pembro-WT-01	2	865.799	3	865.801	2594.38	-0.35082	-0.00030374	-0.14655	-0.00012689	-0.49737	-0.00043063	866.135	67.533	0.076866	67.533	67.505	67.582	0					36	16	4	0	0	0	7.6785e-09	3	18387	18382;18387;18389
DB09037	Pembrolizumab light chain	-	DVQLLEEIVLTQSPATLSLSPGER	24	Unmodified	_DVQLLEEIVLTQSPATLSLSPGER_			0	0	0	Light	Light	Light	MULTI-MSMS	20240216_Pembro-WT-01	2	865.799	3	865.801	2594.38	-0.36322	-0.00031448	-0.38928	-0.00033704	-0.7525	-0.00065151	866.135	67.777	0.053551	67.777	67.749	67.802	0					38	13	5	0	0	0	0.0009097	1	18451	18451
DB09037	Pembrolizumab light chain	-	DVQLLEEIVLTQSPATLSLSPGER	24	Unmodified	_DVQLLEEIVLTQSPATLSLSPGER_			0	0	0	Light	Light	Light	MULTI-MSMS	20240216_Pembro-WT-01	2	865.799	3	865.801	2594.38	-0.33792	-0.00029257	-0.028017	-2.4257e-05	-0.36593	-0.00031683	866.135	67.808	0.066864	67.808	67.792	67.859	0					23	15	2	0	0	0	1.4238e-20	2	18469	18465;18469
DB09037	Pembrolizumab light chain	-	DVQLLEEIVLTQSPATLSLSPGER	24	Unmodified	_DVQLLEEIVLTQSPATLSLSPGER_			0	0	0	Light	Light	Light	MULTI-MSMS	20240216_Pembro-WT-01	2	865.799	3	865.801	2594.38	-0.31997	-0.00027703	-0.11952	-0.00010348	-0.43949	-0.00038051	866.135	68.118	0.063599	68.118	68.1	68.163	0					43	16	4	0	0	0	6.7553e-09	1	18551	18551
DB09037	Pembrolizumab light chain	-	DVQLLEEIVLTQSPATLSLSPGER	24	Unmodified	_DVQLLEEIVLTQSPATLSLSPGER_			0	0	0	Light	Light	Light	MSMS	20240216_Pembro-WT-01	2	865.799	3	865.801	2594.38	NaN	NaN	NaN	NaN	NaN	NaN	NaN	60.703	1	60.703	60.203	61.203	0								0	0	0	0.0030932	1	16522	16522
DB09037	Pembrolizumab light chain	-	DVQLLEEIVLTQSPATLSLSPGER	24	Unmodified	_DVQLLEEIVLTQSPATLSLSPGER_			0	0	0	Light	Light	Light	MSMS	20240216_Pembro-WT-01	2	865.799	3	865.801	2594.38	NaN	NaN	NaN	NaN	NaN	NaN	NaN	60.714	1	60.714	60.214	61.214	0								0	0	0	5.6064e-07	1	16524	16524
DB09037	Pembrolizumab light chain	-	DVQLLEEIVLTQSPATLSLSPGER	24	Unmodified	_DVQLLEEIVLTQSPATLSLSPGER_			0	0	0	Light	Light	Light	MSMS	20240216_Pembro-WT-01	2	865.799	3	865.801	2594.38	NaN	NaN	NaN	NaN	NaN	NaN	NaN	60.934	1	60.934	60.434	61.434	0								0	0	0	1.345e-07	1	16585	16585
DB09037	Pembrolizumab light chain	-	DVQLLEEIVLTQSPATLSLSPGER	24	Unmodified	_DVQLLEEIVLTQSPATLSLSPGER_			0	0	0	Light	Light	Light	MSMS	20240216_Pembro-WT-01	2	865.799	3	865.801	2594.38	NaN	NaN	NaN	NaN	NaN	NaN	NaN	60.944	1	60.944	60.444	61.444	0								0	0	0	0.0017624	1	16587	16587
DB09037	Pembrolizumab light chain	-	DVQLLEEIVLTQSPATLSLSPGER	24	Unmodified	_DVQLLEEIVLTQSPATLSLSPGER_			0	0	0	Light	Light	Light	MSMS	20240216_Pembro-WT-01	2	865.799	3	865.801	2594.38	NaN	NaN	NaN	NaN	NaN	NaN	NaN	60.954	1	60.954	60.454	61.454	0								0	0	0	7.0192e-11	1	16589	16589
DB09037	Pembrolizumab light chain	-	DVQLLEEIVLTQSPATLSLSPGER	24	Unmodified	_DVQLLEEIVLTQSPATLSLSPGER_			0	0	0	Light	Light	Light	MSMS	20240216_Pembro-WT-01	2	865.799	3	865.801	2594.38	NaN	NaN	NaN	NaN	NaN	NaN	NaN	61.167	1	61.167	60.667	61.667	0								0	0	0	0.0036135	1	16650	16650
DB09037	Pembrolizumab light chain	-	DVQLLEEIVLTQSPATLSLSPGER	24	Unmodified	_DVQLLEEIVLTQSPATLSLSPGER_			0	0	0	Light	Light	Light	MSMS	20240216_Pembro-WT-01	2	865.799	3	865.801	2594.38	NaN	NaN	NaN	NaN	NaN	NaN	NaN	61.177	1	61.177	60.677	61.677	0								0	0	0	4.4317e-11	1	16652	16652
DB09037	Pembrolizumab light chain	-	DVQLLEEIVLTQSPATLSLSPGER	24	Unmodified	_DVQLLEEIVLTQSPATLSLSPGER_			0	0	0	Light	Light	Light	MSMS	20240216_Pembro-WT-01	2	865.799	3	865.801	2594.38	NaN	NaN	NaN	NaN	NaN	NaN	NaN	61.386	1	61.386	60.886	61.886	0								0	0	0	0.00031421	1	16705	16705
DB09037	Pembrolizumab light chain	-	DVQLLEEIVLTQSPATLSLSPGER	24	Unmodified	_DVQLLEEIVLTQSPATLSLSPGER_			0	0	0	Light	Light	Light	MSMS	20240216_Pembro-WT-01	2	865.799	3	865.801	2594.38	NaN	NaN	NaN	NaN	NaN	NaN	NaN	61.398	1	61.398	60.898	61.898	0								0	0	0	7.5859e-20	1	16708	16708
DB09037	Pembrolizumab light chain	-	DVQLLEEIVLTQSPATLSLSPGER	24	Unmodified	_DVQLLEEIVLTQSPATLSLSPGER_			0	0	0	Light	Light	Light	MSMS	20240216_Pembro-WT-01	2	865.799	3	865.801	2594.38	NaN	NaN	NaN	NaN	NaN	NaN	NaN	61.406	1	61.406	60.906	61.906	0								0	0	0	1.8332e-06	1	16710	16710
DB09037	Pembrolizumab light chain	-	DVQLLEEIVLTQSPATLSLSPGER	24	Unmodified	_DVQLLEEIVLTQSPATLSLSPGER_			0	0	0	Light	Light	Light	MSMS	20240216_Pembro-WT-01	2	865.799	3	865.801	2594.38	NaN	NaN	NaN	NaN	NaN	NaN	NaN	61.836	1	61.836	61.336	62.336	0								0	0	0	0.0022791	1	16834	16834
DB09037	Pembrolizumab light chain	-	DVQLLEEIVLTQSPATLSLSPGER	24	Unmodified	_DVQLLEEIVLTQSPATLSLSPGER_			0	0	0	Light	Light	Light	MSMS	20240216_Pembro-WT-01	2	865.799	3	865.801	2594.38	NaN	NaN	NaN	NaN	NaN	NaN	NaN	62.514	1	62.514	62.014	63.014	0								0	0	0	0.0021049	1	17022	17022
DB09037	Pembrolizumab light chain	-	DVQLLEEIVLTQSPATLSLSPGER	24	Unmodified	_DVQLLEEIVLTQSPATLSLSPGER_			0	0	0	Light	Light	Light	MSMS	20240216_Pembro-WT-01	2	865.799	3	865.801	2594.38	NaN	NaN	NaN	NaN	NaN	NaN	NaN	62.52	1	62.52	62.02	63.02	0								0	0	0	1.152e-06	1	17023	17023
DB09037	Pembrolizumab light chain	-	DVQLLEEIVLTQSPATLSLSPGER	24	Unmodified	_DVQLLEEIVLTQSPATLSLSPGER_			0	0	0	Light	Light	Light	MSMS	20240216_Pembro-WT-01	2	865.799	3	865.801	2594.38	NaN	NaN	NaN	NaN	NaN	NaN	NaN	62.54	1	62.54	62.04	63.04	0								0	0	0	8.8426e-11	1	17028	17028
DB09037	Pembrolizumab light chain	-	DVQLLEEIVLTQSPATLSLSPGER	24	Unmodified	_DVQLLEEIVLTQSPATLSLSPGER_			0	0	0	Light	Light	Light	MSMS	20240216_Pembro-WT-01	2	865.799	3	865.801	2594.38	NaN	NaN	NaN	NaN	NaN	NaN	NaN	62.994	1	62.994	62.494	63.494	0								0	0	0	1.8332e-06	1	17153	17153
DB09037	Pembrolizumab light chain	-	DVQLLEEIVLTQSPATLSLSPGER	24	Unmodified	_DVQLLEEIVLTQSPATLSLSPGER_			0	0	0	Light	Light	Light	MSMS	20240216_Pembro-WT-01	2	865.799	3	865.801	2594.38	NaN	NaN	NaN	NaN	NaN	NaN	NaN	63.004	1	63.004	62.504	63.504	0								0	0	0	9.2194e-07	1	17155	17155
DB09037	Pembrolizumab light chain	-	DVQLLEEIVLTQSPATLSLSPGER	24	Unmodified	_DVQLLEEIVLTQSPATLSLSPGER_			0	0	0	Light	Light	Light	MSMS	20240216_Pembro-WT-01	2	865.799	3	865.801	2594.38	NaN	NaN	NaN	NaN	NaN	NaN	NaN	63.02	1	63.02	62.52	63.52	0								0	0	0	1.6541e-06	1	17158	17158
DB09037	Pembrolizumab light chain	-	DVQLLEEIVLTQSPATLSLSPGER	24	Unmodified	_DVQLLEEIVLTQSPATLSLSPGER_			0	0	0	Light	Light	Light	MSMS	20240216_Pembro-WT-01	2	865.799	3	865.801	2594.38	NaN	NaN	NaN	NaN	NaN	NaN	NaN	63.223	1	63.223	62.723	63.723	0								0	0	0	1.6541e-06	1	17215	17215
DB09037	Pembrolizumab light chain	-	DVQLLEEIVLTQSPATLSLSPGER	24	Unmodified	_DVQLLEEIVLTQSPATLSLSPGER_			0	0	0	Light	Light	Light	MSMS	20240216_Pembro-WT-01	2	865.799	3	865.801	2594.38	NaN	NaN	NaN	NaN	NaN	NaN	NaN	63.229	1	63.229	62.729	63.729	0								0	0	0	3.7659e-08	1	17216	17216
DB09037	Pembrolizumab light chain	-	DVQLLEEIVLTQSPATLSLSPGER	24	Unmodified	_DVQLLEEIVLTQSPATLSLSPGER_			0	0	0	Light	Light	Light	MSMS	20240216_Pembro-WT-01	2	865.799	3	865.801	2594.38	NaN	NaN	NaN	NaN	NaN	NaN	NaN	63.249	1	63.249	62.749	63.749	0								0	0	0	7.1821e-07	1	17221	17221
DB09037	Pembrolizumab light chain	-	DVQLLEEIVLTQSPATLSLSPGER	24	Unmodified	_DVQLLEEIVLTQSPATLSLSPGER_			0	0	0	Light	Light	Light	MSMS	20240216_Pembro-WT-01	2	865.799	3	865.801	2594.38	NaN	NaN	NaN	NaN	NaN	NaN	NaN	63.453	1	63.453	62.953	63.953	0								0	0	0	1.152e-06	1	17281	17281
DB09037	Pembrolizumab light chain	-	DVQLLEEIVLTQSPATLSLSPGER	24	Unmodified	_DVQLLEEIVLTQSPATLSLSPGER_			0	0	0	Light	Light	Light	MSMS	20240216_Pembro-WT-01	2	865.799	3	865.801	2594.38	NaN	NaN	NaN	NaN	NaN	NaN	NaN	63.463	1	63.463	62.963	63.963	0								0	0	0	4.6133e-11	1	17283	17283
DB09037	Pembrolizumab light chain	-	DVQLLEEIVLTQSPATLSLSPGER	24	Unmodified	_DVQLLEEIVLTQSPATLSLSPGER_			0	0	0	Light	Light	Light	MSMS	20240216_Pembro-WT-01	2	865.799	3	865.801	2594.38	NaN	NaN	NaN	NaN	NaN	NaN	NaN	63.927	1	63.927	63.427	64.427	0								0	0	0	4.5235e-16	1	17417	17417
DB09037	Pembrolizumab light chain	-	DVQLLEEIVLTQSPATLSLSPGER	24	Unmodified	_DVQLLEEIVLTQSPATLSLSPGER_			0	0	0	Light	Light	Light	MSMS	20240216_Pembro-WT-01	2	865.799	3	865.801	2594.38	NaN	NaN	NaN	NaN	NaN	NaN	NaN	63.933	1	63.933	63.433	64.433	0								0	0	0	4.4317e-11	1	17418	17418
DB09037	Pembrolizumab light chain	-	DVQLLEEIVLTQSPATLSLSPGER	24	Unmodified	_DVQLLEEIVLTQSPATLSLSPGER_			0	0	0	Light	Light	Light	MSMS	20240216_Pembro-WT-01	2	865.799	3	865.801	2594.38	NaN	NaN	NaN	NaN	NaN	NaN	NaN	64.157	1	64.157	63.657	64.657	0								0	0	0	1.4506e-16	1	17483	17483
DB09037	Pembrolizumab light chain	-	DVQLLEEIVLTQSPATLSLSPGER	24	Unmodified	_DVQLLEEIVLTQSPATLSLSPGER_			0	0	0	Light	Light	Light	MSMS	20240216_Pembro-WT-01	2	865.799	3	865.801	2594.38	NaN	NaN	NaN	NaN	NaN	NaN	NaN	64.173	1	64.173	63.673	64.673	0								0	0	0	4.6133e-11	1	17487	17487
DB09037	Pembrolizumab light chain	-	DVQLLEEIVLTQSPATLSLSPGER	24	Unmodified	_DVQLLEEIVLTQSPATLSLSPGER_			0	0	0	Light	Light	Light	MSMS	20240216_Pembro-WT-01	2	865.799	3	865.801	2594.38	NaN	NaN	NaN	NaN	NaN	NaN	NaN	64.464	1	64.464	63.964	64.964	0								0	0	0	0.028068	1	17570	17570
DB09037	Pembrolizumab light chain	-	DVQLLEEIVLTQSPATLSLSPGER	24	Unmodified	_DVQLLEEIVLTQSPATLSLSPGER_			0	0	0	Light	Light	Light	MSMS	20240216_Pembro-WT-01	2	865.799	3	865.801	2594.38	NaN	NaN	NaN	NaN	NaN	NaN	NaN	64.95	1	64.95	64.45	65.45	0								0	0	0	0.00050586	1	17707	17707
DB09037	Pembrolizumab light chain	-	DVQLLEEIVLTQSPATLSLSPGER	24	Unmodified	_DVQLLEEIVLTQSPATLSLSPGER_			0	0	0	Light	Light	Light	MSMS	20240216_Pembro-WT-01	2	865.799	3	865.801	2594.38	NaN	NaN	NaN	NaN	NaN	NaN	NaN	64.987	1	64.987	64.487	65.487	0								0	0	0	0.00015799	1	17717	17717
DB09037	Pembrolizumab light chain	-	DVQLLEEIVLTQSPATLSLSPGER	24	Unmodified	_DVQLLEEIVLTQSPATLSLSPGER_			0	0	0	Light	Light	Light	MSMS	20240216_Pembro-WT-01	2	865.799	3	865.801	2594.38	NaN	NaN	NaN	NaN	NaN	NaN	NaN	65.632	1	65.632	65.132	66.132	0								0	0	0	5.174e-11	1	17898	17898
DB09037	Pembrolizumab light chain	-	DVQLLEEIVLTQSPATLSLSPGER	24	Unmodified	_DVQLLEEIVLTQSPATLSLSPGER_			0	0	0	Light	Light	Light	MSMS	20240216_Pembro-WT-01	2	865.799	3	865.801	2594.38	NaN	NaN	NaN	NaN	NaN	NaN	NaN	65.642	1	65.642	65.142	66.142	0								0	0	0	0.0024476	1	17900	17900
DB09037	Pembrolizumab light chain	-	DVQLLEEIVLTQSPATLSLSPGER	24	Unmodified	_DVQLLEEIVLTQSPATLSLSPGER_			0	0	0	Light	Light	Light	MSMS	20240216_Pembro-WT-01	2	865.799	3	865.801	2594.38	NaN	NaN	NaN	NaN	NaN	NaN	NaN	65.897	1	65.897	65.397	66.397	0								0	0	0	7.5583e-11	1	17967	17967
DB09037	Pembrolizumab light chain	-	DVQLLEEIVLTQSPATLSLSPGER	24	Unmodified	_DVQLLEEIVLTQSPATLSLSPGER_			0	0	0	Light	Light	Light	MSMS	20240216_Pembro-WT-01	2	865.799	3	865.801	2594.38	NaN	NaN	NaN	NaN	NaN	NaN	NaN	66.04	1	66.04	65.54	66.54	0								0	0	0	1.469e-06	1	18003	18003
DB09037	Pembrolizumab light chain	-	DVQLLEEIVLTQSPATLSLSPGER	24	Unmodified	_DVQLLEEIVLTQSPATLSLSPGER_			0	0	0	Light	Light	Light	MSMS	20240216_Pembro-WT-01	2	865.799	3	865.801	2594.38	NaN	NaN	NaN	NaN	NaN	NaN	NaN	67.015	1	67.015	66.515	67.515	0								0	0	0	1.9421e-07	1	18249	18249
DB09037	Pembrolizumab light chain	-	DVQLLEEIVLTQSPATLSLSPGER	24	Unmodified	_DVQLLEEIVLTQSPATLSLSPGER_			0	0	0	Light	Light	Light	MSMS	20240216_Pembro-WT-01	2	865.799	3	865.801	2594.38	NaN	NaN	NaN	NaN	NaN	NaN	NaN	67.025	1	67.025	66.525	67.525	0								0	0	0	1.3386e-06	1	18251	18251
DB09037	Pembrolizumab light chain	-	DVQLLEEIVLTQSPATLSLSPGER	24	Unmodified	_DVQLLEEIVLTQSPATLSLSPGER_			0	0	0	Light	Light	Light	MSMS	20240216_Pembro-WT-01	2	865.799	3	865.801	2594.38	NaN	NaN	NaN	NaN	NaN	NaN	NaN	67.035	1	67.035	66.535	67.535	0								0	0	0	2.8801e-11	1	18253	18253
DB09037	Pembrolizumab light chain	-	DVQLLEEIVLTQSPATLSLSPGER	24	Unmodified	_DVQLLEEIVLTQSPATLSLSPGER_			0	0	0	Light	Light	Light	MULTI-SECPEP	20240216_Pembro-WT-01	2	865.799	3	865.801	2594.38	-0.54288	-0.00047003	-0.306	-0.00026493	-0.84888	-0.00073496	866.469	65.25	0.0802	65.25	65.21	65.29	0					27	17	2	0	0	0	0.062128	1	17801	17801
DB09037	Pembrolizumab light chain	-	DVQLLEEIVLTQSPATLSLSPGER	24	Unmodified	_DVQLLEEIVLTQSPATLSLSPGER_			0	0	0	Light	Light	Light	MULTI-SECPEP	20240216_Pembro-WT-01	2	865.799	3	865.801	2594.38	-0.67178	-0.00058163	0.095259	8.2475e-05	-0.57652	-0.00049915	866.469	63.686	0.07687	63.686	63.646	63.723	0					24	16	2	0	0	0	0.052741	1	17350	17350
DB09037	Pembrolizumab light chain	-	DVQLLEEIVLTQSPATLSLSPGER	24	Unmodified	_DVQLLEEIVLTQSPATLSLSPGER_			0	0	0	Light	Light	Light	MULTI-SECPEP	20240216_Pembro-WT-01	2	865.799	3	865.801	2594.38	-0.99785	-0.00086394	0.43114	0.00037329	-0.5667	-0.00049065	866.135	58.904	0.69447	58.904	58.397	59.091	0					23	14	2	0	0	0	0.063457	1	16165	16165
DB09037	Pembrolizumab light chain	-	DVQLLEEIVLTQSPATLSLSPGER	24	Unmodified	_DVQLLEEIVLTQSPATLSLSPGER_			0	0	0	Light	Light	Light	MULTI-MSMS	20240216_Pembro-WT-Old-PD-01	3	865.799	3	865.801	2594.38	2.4113	0.0020877	1.8632	0.0016132	4.2745	0.0037009	866.138	55.325	0.88072	55.325	55.121	56.002	0					550	122	9	0	0	0	3.3912e-39	12	14166	14088;14090;14092;14156;14166;14168;14219;14221;14223;14277;14279;14281
DB09037	Pembrolizumab light chain	-	DVQLLEEIVLTQSPATLSLSPGER	24	Unmodified	_DVQLLEEIVLTQSPATLSLSPGER_			0	0	0	Light	Light	Light	MULTI-MSMS	20240216_Pembro-WT-Old-PD-01	3	1298.19	2	1298.2	2594.38	2.2125	0.0028722	-0.3769	-0.00048929	1.8356	0.0023829	1298.7	55.315	0.71597	55.315	55.151	55.867	0					349	77	9	0	0	0	1.2516e-29	9	14100	14096;14098;14100;14167;14169;14175;14225;14229;14231
DB09037	Pembrolizumab light chain	-	DVQLLEEIVLTQSPATLSLSPGER	24	Unmodified	_DVQLLEEIVLTQSPATLSLSPGER_			0	0	0	Light	Light	Light	MULTI-MSMS	20240216_Pembro-WT-Old-PD-01	3	649.601	4	649.602	2594.38	2.4381	0.0015838	-2.0789	-0.0013505	0.35916	0.00023331	649.852	55.314	0.65374	55.314	55.143	55.796	0					245	58	9	0	0	0	1.0531e-16	6	14099	14099;14101;14110;14176;14177;14186
DB09037	Pembrolizumab light chain	-	DVQLLEEIVLTQSPATLSLSPGER	24	Unmodified	_DVQLLEEIVLTQSPATLSLSPGER_			0	0	0	Light	Light	Light	MULTI-MSMS	20240216_Pembro-WT-Old-PD-01	3	865.799	3	865.801	2594.38	-0.43681	-0.00037819	-2.7018	-0.0023392	-3.1386	-0.0027174	866.467	56.818	0.28795	56.818	56.625	56.913	0					142	30	7	0	0	0	5.1247e-09	3	14486	14486;14496;14497
DB09037	Pembrolizumab light chain	-	DVQLLEEIVLTQSPATLSLSPGER	24	Unmodified	_DVQLLEEIVLTQSPATLSLSPGER_			0	0	0	Light	Light	Light	MULTI-MSMS	20240216_Pembro-WT-Old-PD-01	3	865.799	3	865.801	2594.38	-0.71113	-0.00061569	-0.33246	-0.00028784	-1.0436	-0.00090353	866.135	57.012	0.18882	57.012	56.983	57.171	0					61	18	6	0	0	0	3.6798e-09	3	14555	14553;14555;14557
DB09037	Pembrolizumab light chain	-	DVQLLEEIVLTQSPATLSLSPGER	24	Unmodified	_DVQLLEEIVLTQSPATLSLSPGER_			0	0	0	Light	Light	Light	MULTI-MSMS	20240216_Pembro-WT-Old-PD-01	3	865.799	3	865.801	2594.38	-0.69979	-0.00060588	0.33266	0.00028802	-0.36713	-0.00031786	866.135	57.183	0.2734	57.183	57.076	57.35	0					56	18	6	0	0	0	0.0015906	1	14602	14602
DB09037	Pembrolizumab light chain	-	DVQLLEEIVLTQSPATLSLSPGER	24	Unmodified	_DVQLLEEIVLTQSPATLSLSPGER_			0	0	0	Light	Light	Light	MULTI-MSMS	20240216_Pembro-WT-Old-PD-01	3	866.132	3	865.801	2594.38	-0.6863	-0.0005942	0.082274	7.1233e-05	-0.60402	-0.00052297	866.469	57.408	0.44081	57.408	57.314	57.755	0					69	29	6	0	0	0	0.00080841	1	14653	14653
DB09037	Pembrolizumab light chain	-	DVQLLEEIVLTQSPATLSLSPGER	24	Unmodified	_DVQLLEEIVLTQSPATLSLSPGER_			0	0	0	Light	Light	Light	MULTI-MSMS	20240216_Pembro-WT-Old-PD-01	3	865.799	3	865.801	2594.38	-0.63699	-0.00055151	-0.31825	-0.00027554	-0.95524	-0.00082705	866.135	58.195	0.34314	58.195	58.114	58.457	0					53	16	6	0	0	0	6.046e-06	2	14808	14805;14808
DB09037	Pembrolizumab light chain	-	DVQLLEEIVLTQSPATLSLSPGER	24	Unmodified	_DVQLLEEIVLTQSPATLSLSPGER_			0	0	0	Light	Light	Light	MSMS	20240216_Pembro-WT-Old-PD-01	3	865.799	3	865.801	2594.38	NaN	NaN	NaN	NaN	NaN	NaN	NaN	56.401	1	56.401	55.901	56.901	0								0	0	0	0.0024358	1	14410	14410
DB09037	Pembrolizumab light chain	-	DVQLLEEIVLTQSPATLSLSPGER	24	Unmodified	_DVQLLEEIVLTQSPATLSLSPGER_			0	0	0	Light	Light	Light	MSMS	20240216_Pembro-WT-Old-PD-01	3	865.799	3	865.801	2594.38	NaN	NaN	NaN	NaN	NaN	NaN	NaN	56.469	1	56.469	55.969	56.969	0								0	0	0	0.0014085	1	14427	14427
DB09037	Pembrolizumab light chain	-	DVQLLEEIVLTQSPATLSLSPGER	24	Unmodified	_DVQLLEEIVLTQSPATLSLSPGER_			0	0	0	Light	Light	Light	MSMS	20240216_Pembro-WT-Old-PD-01	3	865.799	3	865.801	2594.38	NaN	NaN	NaN	NaN	NaN	NaN	NaN	56.527	1	56.527	56.027	57.027	0								0	0	0	1.152e-06	1	14440	14440
DB09037	Pembrolizumab light chain	-	DVQLLEEIVLTQSPATLSLSPGER	24	Unmodified	_DVQLLEEIVLTQSPATLSLSPGER_			0	0	0	Light	Light	Light	MSMS	20240216_Pembro-WT-Old-PD-01	3	865.799	3	865.801	2594.38	NaN	NaN	NaN	NaN	NaN	NaN	NaN	57.248	1	57.248	56.748	57.748	0								0	0	0	4.0328e-07	1	14604	14604
DB09037	Pembrolizumab light chain	-	DVQLLEEIVLTQSPATLSLSPGER	24	Unmodified	_DVQLLEEIVLTQSPATLSLSPGER_			0	0	0	Light	Light	Light	MSMS	20240216_Pembro-WT-Old-PD-01	3	865.799	3	865.801	2594.38	NaN	NaN	NaN	NaN	NaN	NaN	NaN	57.276	1	57.276	56.776	57.776	0								0	0	0	7.6389e-07	1	14610	14610
DB09037	Pembrolizumab light chain	-	DVQLLEEIVLTQSPATLSLSPGER	24	Unmodified	_DVQLLEEIVLTQSPATLSLSPGER_			0	0	0	Light	Light	Light	MSMS	20240216_Pembro-WT-Old-PD-01	3	865.799	3	865.801	2594.38	NaN	NaN	NaN	NaN	NaN	NaN	NaN	57.805	1	57.805	57.305	58.305	0								0	0	0	5.174e-11	1	14730	14730
DB09037	Pembrolizumab light chain	-	DVQLLEEIVLTQSPATLSLSPGER	24	Unmodified	_DVQLLEEIVLTQSPATLSLSPGER_			0	0	0	Light	Light	Light	MSMS	20240216_Pembro-WT-Old-PD-01	3	865.799	3	865.801	2594.38	NaN	NaN	NaN	NaN	NaN	NaN	NaN	57.815	1	57.815	57.315	58.315	0								0	0	0	1.1192e-06	1	14732	14732
DB09037	Pembrolizumab light chain	-	DVQLLEEIVLTQSPATLSLSPGER	24	Unmodified	_DVQLLEEIVLTQSPATLSLSPGER_			0	0	0	Light	Light	Light	MSMS	20240216_Pembro-WT-Old-PD-01	3	865.799	3	865.801	2594.38	NaN	NaN	NaN	NaN	NaN	NaN	NaN	57.825	1	57.825	57.325	58.325	0								0	0	0	0.00069436	1	14734	14734
DB09037	Pembrolizumab light chain	-	DVQLLEEIVLTQSPATLSLSPGER	24	Unmodified	_DVQLLEEIVLTQSPATLSLSPGER_			0	0	0	Light	Light	Light	MSMS	20240216_Pembro-WT-Old-PD-01	3	865.799	3	865.801	2594.38	NaN	NaN	NaN	NaN	NaN	NaN	NaN	58.108	1	58.108	57.608	58.608	0								0	0	0	5.174e-11	1	14795	14795
DB09037	Pembrolizumab light chain	-	DVQLLEEIVLTQSPATLSLSPGER	24	Unmodified	_DVQLLEEIVLTQSPATLSLSPGER_			0	0	0	Light	Light	Light	MULTI-MSMS	20240305_Pembro_23001P1_01	4	865.8	3	865.801	2594.38	2.5346	0.0021944	0.37658	0.00032604	2.9111	0.0025205	866.136	55.286	0.80571	55.286	55.107	55.912	0					507	120	9	0	0	0	4.9721e-44	9	14639	14571;14573;14575;14639;14647;14649;14708;14710;14712
DB09037	Pembrolizumab light chain	-	DVQLLEEIVLTQSPATLSLSPGER	24	Unmodified	_DVQLLEEIVLTQSPATLSLSPGER_			0	0	0	Light	Light	Light	MULTI-MSMS	20240305_Pembro_23001P1_01	4	649.602	4	649.602	2594.38	1.3104	0.00085126	-1.087	-0.00070611	0.22344	0.00014515	649.853	55.289	0.45213	55.289	55.147	55.599	0					200	40	8	0	0	0	1.0531e-16	6	14596	14578;14585;14596;14658;14663;14664
DB09037	Pembrolizumab light chain	-	DVQLLEEIVLTQSPATLSLSPGER	24	Unmodified	_DVQLLEEIVLTQSPATLSLSPGER_			0	0	0	Light	Light	Light	MULTI-MSMS	20240305_Pembro_23001P1_01	4	1298.2	2	1298.2	2594.38	2.1567	0.0027998	-0.82827	-0.0010753	1.3284	0.0017246	1298.7	55.286	0.60707	55.286	55.14	55.747	0					306	72	9	0	0	0	1.2516e-29	6	14595	14583;14584;14595;14656;14657;14662
DB09037	Pembrolizumab light chain	-	DVQLLEEIVLTQSPATLSLSPGER	24	Unmodified	_DVQLLEEIVLTQSPATLSLSPGER_			0	0	0	Light	Light	Light	MULTI-MSMS	20240305_Pembro_23001P1_01	4	649.602	4	649.602	2594.38	-0.80476	-0.00052277	0.32658	0.00021215	-0.47818	-0.00031063	649.853	55.72	0.080383	55.72	55.68	55.761	0					15	11	2	0	0	0	3.2355e-06	3	14722	14720;14722;14724
DB09037	Pembrolizumab light chain	-	DVQLLEEIVLTQSPATLSLSPGER	24	Unmodified	_DVQLLEEIVLTQSPATLSLSPGER_			0	0	0	Light	Light	Light	MULTI-MSMS	20240305_Pembro_23001P1_01	4	865.8	3	865.801	2594.38	-1.099	-0.00095156	0.15348	0.00013289	-0.94556	-0.00081867	865.801	57.278	0.13546	57.278	57.192	57.327	0					39	15	5	0	0	0	2.0061e-12	3	15100	15089;15095;15100
DB09037	Pembrolizumab light chain	-	DVQLLEEIVLTQSPATLSLSPGER	24	Unmodified	_DVQLLEEIVLTQSPATLSLSPGER_			0	0	0	Light	Light	Light	MULTI-MSMS	20240305_Pembro_23001P1_01	4	865.8	3	865.801	2594.38	-0.78484	-0.00067952	0.56605	0.00049008	-0.2188	-0.00018943	865.801	57.822	0.19618	57.822	57.78	57.976	0					48	16	5	0	0	0	5.0766e-06	1	15232	15232
DB09037	Pembrolizumab light chain	-	DVQLLEEIVLTQSPATLSLSPGER	24	Unmodified	_DVQLLEEIVLTQSPATLSLSPGER_			0	0	0	Light	Light	Light	MSMS	20240305_Pembro_23001P1_01	4	865.8	3	865.801	2594.38	NaN	NaN	NaN	NaN	NaN	NaN	NaN	55.884	1	55.884	55.384	56.384	0								0	0	0	1.639e-19	1	14767	14767
[truncated: 392 more rows]
[truncated: 16 more columns]

## Sheet: proteinGroups
Supplementary Table S1. Details of protein groups detected with LC-MS analysis in this study.
[truncated: 21 more rows]
[truncated: 18 more columns]
